# Supplementary material for: Spatiotemporal Distribution Patterns of Osthole and Expression Correlation of the MOT1 Homologue in Cultivated Angelica biserrata
Source: Int J Mol Sci. 2025 Nov 5;26(21):10746. doi: 10.3390/ijms262110746 (PMC12609638; doi:10.3390/ijms262110746)
Supplement: Supplementary file 1 [file ijms-26-10746-s001.zip]

Archive with 2 entries (2 files):
- supplement figure.pdf
- supplement table.xlsx
