# Supplementary material for: Spatiotemporal Distribution Patterns of Osthole and Expression Correlation of the MOT1 Homologue in Cultivated Angelica biserrata
Source: Int J Mol Sci. 2025 Nov 5;26(21):10746. doi: 10.3390/ijms262110746 (PMC12609638; doi:10.3390/ijms262110746)
Supplement: Supplementary file 1 [file ijms-26-10746-s001.zip › supplement table.xlsx]

## Sheet: Table S1
Table S1: Comparative Analysis of Six Bioactive Coumarins (%) in Different Tissues of Angelica biserrata Across Individuals and Cultivation Years
Sample	Tissue	Age (year)	Collection site	Dihydrooroselol (%)	Osthole (%)	IsoOsthenol (%)	Columbianadin (%)	Osthenol (%)	Umbelliferone (%)
P1	Leaf	1	China:Hubei:Luotian	0.0022	0.0128	0	0.0498	0.0902	0
P1	Petiole	1	China:Hubei:Luotian	0.0025	0.0296	0	0.1405	0.0493	0
P1	Root Pith	1	China:Hubei:Luotian	0.0073	0.0334	0	0.0185	0.1328	0
P1	Root Bark	1	China:Hubei:Luotian	0.0093	0.1542	0.0104	0.4016	0.0252	0.0658
P2	Leaf	1	China:Hubei:Luotian	0.0018	0.0055	0	0.013	0.0705	0
P2	Petiole	1	China:Hubei:Luotian	0.0018	0.0122	0	0.0696	0.0203	0
P2	Root Pith	1	China:Hubei:Luotian	0.0098	0.0222	0	0.0473	0.1542	0
P2	Root Bark	1	China:Hubei:Luotian	0.0107	0.5207	0.0083	0.3389	0.0247	0.1518
P3	Leaf	1	China:Hubei:Luotian	0.0017	0.0089	0	0.0188	0.0705	0
P3	Petiole	1	China:Hubei:Luotian	0.0022	0.0241	0	0.0976	0.0286	0
P3	Root Pith	1	China:Hubei:Luotian	0.007	0.0259	0	0.04	0.0806	0
P3	Root Bark	1	China:Hubei:Luotian	0.0074	0.2151	0.0056	0.356	0.0364	0.1121

## Sheet: Table S2
Table S2: Statistical and distributional properties of coumarin components across Angelica biserrata plant tissues
Component	H-statistic	P-value	Significance	Sig. Rank	Min (%)	Max (%)	Max/Min Ratio	Ratio Rank
Osthole	10.27	0.016	*	1	0.0055	0.5207	94.7	1
Umbelliferone	9.84	0.02	*	2	0	0.1518	-	-
Columbianadin	8.92	0.03	*	3	0.013	0.4016	30.9	2
Dihydrooroselol	7.35	0.062	ns	4	0.0017	0.0107	6.3	4
Osthenol	6.81	0.078	ns	5	0.0203	0.1542	7.6	3
IsoOsthenol	4.53	0.21	ns	6	0	0.0104	-	-

## Sheet: Table S3
Table S3: Comparative Analysis of Six Bioactive Coumarins in the Roots of Different Angelica biserrata Germplasms (%)
Sample	Tissue	Age (year)	Collection site	Dihydrooroselol (%)	Osthole (%)	IsoOsthenol (%)	Columbianadin (%)	Osthenol (%)	Umbelliferone (%)
AB-1	Root	1	China:Hubei:Luotian	0.00912576	0.170691	0.00656977	0.328026	0.114315	0.0420071
AB-12	Root	1	China:Hubei:Luotian	0.00898152	0.222725	0.00886151	0.462508	0.104781	0.0376894
AB-127	Root	1	China:Hubei:Luotian	0.00484783	0.00171447	0.00918635	0.651678	0.0826082	0.0396229
AB-131	Root	1	China:Hubei:Luotian	0.00664269	0.00282672	0.00778157	0.602002	0.0257022	0.0244715
AB-133	Root	1	China:Hubei:Luotian	0.010928	0.00469212	0.00985486	0.796319	0.210949	0.0856127
AB-137	Root	1	China:Hubei:Luotian	0.0131196	0.0439343	0.0115962	0.0830323	0.1661	0.0273925
AB-222	Root	1	China:Hubei:Luotian	0.0115099	0.503	0.0144883	0.244295	0.124489	0.0401919
AB-24	Root	1	China:Hubei:Luotian	0.0141948	0.0555612	0.0150784	0.159718	0.225096	0.0771084
AB-5	Root	1	China:Hubei:Luotian	0.00758362	0.2025	0.018385	0.475054	0.436245	0.0177994
AB-50	Root	1	China:Hubei:Luotian	0.00917657	0.420613	0.0167092	0.171767	0.0913844	0.128134
AB-62	Root	1	China:Hubei:Luotian	0.0103605	0.416284	0.0188871	0.420852	0.117872	0.0416252
AB-SK2	Root	1	China:Hubei:Luotian	0.0103901	0.482907	0.0158133	0.214567	0.108231	0.0298882

## Sheet: Table S4
Table S4: Comparative Analysis of Six Bioactive Coumarins in the Roots of Angelica biserrata at Different Growth Stages (%).
Sample	Tissue	Age (year)	Collection site	Date	Dihydrooroselol (%)	Osthole (%)	IsoOsthenol (%)	Columbianadin (%)	Osthenol (%)	Umbelliferone (%)
AB-182	Root	1	China:Hubei:Luotian	Sep.	0.00715313	0.0920696	0.00612463	0.212585	0.083644	0.643645
AB-182	Root	1	China:Hubei:Luotian	Nov.	0.00611227	0.272305	0.00703938	0.159992	0.0822022	0.322949
AB-182	Root	1	China:Hubei:Luotian	Dec.	0.00966141	0.318356	0.00910529	0.226676	0.093432	0.902088
AB-3	Root	1	China:Hubei:Luotian	Pre-frost Dec.	0.0048	0.4652	0.003	0.4469	0.0209	0.001
AB-5	Root	1	China:Hubei:Luotian	Pre-frost Dec.	0.0086	0.8295	0.0039	0.1388	0.037	0.0044
AB-25	Root	1	China:Hubei:Luotian	Pre-frost Dec.	0.0052	0.5585	0.0032	0.2935	0.037	0.0012
AB-55	Root	1	China:Hubei:Luotian	Pre-frost Dec.	0.011	0.3804	0.0034	0.1535	0.0115	0.0004
AB-60	Root	1	China:Hubei:Luotian	Pre-frost Dec.	0.0083	0.4542	0.0044	0.0911	0.0169	0.0006
AB-67	Root	1	China:Hubei:Luotian	Pre-frost Dec.	0.0059	0.2237	0.0027	0.152	0.0113	0.0008
AB-69	Root	1	China:Hubei:Luotian	Pre-frost Dec.	0.0065	0.2156	0.0033	0.1231	0.0145	0.0009
AB-70	Root	1	China:Hubei:Luotian	Pre-frost Dec.	0.0076	0.4513	0.0025	0.1281	0.0152	0.001
AB-92	Root	1	China:Hubei:Luotian	Pre-frost Dec.	0.0064	0.3965	0.0034	0.2993	0.0236	0.0008
AB-3	Root	1	China:Hubei:Luotian	Post-frost Dec.	0.0191	0.7432	0.0123	0.5653	0.0885	0.0176
AB-5	Root	1	China:Hubei:Luotian	Post-frost Dec.	0.0063	0.7949	0.0058	0.1772	0.0179	0.001
AB-25	Root	1	China:Hubei:Luotian	Post-frost Dec.	0.0055	0.8945	0.0089	0.6298	0.0549	0.0008
AB-55	Root	1	China:Hubei:Luotian	Post-frost Dec.	0.0067	1.0285	0.0048	0.2188	0.0436	0.0029
AB-60	Root	1	China:Hubei:Luotian	Post-frost Dec.	0.0069	1.7297	0.0181	0.5692	0.053	0.0024
AB-67	Root	1	China:Hubei:Luotian	Post-frost Dec.	0.0084	0.3023	0.0023	0.1045	0.0122	0.0008
AB-69	Root	1	China:Hubei:Luotian	Post-frost Dec.	0.0137	0.601	0.0034	0.1974	0.0353	0.0041
AB-70	Root	1	China:Hubei:Luotian	Post-frost Dec.	0.009	0.8586	0.0047	0.3055	0.0139	0.005
AB-92	Root	1	China:Hubei:Luotian	Post-frost Dec.	0.0059	0.5678	0.0048	0.2329	0.0241	0.0058

## Sheet: Table S5
Table S5: Gene count of Angelica biserrata sample.
Gene	AB-127	AB-12	AB-131	AB-133	AB-137	AB-1	AB-222	AB-24	AB-50	AB-5	AB-62	AB-SK2	P1-Root Pith	P2-Root Pith	P3-Root Pith	P1-Root Bark	P2-Root Bark	P3-Root Bark	P1-Petiole	P2-Petiole	P3-Petiole	P1-Leaf	P2-Leaf	P3-Leaf	AB-182_9M-1	AB-182_9M-2	AB-182_9M-3	AB-182_11M-1	AB-182_11M-2	AB-182_11M-3	AB-182_12M-1	AB-182_12M-2	AB-182_12M-3
AB01G00001	0	0	0	0	0	0	0	0	0	0	0	0	0	0	0	0	0	0	0	0	0	0	0	0	0	0	0	0	0	0	0	0	0
AB01G00002	2	38	6	43	7	57	0	23	1	2	143	0	4	5	0	0	1	4	13	6	1	23	7	8	3	3	22	27	92	8	31	25	4
AB01G00003	0	17	2	43	7	38	1	10	1	2	138	0	4	5	0	0	0	7	6	8	2	31	4	8	3	5	22	24	73	5	17	13	6
AB01G00004	0	0	0	0	0	0	0	0	0	0	0	0	0	0	0	0	0	0	0	0	0	0	0	0	0	0	0	0	0	0	0	0	0
AB01G00005	0	0	0	0	0	0	0	1	0	0	0	0	1	0	0	0	0	0	0	0	0	0	0	0	0	0	0	0	0	0	0	0	0
AB01G00006	97	11	1	23	8	1	5	24	33	2	2	21	4	6	5	8	2	9	52	31	15	29	2	25	49	19	9	0	1	21	40	48	21
AB01G00007	0	0	0	0	0	0	10	10	0	0	0	0	0	0	0	0	0	0	8	0	0	32	0	1	4	17	0	0	0	0	0	10	0
AB01G00008	0	0	0	0	0	0	0	0	0	0	0	0	0	0	0	0	0	0	0	0	0	0	0	0	0	0	0	0	0	0	0	0	0
AB01G00009	0	0	0	0	0	0	0	0	0	0	0	0	0	0	0	0	0	0	0	0	0	0	0	0	0	0	0	0	0	0	0	0	1
AB01G00010	0	0	0	0	0	0	0	0	0	0	0	0	0	0	0	0	0	1	0	0	0	0	0	0	0	0	0	0	0	0	0	0	0
AB01G00011	0	0	0	0	0	0	0	0	0	0	0	0	0	0	0	0	0	0	0	0	0	0	0	0	0	0	0	0	0	0	0	0	0
AB01G00012	0	0	0	0	0	0	0	0	0	0	0	0	0	0	0	0	0	0	0	0	0	0	0	0	0	0	0	0	0	0	0	0	0
AB01G00013	0	0	0	0	0	0	0	0	0	0	0	0	0	0	0	0	0	0	0	0	0	0	0	0	0	0	0	0	0	0	0	0	0
AB01G00014	0	0	0	0	0	0	0	0	0	0	0	0	0	0	0	0	0	0	0	0	0	0	0	0	0	0	0	0	0	0	0	0	0
AB01G00015	17	2	54	16	4	0	2	4	1	4	3	60	7	7	5	5	7	4	5	10	14	5	0	3	0	1	0	30	16	0	4	1	0
AB01G00016	0	0	0	0	0	0	0	0	0	0	0	0	0	0	0	0	0	0	0	0	0	0	0	0	0	0	0	0	0	0	0	0	0
AB01G00017	0	0	0	0	0	0	0	0	0	0	0	0	0	0	0	0	0	0	0	0	0	0	0	0	0	0	0	0	0	0	0	0	0
AB01G00018	1	1	0	1	0	2	0	2	0	0	0	2	1	5	1	2	1	7	2	4	3	4	5	3	0	0	0	0	0	0	0	0	1
AB01G00019	0	0	0	0	0	0	0	0	0	0	0	0	0	0	0	0	0	0	0	0	0	0	0	0	0	0	0	0	0	0	0	0	0
AB01G00020	0	0	0	0	0	0	0	0	0	0	0	0	0	0	0	0	0	0	0	0	0	0	0	0	0	0	0	0	0	0	0	0	0
AB01G00021	0	0	0	0	0	0	0	0	0	0	0	0	0	0	0	0	0	0	0	0	0	0	0	0	0	0	0	0	0	0	0	0	0
AB01G00022	0	0	0	0	0	0	0	0	0	0	0	0	0	0	0	0	1	0	0	0	0	0	0	0	0	0	0	0	0	0	0	0	0
AB01G00023	0	0	0	0	0	0	0	0	0	0	0	0	0	0	0	0	0	0	0	0	0	0	0	0	0	0	0	0	0	0	0	0	0
AB01G00024	1	0	0	0	0	0	1	0	0	0	0	0	3	0	0	0	0	0	0	0	1	1	1	2	0	0	0	0	0	0	0	0	0
AB01G00025	1	10	0	0	0	0	0	0	3	0	0	0	0	0	0	0	1	1	0	0	0	1	1	1	0	0	0	0	0	0	0	0	0
AB01G00026	0	2	0	0	1	0	0	0	2	0	0	0	0	0	0	0	0	0	1	0	0	2	0	0	0	0	0	0	0	0	0	0	0
AB01G00027	1	2	0	1	1	1	0	1	5	0	0	1196	1	0	0	0	1	0	1	1	0	0	3	1	0	0	1	1	0	0	0	8	9
AB01G00028	0	0	0	0	0	0	0	0	2	0	0	0	0	0	0	0	0	0	0	1	1	0	0	0	1	0	0	0	0	0	2	10	0
AB01G00029	0	1	0	0	0	1	0	0	0	0	0	0	0	0	1	0	0	0	0	0	0	0	0	0	0	0	3	0	0	0	0	0	0
AB01G00030	0	0	0	0	0	0	0	0	0	0	0	0	0	0	0	0	0	0	0	0	0	0	0	0	0	0	0	0	0	0	0	0	0
AB01G00031	18	40	1	0	1	17	0	0	13	5	7	15	0	6	7	7	15	9	5	1	4	21	2	1	8	1	3	35	0	0	3	21	0
AB01G00032	24	38	9	9	13	20	37	22	23	23	11	0	5	19	10	5	14	5	19	19	15	18	3	17	60	0	38	12	0	6	31	39	9
AB01G00033	80	124	37	43	88	67	141	118	77	103	64	0	29	94	40	51	60	47	85	58	54	68	30	33	151	158	139	104	230	127	215	255	186
AB01G00034	96	35	36	39	93	19	90	18	23	31	23	69	30	91	72	42	53	38	57	21	52	48	40	25	83	0	89	83	74	76	49	71	131
AB01G00035	27	15	13	23	20	13	6	20	11	20	6	3	11	12	16	10	8	17	17	19	20	15	12	9	50	0	32	11	59	29	3	6	0
AB01G00036	83	8	103	33	30	52	42	25	62	39	2	72	10	46	15	13	18	5	62	23	30	18	7	8	63	57	91	112	28	36	92	156	81
AB01G00037	0	0	0	0	0	0	0	0	0	0	0	0	0	0	0	0	0	0	0	0	0	0	0	0	0	0	0	0	0	0	0	0	0
AB01G00038	6421	8190	7702	7683	12073	4499	9161	9043	8383	9666	3309	11681	1927	3522	2534	2765	2022	2007	3046	2122	2826	2951	1698	1935	4727	3010	4492	4890	4213	3511	8196	9302	7869
AB01G00039	1103	787	1569	567	1172	205	361	459	400	352	309	845	591	360	403	784	811	937	44	35	76	15	5	13	515	237	350	612	1390	598	4137	3555	4754
AB01G00040	0	0	0	0	0	0	0	0	0	0	0	0	0	0	0	0	0	2	0	0	0	0	0	0	0	0	0	0	0	0	0	0	0
AB01G00041	11431	11918	5788	6378	13479	5010	7905	15718	6986	10788	5089	10646	8391	11375	9809	10461	7812	8276	8904	6907	8523	19021	13861	13742	14463	8691	13525	9079	7664	6693	15745	16048	13960
AB01G00042	0	0	0	0	0	0	0	0	0	0	0	0	2	0	0	0	0	1	0	1	0	1	2	13	9	0	0	0	0	0	0	0	0
AB01G00043	0	0	0	0	0	0	0	0	0	0	0	0	0	0	1	0	0	0	0	0	0	3	11	3	0	0	0	0	0	0	0	0	0
AB01G00044	0	0	0	0	1	0	0	0	0	0	0	8	0	0	0	1	1	1	0	1	0	0	4	10	0	0	0	0	0	0	0	0	0
AB01G00045	0	1	0	2	47	0	38	2	1	0	0	1	0	0	0	0	0	0	0	1	1	3	4	0	47	0	44	34	90	39	34	28	50
AB01G00046	6	17	1	1	65	0	70	34	9	28	4	18	6	5	1	16	3	6	9	4	10	5	0	2	95	23	70	77	97	98	45	41	55
AB01G00047	1	0	0	1	0	0	0	0	0	0	3	0	1	0	0	0	0	1	5	6	2	13	4	5	0	0	0	0	0	0	0	0	0
AB01G00048	0	0	0	0	0	0	0	0	0	0	0	0	0	0	0	0	0	0	0	0	0	1	0	0	0	0	0	0	0	0	0	0	0
AB01G00049	0	1	0	0	0	3	0	0	0	0	0	0	0	2	0	0	0	1	19	6	5	140	35	64	0	0	0	0	0	0	0	0	0
AB01G00050	35	8	1	8	4	2	20	0	4	2	0	0	22	3	10	21	6	24	95	62	57	702	338	221	0	0	3	0	0	0	14	9	11
AB01G00051	13	40	1	3	31	2	1	1	1	0	1	7	6	4	4	13	5	9	82	187	51	592	309	398	0	0	0	56	22	10	3	3	2
AB01G00052	0	0	0	0	0	0	0	0	0	0	0	0	0	0	0	0	0	0	0	0	0	0	0	0	0	0	0	0	0	0	0	0	0
AB01G00053	3	0	7	0	4	2	0	0	2	0	17	0	7	4	6	1	2	15	29	39	8	326	30	169	0	0	0	0	38	0	2	1	0
AB01G00054	11	21	0	2	7	0	0	0	0	1	0	121	0	2	12	5	1	0	360	79	141	1114	260	181	0	0	0	0	0	0	0	0	2
AB01G00055	18	3	3	7	3	0	15	0	2	2	0	0	22	3	1	14	6	30	21	112	19	218	195	305	0	0	0	0	0	0	16	10	0
AB01G00056	56	1	2	3	0	0	1	0	0	0	0	0	7	0	1	3	4	14	14	37	1	101	17	77	0	0	0	0	0	0	5	3	0
AB01G00057	0	0	0	0	0	0	0	0	0	0	0	0	0	0	0	0	0	0	0	0	0	0	0	0	0	0	0	0	0	0	0	0	0
AB01G00058	0	0	0	0	0	0	0	0	0	0	0	0	0	0	0	0	0	0	0	0	0	0	0	0	0	0	0	0	0	0	0	0	0
AB01G00059	0	0	0	0	0	0	0	0	0	0	0	0	1	0	0	0	0	0	0	0	0	0	0	0	0	0	0	0	0	0	0	0	0
AB01G00060	0	0	0	0	0	0	0	0	0	0	0	0	0	0	0	0	0	0	0	0	0	0	0	0	0	0	0	0	0	0	0	0	0
AB01G00061	29	5	0	1	2	0	30	2	1	0	0	6	1	1	1	39	29	33	44	3	40	5	5	12	368	95	411	182	115	118	6	6	0
AB01G00062	0	0	0	0	0	0	0	1	0	0	2	6	0	0	0	0	1	0	0	0	0	0	0	0	8	0	0	0	0	0	0	0	2
AB01G00063	64	33	9	31	98	19	46	24	43	24	9	118	65	72	79	77	52	78	5	12	19	14	9	24	237	162	214	174	245	109	51	117	52
AB01G00064	0	0	0	2	0	0	0	0	0	0	0	0	1	0	0	1	0	0	0	0	0	0	0	0	0	0	0	0	0	0	0	0	0
AB01G00065	0	1	0	0	0	0	0	0	1	0	0	0	0	0	0	0	0	0	0	0	0	1	1	0	0	0	0	0	0	0	0	0	0
AB01G00066	0	0	0	0	0	0	0	0	0	0	0	0	0	0	0	0	0	0	0	0	0	0	0	0	0	0	0	0	0	0	0	0	0
AB01G00067	0	0	0	0	0	0	0	0	0	0	0	0	0	0	0	0	0	0	0	0	0	0	0	0	0	0	0	0	0	0	0	0	0
AB01G00068	0	0	0	0	0	0	0	0	0	0	0	0	0	0	0	0	0	0	0	0	0	0	0	0	0	0	0	0	0	0	0	0	0
AB01G00069	0	0	0	0	0	0	0	0	0	0	0	0	0	0	0	0	0	0	0	0	1	0	0	0	0	0	0	0	0	0	0	0	0
AB01G00070	0	0	0	0	0	0	0	0	0	0	0	0	0	0	0	0	0	0	0	6	0	0	0	2	0	0	0	0	0	0	0	0	0
AB01G00071	0	0	0	0	1	0	0	0	1	0	0	0	0	0	0	2	0	3	0	0	0	0	0	0	0	0	0	0	0	0	0	0	0
AB01G00072	0	0	0	0	0	0	0	0	0	0	0	3	0	0	0	0	0	0	0	0	0	0	0	0	0	0	0	0	0	0	0	0	0
AB01G00073	0	0	0	1	0	0	0	0	0	0	0	0	0	0	0	0	0	0	0	0	0	0	0	0	0	0	0	0	0	0	0	0	0
AB01G00074	7327	8108	3592	3819	9889	3138	4107	4031	5209	5233	2834	4369	2669	2567	2314	3455	2103	3370	3757	4918	3653	5035	2829	3533	2076	1086	2493	2600	1884	1528	3784	5044	3465
AB01G00075	107	125	22	53	65	25	113	93	165	97	54	125	176	104	125	115	142	156	34	45	45	51	59	36	444	373	440	113	118	109	245	247	236
AB01G00076	175	245	161	113	311	121	249	150	310	223	125	343	341	277	263	281	277	276	139	95	135	155	156	87	521	321	403	267	316	138	819	780	1251
AB01G00077	55	59	4	15	58	7	50	38	37	16	17	57	35	11	32	131	24	64	27	22	34	148	23	25	236	68	251	72	71	57	15	48	33
AB01G00078	55	340	0	139	280	1	0	291	2	3	0	19	24	24	34	165	72	90	99	82	366	623	3023	478	178	34	199	133	67	153	56	110	164
AB01G00079	6	0	9	12	21	6	0	12	5	13	0	14	1	5	0	0	2	6	5	17	16	4	5	2	4	0	26	9	0	4	0	2	0
AB01G00080	0	0	0	0	0	0	0	0	0	0	0	1	4	2	2	6	0	3	2	6	2	11	2	8	0	0	0	0	0	0	0	0	0
AB01G00081	261	93	306	161	867	39	465	90	329	150	178	1028	137	238	321	584	203	229	1423	1002	1560	412	128	238	243	82	427	137	133	177	480	453	274
AB01G00082	2706	4227	992	2397	5075	1146	2053	1864	2348	1364	1003	1341	1819	1995	2040	3045	1664	1922	3102	3306	3891	1312	864	2217	1631	1460	1718	706	560	685	1906	1898	1439
AB01G00083	1216	983	652	662	1324	424	1202	995	659	576	266	1011	467	674	505	541	475	452	1277	1109	1255	1150	896	846	814	506	962	746	842	571	1036	1096	936
AB01G00084	34	4	20	3	30	6	18	9	11	2	0	0	11	20	17	14	18	6	2	0	1	0	0	0	52	66	51	77	0	4	96	125	77
AB01G00085	2	2	9	1	107	2	2	52	14	8	7	0	0	0	0	6	0	0	217	146	529	1914	320	566	6	0	19	27	0	15	0	0	0
AB01G00086	0	0	1	0	0	0	0	0	1	1	0	0	0	0	0	0	0	0	0	0	0	0	0	0	0	0	0	0	0	0	1	13	12
AB01G00087	1143	790	563	631	1310	327	1476	476	389	226	249	779	437	676	485	592	360	441	1424	1554	1079	688	272	552	1064	639	1110	568	523	340	541	669	463
AB01G00088	1011	1261	1190	1019	1892	825	1406	1676	1075	1474	685	2415	311	1009	1050	680	356	299	762	552	765	710	390	516	953	860	1114	1108	739	445	725	1034	664
AB01G00089	739	492	945	1123	1157	265	2131	1075	247	475	187	1119	288	954	846	336	270	267	699	426	615	552	315	305	1141	517	1499	472	606	586	632	690	592
AB01G00090	364	255	180	222	363	101	291	273	191	185	65	453	172	154	106	139	188	166	359	206	338	749	815	358	762	505	521	551	1111	593	665	555	941
AB01G00091	1948	1904	2198	1926	1631	716	2122	2347	686	1092	1131	2130	747	1686	980	814	827	744	626	477	693	392	279	285	78	49	68	869	838	651	2707	3923	3887
AB01G00092	457	351	205	305	514	146	416	346	254	152	101	341	176	212	172	232	175	154	211	160	208	199	170	107	512	441	347	191	348	139	417	447	297
AB01G00093	331	60	45	81	32	50	135	188	80	14	43	295	93	65	64	92	89	68	205	137	230	374	445	160	376	180	396	349	396	253	89	128	109
AB01G00094	0	0	0	0	0	0	0	0	0	0	0	0	0	0	0	0	0	0	0	0	0	0	0	0	0	0	0	0	0	0	0	0	0
AB01G00095	0	0	0	0	0	0	2	4	0	1	0	0	0	0	1	3	2	0	0	0	0	0	0	0	0	0	0	0	0	0	0	0	0
AB01G00096	6	1	0	0	0	0	4	3	2	0	0	0	18	15	7	7	6	4	6	3	1	2	2	4	129	19	190	80	8	16	0	0	0
AB01G00097	4129	3894	1456	2420	3962	1491	3962	2758	2145	1606	997	3479	548	2105	1902	1381	739	697	4069	3404	3313	2868	1268	2086	2052	1028	2441	1695	856	779	1100	1687	725
AB01G00098	646	1124	879	1022	892	296	802	289	603	155	162	624	127	138	324	261	104	214	1072	441	890	419	233	349	117	33	156	556	522	345	426	484	199
AB01G00099	3335	5486	1172	4293	6407	1154	2826	571	1479	533	868	1742	1832	992	1024	2489	1494	2321	1354	1054	1333	473	366	1415	726	580	910	412	639	259	1449	1506	1005
AB01G00100	940	671	474	318	567	303	766	688	541	671	325	460	322	469	294	348	332	363	478	386	422	324	180	220	864	364	662	707	644	638	638	749	530
AB01G00101	3495	2706	1820	2136	3498	1487	2497	2238	1711	2104	828	2451	1868	1210	1125	1663	1330	1651	1368	1117	1427	400	356	326	2361	1673	2196	2659	2986	2312	4021	3498	3316
AB01G00102	317	157	216	176	349	68	285	81	104	95	58	327	66	145	91	87	89	61	129	88	159	389	325	210	286	167	245	214	225	270	402	352	349
AB01G00103	429	1373	214	270	2282	207	488	1887	858	802	946	347	153	114	64	370	285	402	305	399	300	479	256	423	587	321	436	368	375	294	435	459	468
AB01G00104	460	552	314	153	443	319	251	635	359	134	170	998	236	408	364	333	271	200	267	144	279	194	267	90	694	410	754	888	559	348	316	388	265
AB01G00105	368	234	224	202	336	156	482	487	195	277	130	251	210	369	341	208	180	166	965	650	843	1459	1362	893	627	361	664	470	298	338	257	249	270
AB01G00106	0	0	0	0	0	0	0	0	0	0	0	0	0	0	0	0	1	0	0	0	0	0	0	0	0	0	0	0	0	0	0	0	0
AB01G00107	0	0	0	0	0	0	0	0	0	0	0	0	0	0	0	0	0	0	0	0	0	0	0	0	0	0	0	0	0	0	0	0	0
AB01G00108	0	0	0	0	0	0	0	0	0	0	0	0	0	0	0	0	0	0	0	0	0	0	0	0	0	0	0	0	0	0	0	0	0
AB01G00109	0	0	0	0	0	0	0	0	0	0	0	0	0	0	0	0	0	0	0	0	0	0	0	0	0	0	0	0	0	0	0	0	0
AB01G00110	76	12	14	2	0	39	30	0	79	20	7	0	8	16	17	11	9	13	4	3	6	5	1	2	32	22	14	16	2	28	8	7	17
AB01G00111	0	0	0	0	0	0	0	0	0	0	0	0	0	0	0	0	0	0	1	0	0	2	1	7	1	0	0	0	0	0	0	0	0
AB01G00112	0	0	0	0	0	0	0	0	0	0	0	0	0	0	0	0	0	0	0	0	0	0	0	0	0	0	0	0	0	0	0	0	0
AB01G00113	0	0	0	0	0	0	0	0	0	0	0	0	0	0	0	0	0	0	0	0	0	0	0	0	0	0	0	0	0	0	0	0	0
AB01G00114	0	0	0	0	0	0	0	0	0	0	0	0	0	0	0	0	0	0	0	0	0	0	0	0	0	0	0	0	0	0	0	0	0
AB01G00115	1	170	5	208	118	66	105	31	1	73	81	5	39	26	130	86	12	33	38	61	134	80	85	49	45	7	81	6	43	19	18	45	62
AB01G00116	0	0	0	0	0	0	0	0	0	0	15	0	3	0	4	2	0	0	0	4	7	0	1	6	10	0	0	0	0	0	0	0	9
AB01G00117	0	0	0	0	0	0	0	0	0	0	37	0	0	0	0	1	0	0	0	1	3	0	0	1	3	0	6	0	0	0	0	0	0
AB01G00118	24	0	2	0	0	4	0	0	3	0	0	0	3	1	1	1	1	3	2	2	0	1	1	0	8	0	14	0	0	0	0	0	0
AB01G00119	18	5	13	2	2	2	7	4	21	0	0	7	0	9	0	0	2	1	2	0	0	1	0	0	25	12	48	0	0	9	21	11	0
AB01G00120	0	0	0	0	0	0	0	0	0	0	0	0	0	0	0	0	0	0	0	0	0	0	0	0	0	0	0	0	0	0	0	0	0
AB01G00121	700	554	230	392	547	157	608	668	390	248	218	368	264	210	236	231	169	194	731	532	668	1216	1002	721	552	173	398	273	556	336	614	581	432
AB01G00122	88	104	118	85	163	49	212	70	49	58	45	357	18	116	74	60	47	21	131	35	65	119	52	42	77	67	100	136	125	26	39	43	71
AB01G00123	0	0	0	0	0	0	0	0	0	0	0	0	0	0	0	0	0	0	0	0	0	0	0	0	0	0	0	0	0	0	0	0	0
AB01G00124	3	22	0	0	27	0	0	0	17	7	10	0	12	15	9	44	16	18	3	5	0	5	3	3	38	39	78	23	0	12	21	6	7
AB01G00125	1	21	0	7	84	47	73	69	66	44	12	0	26	57	14	42	37	40	54	45	38	89	88	57	58	0	30	55	17	37	104	86	55
AB01G00126	0	0	0	0	0	0	0	0	0	0	0	0	4	0	1	1	1	0	2	1	0	0	0	0	0	0	0	0	0	0	0	0	0
AB01G00127	0	5	2	3	9	3	7	7	0	0	2	0	134	106	156	148	148	137	288	161	206	10	5	3	95	26	189	19	25	36	3	15	13
AB01G00128	123	496	196	114	337	76	461	265	346	304	226	607	159	145	163	73	108	123	154	193	218	247	173	132	81	59	170	88	7	45	34	34	32
AB01G00129	266	120	219	729	207	216	281	602	213	188	114	0	62	216	154	282	230	130	288	145	210	287	256	134	557	180	199	533	234	481	1128	592	941
AB01G00130	0	0	0	0	0	0	0	0	0	0	0	0	0	0	0	0	0	0	0	0	0	0	1	0	0	0	0	0	0	0	0	0	0
AB01G00131	0	0	0	0	0	0	0	0	0	1	0	0	1	0	0	0	0	0	0	0	0	1	2	0	0	0	0	0	0	0	0	0	0
AB01G00132	0	0	0	0	0	0	0	0	0	0	0	0	0	0	0	0	0	0	0	0	0	0	4	0	0	0	0	0	0	0	0	0	0
AB01G00133	0	1	0	0	3	0	2	1	0	2	3	4	0	1	0	1	1	0	0	0	0	0	0	0	5	0	0	0	0	0	0	4	0
AB01G00134	5	3	2	2	21	7	2	18	12	6	15	0	12	2	6	2	3	3	3	7	7	1	0	3	0	0	0	0	0	0	0	0	0
AB01G00135	48	337	64	71	191	232	132	888	115	210	155	70	40	32	63	47	19	43	207	1654	447	1824	155	283	490	429	713	47	26	7	18	24	0
AB01G00136	0	0	0	0	0	0	0	0	0	0	0	0	0	0	0	0	0	0	0	0	0	4	0	0	0	0	0	0	0	0	0	0	0
AB01G00137	0	0	0	0	0	0	0	0	0	0	0	0	0	0	0	0	0	0	0	0	0	0	0	0	0	0	0	0	0	0	0	0	0
AB01G00138	64	374	79	76	208	309	172	872	112	209	164	76	53	41	69	53	24	61	245	2001	474	1957	170	419	660	481	925	80	47	7	20	32	0
AB01G00139	3	3	0	1	15	3	2	13	8	2	5	0	9	2	3	2	3	2	3	7	6	0	0	1	0	0	0	0	0	0	0	0	0
AB01G00140	10	5	0	0	15	14	28	19	23	34	10	0	4	0	17	9	1	2	2	1	2	2	2	7	27	0	0	0	1	0	4	4	0
AB01G00141	0	1	0	0	4	0	2	1	0	2	3	5	1	1	0	2	2	0	0	0	0	1	0	0	5	0	0	0	0	0	0	1	0
AB01G00142	0	0	0	0	0	0	0	0	0	0	0	0	0	0	0	0	0	0	0	0	0	0	4	0	0	0	0	0	0	0	0	0	0
AB01G00143	0	0	0	0	0	0	0	0	0	1	0	0	1	0	0	0	0	0	0	0	0	1	2	0	0	0	0	0	0	0	0	0	0
AB01G00144	0	0	0	0	0	0	0	0	0	0	0	0	0	0	0	0	0	0	0	0	0	0	1	0	0	0	0	0	0	0	0	0	0
AB01G00145	0	0	0	0	0	0	0	0	0	0	0	0	0	0	0	0	0	0	0	0	0	0	0	0	7	0	5	0	0	0	0	0	0
AB01G00146	235	1724	364	334	497	1076	680	2681	233	883	634	752	196	236	394	302	139	225	1238	12274	2295	11595	350	1868	3541	1927	4374	225	74	92	87	65	32
AB01G00147	4724	4598	2390	2970	4420	2204	4381	6949	3365	2953	2229	5027	6630	4684	3969	5436	5932	5259	4747	4627	5050	4224	4413	2728	12017	8190	9109	5573	8550	6169	10022	7678	10004
AB01G00148	200	65	16	57	167	39	86	47	78	17	7	65	66	58	41	35	52	69	97	88	75	119	39	30	27	0	37	0	26	0	9	22	17
AB01G00149	1239	586	282	457	435	173	684	996	376	233	241	678	869	1189	1129	927	921	818	2329	1706	2436	4346	6031	2883	1300	1090	1534	1314	1208	731	612	673	495
AB01G00150	0	0	0	0	0	0	0	0	0	0	0	0	0	0	0	0	0	0	0	0	0	0	0	0	0	0	0	0	0	0	0	0	0
AB01G00151	192	9	4	57	17	10	289	31	23	26	16	24	12	7	2	1	0	9	0	3	1	22	6	67	0	0	0	0	23	16	19	24	22
AB01G00152	0	0	0	0	0	0	0	0	0	0	0	0	0	0	0	0	0	0	0	0	0	0	0	0	0	0	0	0	0	0	0	0	0
AB01G00153	0	0	0	0	0	0	0	1	0	0	0	0	0	0	0	0	0	0	0	0	1	1	1	0	0	0	0	0	0	0	0	0	0
AB01G00154	0	0	0	1	0	0	1	7	1	0	2	0	0	0	0	0	1	0	14	7	15	8	2	4	0	0	0	0	0	0	0	0	0
AB01G00155	34	55	27	12	4	7	23	1	6	18	51	53	9	3	4	44	23	37	5	6	26	65	50	65	0	0	21	39	3	16	22	17	3
AB01G00156	0	0	0	0	0	0	0	0	0	0	1	0	0	0	0	0	0	0	0	0	0	0	0	0	0	0	0	0	0	0	0	0	0
AB01G00157	2	0	0	2	5	1	0	0	1	1	0	4	22	0	1	8	3	18	5	7	3	0	1	2	0	0	0	0	0	0	2	0	0
AB01G00158	173	138	150	156	145	108	221	101	87	69	40	10	27	98	100	56	30	44	125	130	117	152	79	95	59	66	82	38	42	83	61	89	32
AB01G00159	143	88	69	101	85	50	112	44	46	44	29	0	10	66	70	39	23	12	88	86	68	104	19	81	45	38	95	37	0	14	46	68	23
AB01G00160	33	12	24	39	28	24	42	10	7	11	1	0	6	11	9	7	3	2	14	23	17	17	4	23	4	25	21	22	0	0	13	8	19
AB01G00161	2	0	0	0	0	0	0	0	0	0	0	0	0	0	0	0	0	0	0	0	0	0	0	0	0	0	0	0	0	0	0	0	0
AB01G00162	0	0	0	0	0	0	0	0	0	0	0	0	0	0	0	0	0	0	0	0	0	0	0	0	0	0	0	0	0	0	0	0	0
AB01G00163	8	4	1	1	1	0	2	0	1	0	0	3	3	4	7	6	0	6	4	10	16	10	10	6	0	0	0	0	0	0	0	1	6
AB01G00164	13	1	0	0	0	1	0	1	0	0	0	122	1	0	9	1	0	1	2	10	9	4	3	2	0	0	0	0	0	0	0	0	0
AB01G00165	2	1	2	0	0	0	0	0	0	0	0	0	0	0	0	0	0	0	0	0	0	0	0	0	0	0	0	0	0	0	0	0	0
AB01G00166	168	381	80	155	322	137	312	137	117	212	50	49	91	239	242	240	113	88	179	130	498	204	252	141	96	54	65	102	62	48	157	177	89
AB01G00167	232	239	127	189	221	89	213	234	109	130	60	265	81	263	244	194	76	74	125	108	275	174	105	173	85	28	73	65	63	36	133	186	69
AB01G00168	401	404	286	230	604	169	511	327	206	224	137	538	106	280	380	277	126	141	331	373	483	368	89	383	158	99	190	189	38	80	292	328	90
AB01G00169	2787	2561	1091	2070	3699	554	3211	990	1640	842	345	1131	844	1874	1898	1726	1228	768	1390	662	1081	985	569	504	1940	787	2166	1164	911	662	2844	2942	1565
AB01G00170	7	7	3	2	5	2	0	1	0	3	0	201	4	17	4	1	5	0	17	4	17	34	28	7	12	0	0	0	0	32	6	0	0
AB01G00171	257	68	159	94	305	22	421	27	150	49	37	721	122	160	119	115	97	91	100	38	101	85	69	33	164	37	190	100	16	32	328	306	365
AB01G00172	28	0	0	0	0	0	0	0	0	0	0	0	0	107	0	0	8	0	147	0	0	142	0	0	0	0	0	0	6	14	0	0	0
AB01G00173	3788	2752	1305	1159	2640	2153	1942	3979	2623	4163	992	3121	1921	2576	1826	2139	2017	1992	1420	1139	1776	1219	890	751	4005	1657	3207	2104	1812	1605	3779	2714	2278
AB01G00174	0	0	0	0	0	0	0	0	0	0	0	0	0	0	0	7	0	0	0	0	26	0	5	0	0	0	0	0	0	0	0	0	0
AB01G00175	0	1	0	0	3	0	0	2	1	0	0	0	0	0	1	1	0	1	1	0	0	0	0	0	0	0	0	0	0	0	0	0	0
AB01G00176	0	0	0	0	0	0	0	0	0	0	0	0	0	0	0	0	0	0	0	0	0	0	0	0	0	0	0	0	0	0	0	0	0
AB01G00177	3	1	1	0	0	0	0	1	0	3	0	0	0	0	3	1	0	0	2	0	2	1	1	0	0	0	0	0	0	0	0	0	0
AB01G00178	11	17	8	1	6	4	5	15	21	9	0	0	3	9	5	4	8	7	14	9	10	20	8	10	23	0	17	38	0	0	18	21	6
AB01G00179	79	487	239	87	461	13	199	864	153	319	127	124	150	153	191	154	48	93	485	572	647	484	707	620	140	15	209	243	48	104	55	67	28
AB01G00180	0	1	0	16	2	0	1	2	0	0	3	2	0	0	106	180	0	0	3	0	376	0	153	0	0	0	0	0	0	0	15	0	0
AB01G00181	0	0	0	8	0	0	2	2	0	0	0	0	0	0	23	48	0	0	0	0	104	0	26	1	0	0	0	0	0	0	4	0	0
AB01G00182	100	40	25	206	77	53	97	17	68	98	12	0	55	225	161	129	232	61	216	57	292	247	168	49	199	176	285	21	285	132	137	180	187
AB01G00183	2	0	0	0	3	0	1	0	0	0	1	32	0	0	0	0	0	0	1	0	1	18	0	2	1	0	0	0	0	0	0	0	0
AB01G00184	0	0	0	0	2	0	0	0	0	0	0	38	1	0	2	0	1	2	0	1	0	4	0	0	0	0	0	0	0	0	0	0	0
AB01G00185	53	1672	62	25	1255	5	148	251	115	17	31	47	119	258	97	29	70	60	630	227	271	500	191	190	71	39	49	95	85	76	36	91	36
AB01G00186	0	0	0	0	0	0	0	0	0	0	0	0	0	0	0	0	0	0	0	0	0	0	0	0	0	0	0	0	0	0	0	0	0
AB01G00187	478	27	0	73	37	16	28	242	6	44	17	251	574	379	322	337	412	256	66	17	32	121	30	7	259	174	306	305	473	238	176	221	208
AB01G00188	0	0	0	0	0	0	0	0	0	0	0	0	0	0	0	0	0	0	1	0	0	0	0	1	0	0	0	0	0	0	0	0	0
AB01G00189	14	27	20	23	25	18	11	22	21	16	13	4	5	11	9	2	5	0	22	22	13	30	19	12	20	61	49	0	84	8	8	27	0
AB01G00190	46	118	46	29	78	25	66	56	54	42	20	84	34	50	34	34	38	44	48	57	38	68	32	31	109	66	73	13	10	55	56	91	72
AB01G00191	0	0	0	0	2	0	0	0	0	0	1	0	0	0	0	0	0	0	0	0	0	0	0	1	0	0	0	0	0	0	0	0	0
AB01G00192	1737	949	1120	2273	1498	143	1872	161	919	151	112	2073	778	799	362	1285	549	1328	5360	5330	3859	5161	3618	2069	1018	820	1232	389	331	312	1685	2063	742
AB01G00193	29	41	7	4	10	26	39	131	24	23	64	71	54	28	28	26	15	29	2973	1621	2678	2911	2368	1242	286	185	345	53	386	156	31	1	7
AB01G00194	88	120	37	28	71	55	111	123	155	88	41	302	47	102	89	84	67	50	193	160	238	427	479	268	293	272	220	199	138	35	179	187	251
AB01G00195	15	12	3	8	14	15	8	4	36	11	2	0	20	26	13	6	73	6	74	15	12	18	10	1	29	18	8	0	0	0	43	25	15
AB01G00196	82	0	87	341	1125	0	907	741	332	195	254	19	265	812	233	145	276	236	810	513	537	717	314	473	429	504	559	638	720	377	484	638	574
AB01G00197	0	0	0	0	0	12	0	0	0	18	15	0	0	0	13	3	0	0	0	0	1	0	1	0	0	0	0	0	0	0	0	3	0
AB01G00198	1	0	0	0	0	0	0	0	0	0	0	0	0	0	0	0	0	0	0	0	0	0	0	0	0	0	0	0	0	0	0	0	0
AB01G00199	0	0	0	0	0	0	0	0	0	0	0	0	0	0	0	0	0	0	0	0	0	0	0	0	0	0	0	0	0	0	0	0	0
AB01G00200	0	0	0	0	0	0	0	0	0	0	0	0	0	0	0	0	0	0	0	0	0	0	0	0	0	0	0	0	0	0	0	0	0
AB01G00201	0	0	0	0	0	0	0	0	0	0	0	0	0	0	0	0	0	0	0	0	0	0	0	0	0	0	0	0	0	0	0	0	0
AB01G00202	0	0	0	0	0	4	0	0	0	10	2	0	0	0	2	1	0	0	0	0	1	0	0	0	0	0	0	0	0	0	0	3	0
AB01G00203	0	0	0	0	0	10	0	0	0	4	3	0	0	0	4	1	0	0	0	0	0	0	0	0	0	0	0	0	0	0	0	0	0
AB01G00204	0	0	0	0	0	0	0	0	0	0	0	0	0	0	0	0	0	0	0	0	0	0	0	0	0	0	0	0	0	0	0	0	0
AB01G00205	27	31	13	13	8	14	24	13	45	18	5	63	17	50	21	6	55	14	84	34	18	22	8	11	9	1	26	5	0	10	35	25	58
AB01G00206	13	0	0	6	0	1	3	0	0	3	0	1	4	5	3	3	9	3	3	0	0	0	0	0	51	0	59	177	128	78	7	3	0
AB01G00207	0	0	0	0	0	0	0	0	0	0	0	40	0	0	0	0	0	0	1	0	0	0	0	0	3	0	0	0	0	0	0	0	8
AB01G00208	0	0	0	0	0	0	0	0	0	0	0	0	0	0	0	0	0	0	0	0	0	0	0	0	0	0	0	0	0	0	0	0	0
AB01G00209	6	8	0	6	18	2	0	1	0	0	0	0	0	2	0	0	1	2	0	1	0	4	1	0	1	1	2	1	0	4	2	1	1
AB01G00210	0	0	0	0	0	0	0	0	0	0	0	0	0	0	1	5	0	2	0	0	0	0	0	0	0	0	0	0	0	0	0	0	0
AB01G00211	0	0	0	0	0	16	0	0	0	33	16	0	0	0	8	2	0	0	0	0	0	0	1	0	0	0	0	0	0	0	0	4	0
AB01G00212	1	0	0	0	0	0	0	0	0	0	0	0	0	0	0	0	0	0	0	0	0	0	0	0	0	0	0	0	0	0	0	0	0
AB01G00213	0	0	0	0	0	0	0	0	0	0	0	0	0	0	0	0	0	0	0	0	0	0	0	0	0	0	0	0	0	0	0	0	0
AB01G00214	0	0	0	0	0	0	0	0	0	0	0	0	0	0	0	0	0	0	0	0	0	0	0	0	0	0	0	0	0	0	0	0	0
AB01G00215	0	0	0	0	0	0	0	0	0	0	0	0	0	0	0	0	0	0	0	0	0	0	0	0	0	0	0	0	0	0	0	0	0
AB01G00216	0	0	0	0	0	0	0	0	0	0	0	0	0	0	0	0	0	0	0	0	0	0	0	0	0	0	0	0	0	0	0	0	0
AB01G00217	0	0	0	0	2	0	0	0	0	0	1	214	0	0	0	0	0	0	0	0	0	0	0	0	0	0	0	0	0	0	0	1	0
AB01G00218	719	499	548	761	771	204	978	448	390	202	133	1061	95	610	391	276	136	93	702	450	557	778	379	499	187	253	227	399	51	110	208	272	157
AB01G00219	520	99	106	91	230	53	55	446	463	263	108	223	78	158	25	39	119	108	289	554	226	284	89	108	1150	672	809	5322	3737	2754	965	1053	1907
AB01G00220	0	0	0	0	0	0	0	0	0	0	0	0	0	0	0	0	0	0	0	0	0	0	0	0	0	0	0	0	0	0	0	0	0
AB01G00221	0	0	0	0	0	0	0	0	0	0	0	0	0	0	0	0	0	0	0	0	0	0	0	0	0	0	0	0	0	0	0	0	0
AB01G00222	1098	2050	1491	902	3045	946	2080	1570	1349	979	857	1886	221	1307	565	455	277	266	1760	1560	1090	1161	409	934	1066	1049	1279	904	451	520	490	926	611
AB01G00223	176	712	234	174	659	276	564	418	683	477	158	935	179	634	572	331	197	158	515	291	358	562	282	354	350	207	616	219	104	71	338	479	296
AB01G00224	385	381	352	110	547	245	512	201	258	452	161	1125	63	190	153	135	92	81	466	349	443	633	303	509	199	254	302	168	0	48	99	190	163
AB01G00225	19	3	3	5	26	2	35	33	1	2	0	15	4	0	8	76	25	39	58	5	69	17	28	38	473	225	423	225	164	169	0	8	0
AB01G00226	332	355	137	206	557	335	91	444	221	802	37	441	100	408	113	121	115	118	293	206	325	346	148	185	266	237	412	182	71	141	130	351	201
AB01G00227	0	0	0	0	0	0	5	0	0	0	0	0	0	0	0	0	0	0	0	0	0	1	0	0	0	0	0	0	0	0	0	0	0
AB01G00228	0	0	0	0	0	0	0	0	0	0	0	0	0	0	0	0	0	0	0	0	0	0	0	0	0	0	0	0	0	0	0	0	0
AB01G00229	0	2	0	0	0	1	0	0	0	0	0	90	4	1	1	0	0	1	0	1	0	0	0	0	0	0	0	0	0	0	3	24	50
AB01G00230	170	238	205	127	311	190	300	141	185	136	67	286	35	177	166	110	56	48	149	109	123	157	87	134	49	12	93	169	77	21	137	171	102
AB01G00231	0	0	0	0	0	0	0	0	1	0	0	0	4	6	5	1	0	0	10	15	18	9	2	5	23	0	1	73	33	0	0	0	0
AB01G00232	151	49	118	147	153	101	103	157	86	169	37	89	31	80	86	60	34	19	85	48	124	64	26	28	39	28	27	35	116	63	227	196	251
AB01G00233	816	1063	924	832	1384	720	1625	1311	923	866	739	2559	240	794	649	510	331	239	713	613	696	692	314	437	880	528	1356	404	321	296	491	630	384
AB01G00234	2881	2905	2511	2770	3577	1644	4581	2168	1785	1918	1007	4030	387	1869	1367	843	464	415	2747	1728	2008	1658	588	1062	1191	883	1953	829	470	459	897	1213	700
AB01G00235	37	10	33	8	8	8	22	37	9	7	4	0	33	36	21	35	10	14	31	6	31	10	4	2	86	73	115	23	38	16	11	7	3
AB01G00236	0	0	0	0	2	0	0	2	0	12	0	0	3	6	0	0	20	3	15	3	0	6	0	2	37	1	7	19	24	21	4	9	0
AB01G00237	82	161	171	100	54	116	267	166	109	143	62	0	120	458	190	127	202	107	141	84	117	102	52	74	435	445	364	488	222	312	223	465	285
AB01G00238	8	6	8	5	14	6	5	4	2	2	1	4	0	8	3	3	3	0	8	6	11	14	4	8	2	0	4	0	0	0	1	2	1
AB01G00239	215	147	302	289	232	161	288	74	87	168	7	48	302	513	643	455	339	198	131	59	228	102	157	61	642	314	547	288	414	163	542	426	448
AB01G00240	43	83	116	96	0	48	183	43	21	6	14	0	11	75	73	46	23	2	83	25	79	61	22	46	27	14	51	32	35	36	64	72	80
AB01G00241	486	166	520	299	0	176	471	245	144	67	176	0	96	342	261	271	139	82	337	132	256	245	127	129	241	217	256	375	404	267	529	425	326
AB01G00242	0	0	0	0	0	0	0	0	0	0	0	0	0	0	0	0	0	0	0	0	0	0	0	0	0	0	0	0	0	0	0	0	0
AB01G00243	0	0	0	0	0	0	0	0	0	0	0	0	0	0	0	0	0	0	0	0	0	0	0	0	0	0	0	0	0	0	0	0	0
AB01G00244	0	0	0	0	0	0	0	0	0	0	0	0	0	0	0	0	0	0	0	0	0	0	0	0	0	0	0	0	0	0	0	0	0
AB01G00245	108	212	253	107	82	145	322	237	217	256	85	0	151	558	267	140	239	114	185	106	126	116	60	89	625	857	474	647	360	428	326	579	433
AB01G00246	6	11	2	6	12	6	3	3	1	5	2	6	0	6	6	3	3	2	7	14	12	12	4	5	1	0	5	0	0	0	1	2	1
AB01G00247	0	0	0	0	0	0	0	0	0	0	0	0	0	0	0	0	0	0	0	0	0	0	0	0	0	0	0	0	0	0	0	0	0
AB01G00248	0	0	0	3	0	0	0	0	0	0	0	0	0	0	0	0	6	1	0	0	0	1	0	0	0	0	0	0	0	0	0	0	0
AB01G00249	0	0	0	0	0	0	0	0	1	0	0	0	0	0	1	0	0	0	0	0	1	0	1	2	0	0	0	0	0	0	0	0	0
AB01G00250	0	0	0	0	2	0	0	0	0	0	0	0	0	0	0	0	0	0	0	0	0	0	0	0	0	0	0	0	0	0	0	0	0
AB01G00251	2	0	0	0	0	0	0	0	0	0	0	0	4	0	0	0	0	4	0	0	0	0	0	0	0	0	0	0	0	0	0	0	0
AB01G00252	0	0	0	0	0	0	0	0	0	0	0	0	0	0	0	0	0	0	0	0	0	0	0	0	0	0	0	0	0	0	0	0	0
AB01G00253	0	0	0	0	0	0	0	0	0	0	0	0	0	0	0	0	0	0	0	0	0	0	0	0	0	0	0	0	0	0	0	0	0
AB01G00254	0	0	0	0	0	0	0	0	0	0	0	0	0	0	0	0	0	0	0	0	0	0	0	0	0	0	0	0	0	0	0	0	0
AB01G00255	0	0	2	1	0	1	4	6	2	4	3	0	0	0	1	2	0	0	0	1	4	0	0	1	0	0	0	0	0	0	3	0	0
AB01G00256	0	0	0	0	0	0	0	0	0	0	0	0	0	0	0	0	0	0	0	0	0	0	0	0	0	0	0	0	0	0	0	0	0
AB01G00257	0	0	0	0	0	0	0	0	0	0	0	0	0	0	0	0	0	0	0	0	0	0	0	0	0	0	0	0	0	0	0	0	0
AB01G00258	0	0	0	0	0	0	0	0	0	0	0	0	0	0	0	0	0	0	0	0	0	0	0	0	0	0	0	0	0	0	0	0	0
AB01G00259	1	0	0	0	0	0	0	0	0	0	0	0	0	0	0	0	0	0	0	0	0	0	0	0	0	0	0	0	0	0	0	0	0
AB01G00260	0	0	0	0	0	0	0	0	0	0	0	0	0	0	0	0	0	0	1	0	0	2	1	8	0	0	0	0	0	0	0	0	0
AB01G00261	0	0	0	0	0	0	0	0	0	0	0	0	1	0	0	2	0	2	0	1	4	0	7	0	0	29	0	0	0	0	0	0	0
AB01G00262	0	0	0	0	0	0	0	0	0	0	30	0	3	0	4	2	0	0	0	5	2	0	1	4	12	40	1	0	0	0	0	0	4
AB01G00263	0	0	0	0	0	0	0	0	0	0	0	0	0	0	0	0	0	0	0	0	0	0	0	0	0	0	0	0	0	0	0	0	0
AB01G00264	0	0	0	0	0	0	0	0	0	0	0	0	0	0	0	0	0	0	0	0	0	0	0	0	0	0	0	0	0	0	0	0	0
AB01G00265	0	0	0	0	0	0	0	0	0	0	0	0	0	0	0	0	0	0	0	0	0	0	0	0	0	0	0	0	0	0	0	0	0
AB01G00266	0	2	0	0	0	0	0	0	0	0	0	0	0	0	0	0	0	0	0	0	0	0	0	1	0	0	0	0	0	0	0	0	0
AB01G00267	0	0	0	0	0	0	0	1	3	0	2	0	0	1	0	0	0	1	0	0	0	0	0	1	0	0	0	0	0	0	0	0	0
AB01G00268	0	0	0	0	0	0	0	0	0	0	0	0	0	0	0	0	0	0	0	0	0	0	0	0	0	0	0	0	0	0	0	0	0
AB01G00269	0	0	0	0	0	0	0	0	0	0	0	0	0	0	0	0	0	0	0	0	0	0	0	0	0	0	0	0	0	0	0	0	0
AB01G00270	0	0	0	0	0	0	0	0	0	0	0	0	0	0	0	0	1	0	0	0	0	0	0	0	0	0	0	0	0	0	0	0	0
AB01G00271	11	15	9	13	10	18	9	8	2	3	3	16	3	11	23	19	9	8	25	11	30	19	1	28	0	0	35	0	0	7	6	8	4
AB01G00272	0	0	0	0	0	0	0	0	0	0	0	0	0	0	0	0	0	0	0	0	0	0	0	0	0	0	0	0	0	0	0	0	0
AB01G00273	0	0	0	0	0	0	0	0	0	0	0	0	0	1	0	0	0	0	0	0	0	0	0	0	0	0	0	0	0	0	0	0	0
AB01G00274	0	0	0	0	0	0	0	0	0	0	0	0	0	0	0	0	0	0	0	0	0	0	0	0	0	0	0	0	0	0	0	0	0
AB01G00275	0	0	0	0	0	0	4	0	0	1	0	0	0	0	0	0	0	0	0	0	0	2	0	0	0	0	0	0	0	0	0	0	0
AB01G00276	0	0	0	0	0	0	0	0	0	0	0	0	0	0	0	0	0	0	0	0	0	0	0	0	0	0	0	0	0	0	0	0	0
AB01G00277	0	0	0	0	0	0	0	1	0	0	0	0	0	0	0	0	0	0	0	0	0	0	0	0	0	0	0	0	0	0	0	0	0
AB01G00278	0	0	0	0	0	0	0	1	0	0	0	0	0	0	0	0	1	0	0	0	0	0	0	0	0	0	0	0	0	0	0	0	0
AB01G00279	0	0	0	0	0	0	0	0	0	0	0	0	0	0	0	0	0	0	0	1	0	1	0	0	0	0	0	0	0	0	0	0	0
AB01G00280	0	0	0	0	0	0	0	0	0	0	0	0	0	0	0	0	0	0	0	0	0	1	0	1	0	0	0	0	0	0	0	0	0
AB01G00281	0	0	0	0	0	0	0	0	0	0	0	0	0	0	0	0	0	0	0	0	0	0	0	0	0	0	0	0	0	0	0	0	0
AB01G00282	0	0	0	0	0	0	0	0	0	0	0	0	0	0	0	0	0	0	0	0	0	0	0	0	0	0	0	0	0	0	0	0	0
AB01G00283	0	0	0	0	0	0	0	0	0	0	0	3	0	0	0	0	1	0	0	0	1	2	0	1	0	0	0	0	0	0	0	0	0
AB01G00284	0	0	0	0	0	0	0	1	0	0	0	0	0	0	0	0	0	0	0	0	0	0	0	0	0	0	0	0	0	0	0	0	0
AB01G00285	0	0	0	0	0	0	0	0	0	0	0	0	0	0	0	0	0	0	0	0	0	0	0	0	0	0	0	0	0	0	0	0	0
AB01G00286	0	0	0	0	0	0	0	0	0	0	0	0	0	0	0	0	0	0	0	0	0	0	0	0	0	0	0	0	0	0	0	0	0
AB01G00287	0	0	1	0	0	0	0	0	1	0	0	0	0	0	0	0	0	0	0	1	0	0	0	0	0	0	0	0	0	0	0	0	0
AB01G00288	0	1	0	0	0	0	0	1	1	0	0	0	0	1	0	0	0	0	0	0	1	0	1	1	0	0	0	0	0	0	0	0	0
AB01G00289	0	1	0	0	0	0	0	0	0	0	4	0	0	0	0	0	2	0	0	0	0	0	0	0	0	0	0	0	0	0	0	0	0
AB01G00290	0	0	0	0	0	0	0	0	0	0	0	0	0	0	0	0	0	0	0	0	0	0	0	0	0	0	0	0	0	0	0	0	0
AB01G00291	0	0	0	0	0	0	0	0	0	0	0	0	0	0	0	0	0	0	0	0	0	0	0	0	0	0	0	0	0	0	0	0	0
AB01G00292	0	0	0	0	0	0	0	0	1	0	0	0	0	0	0	0	0	0	0	0	0	0	0	0	0	0	0	0	0	0	0	0	0
AB01G00293	0	832	741	62	338	193	462	43	0	7	124	0	41	108	22	28	47	23	172	102	132	178	76	91	394	263	142	62	219	99	855	626	473
AB01G00294	1	56	4	14	6	35	1	3	0	0	54	0	3	2	0	1	0	1	6	4	1	24	6	5	3	4	0	30	30	20	8	12	6
AB01G00295	0	697	742	73	335	202	452	37	0	7	117	0	31	100	22	25	41	22	184	56	117	130	70	52	375	245	139	62	211	78	810	621	434
AB01G00296	2	25	3	22	8	70	1	11	0	0	67	0	2	2	0	1	1	3	10	4	1	22	7	4	1	3	18	26	77	23	20	11	20
AB01G00297	2	0	1	0	0	0	0	0	1	0	0	0	0	0	0	0	1	0	0	1	0	0	0	0	0	0	0	0	0	0	0	0	0
AB01G00298	71	23	28	2	0	28	19	0	49	23	23	0	8	24	29	17	11	10	2	2	11	2	3	5	38	21	21	5	37	34	7	15	32
AB01G00299	0	0	0	0	0	0	0	0	0	0	0	0	0	0	0	0	0	0	0	0	0	0	0	0	0	0	0	0	0	0	0	0	0
AB01G00300	0	1	0	38	0	0	0	0	0	0	0	0	0	0	0	0	0	0	0	2	2	0	8	0	0	0	0	0	0	0	0	0	5
AB01G00301	0	3	0	2	0	0	0	0	0	0	0	0	0	0	0	0	1	0	0	0	0	0	0	0	0	0	0	0	0	0	0	0	0
AB01G00302	0	0	0	0	0	0	0	0	0	0	0	0	0	0	0	0	0	0	0	0	0	0	0	0	0	0	0	0	0	0	0	0	0
AB01G00303	0	0	0	1	0	0	0	0	0	0	0	14	0	1	0	0	1	1	0	1	0	0	0	1	0	0	0	0	0	0	1	0	0
AB01G00304	0	0	0	0	0	0	0	0	0	0	0	0	0	0	0	0	0	0	0	0	0	0	0	0	0	0	0	0	0	0	0	0	0
AB01G00305	0	0	0	0	1	0	1	0	0	0	1	0	0	0	0	0	0	0	2	2	0	4	0	1	0	0	0	0	0	0	0	0	0
AB01G00306	0	0	1	1	0	0	0	0	0	1	0	0	0	30	0	0	14	0	7	0	0	9	2	0	4	0	7	0	0	0	23	84	177
AB01G00307	2	4	0	0	10	2	5	0	1	2	5	6	1	0	2	0	0	3	8	2	6	0	0	4	1	0	0	0	0	0	9	13	3
AB01G00308	17	4	26	1	24	0	36	0	0	4	4	3	0	2	2	6	0	1	3	1	0	2	0	2	9	0	4	28	28	8	17	5	0
AB01G00309	6	6	3	2	10	0	8	3	6	1	0	12	10	11	41	3	5	1	0	0	3	0	1	0	0	4	0	0	1	0	9	13	1
AB01G00310	0	0	0	0	0	0	0	0	0	0	0	0	0	0	0	0	0	0	0	0	0	0	0	0	0	0	0	0	0	0	0	0	0
AB01G00311	21	2	29	0	30	0	46	0	0	7	4	5	0	3	3	2	0	1	1	1	1	1	0	2	12	0	8	27	28	4	21	11	0
AB01G00312	58	17	13	13	48	2	73	9	25	12	5	49	106	167	291	81	91	71	1	6	9	2	6	7	4	4	5	4	0	3	80	120	62
AB01G00313	0	0	0	0	0	0	0	0	0	0	0	0	0	0	0	0	0	0	0	0	0	0	0	0	0	0	0	0	0	0	0	0	0
AB01G00314	55	29	48	60	85	11	41	7	4	7	10	463	33	42	76	41	11	13	88	63	117	378	54	148	19	2	0	0	35	1	93	12	34
AB01G00315	0	3	1	1	0	5	0	1	1	0	5	0	0	1	0	0	0	0	1	2	0	5	3	1	11	5	0	0	1	5	1	1	0
AB01G00316	0	0	0	0	0	0	0	0	0	0	0	0	0	0	0	0	0	0	0	0	0	0	0	0	0	0	0	0	0	0	0	0	0
AB01G00317	48	63	12	11	19	27	51	84	24	45	5	16	49	79	18	73	84	33	160	84	129	357	232	117	56	9	42	81	127	87	160	186	172
AB01G00318	1	1	0	0	0	0	0	0	1	0	0	4	0	0	0	0	0	0	0	0	0	1	0	0	0	0	0	0	0	0	0	0	0
AB01G00319	0	91	0	0	0	0	0	0	0	3	18	0	0	0	0	0	0	0	0	0	0	0	0	0	0	0	0	0	0	0	174	73	53
AB01G00320	0	0	0	0	0	0	0	0	0	0	0	0	0	0	0	0	0	0	0	0	0	0	0	0	0	0	0	0	0	0	0	0	0
AB01G00321	17	110	97	19	236	228	193	183	24	26	204	91	79	229	120	87	136	111	145	132	101	231	71	146	332	194	318	160	580	227	359	309	246
AB01G00322	0	0	0	0	0	0	0	0	0	0	0	0	0	0	0	0	0	0	0	0	0	0	0	0	0	0	0	0	0	0	0	0	0
AB01G00323	0	0	0	0	0	0	0	3	0	0	0	0	0	0	0	0	0	0	0	0	0	0	0	0	0	0	0	0	0	0	0	0	0
AB01G00324	0	0	0	0	0	0	0	0	0	0	0	0	0	0	0	0	0	0	0	0	0	0	0	0	0	0	0	0	0	0	0	0	0
AB01G00325	0	0	0	0	0	0	0	0	0	0	0	0	0	0	0	0	0	0	0	0	0	0	0	0	0	0	0	0	0	0	0	0	0
AB01G00326	0	0	0	0	0	0	0	0	0	0	0	0	0	0	0	0	0	0	0	0	0	1	0	0	0	0	0	0	0	0	0	0	0
AB01G00327	751	1110	771	773	1519	584	1206	799	899	752	477	829	270	845	797	521	296	282	767	482	621	613	270	394	577	571	758	586	679	500	924	1200	841
AB01G00328	0	0	0	0	0	0	0	0	0	0	0	0	0	0	0	0	0	0	0	0	0	0	0	0	0	0	0	0	0	0	0	0	0
AB01G00329	2855	5389	1213	1950	6005	972	2559	2602	4040	866	1027	4718	2288	999	1104	2059	979	2466	1262	1488	1605	956	582	2404	725	526	794	332	319	234	2651	3314	2492
AB01G00330	414	239	487	413	223	208	323	241	194	39	73	112	109	264	218	209	198	160	1073	481	572	586	405	306	823	653	698	799	830	498	825	602	589
AB01G00331	106	63	33	34	56	39	115	91	50	15	37	0	58	124	78	67	87	33	69	51	63	51	33	19	143	52	175	153	11	71	80	66	70
AB01G00332	0	3	0	3	45	0	70	0	52	2	62	24	8	35	12	7	26	6	26	21	10	23	7	13	8	0	31	12	0	63	13	8	15
AB01G00333	0	31	81	10	204	51	43	27	38	21	1	0	71	56	17	18	33	106	86	135	47	70	43	99	33	1	68	106	52	61	148	167	155
AB01G00334	0	0	0	0	0	0	0	0	0	0	0	0	0	0	0	0	0	0	0	0	0	0	0	0	0	0	0	0	0	0	0	0	0
AB01G00335	0	0	0	0	0	0	0	0	0	0	0	0	0	0	0	0	0	0	0	0	0	0	0	0	0	0	0	0	0	0	0	0	0
AB01G00336	1	0	0	0	2	2	2	1	1	0	0	0	0	0	0	0	0	0	0	0	0	0	1	0	0	0	0	0	0	0	0	0	0
AB01G00337	0	0	0	4	0	0	0	1	0	0	0	0	0	0	0	0	0	0	0	0	0	2	1	0	0	0	0	0	0	0	0	0	0
AB01G00338	0	0	0	0	0	0	0	0	0	0	0	0	0	0	0	0	0	0	0	0	0	0	0	0	0	0	0	0	0	0	0	0	0
AB01G00339	0	0	0	0	0	0	0	0	0	0	0	0	0	0	0	0	0	0	0	0	0	0	0	0	0	0	0	0	0	0	0	0	0
AB01G00340	0	0	0	0	0	0	0	0	0	0	0	0	0	0	0	0	0	0	0	0	0	0	0	0	0	0	0	0	0	0	0	0	0
AB01G00341	0	0	0	0	0	0	0	0	0	0	0	0	0	0	0	0	0	0	0	0	0	0	0	0	0	0	0	0	0	0	0	0	0
AB01G00342	0	0	0	0	0	0	0	0	0	0	0	0	0	0	0	0	0	0	0	0	0	0	0	0	0	0	0	0	0	0	0	0	0
AB01G00343	0	0	0	0	0	0	0	0	0	0	0	0	0	0	0	0	0	0	0	0	0	0	0	0	0	0	0	0	0	0	0	0	0
AB01G00344	2	1	0	0	0	0	0	1	0	0	1	5	1	1	1	1	2	0	0	1	0	0	0	1	0	0	0	0	0	0	0	0	0
AB01G00345	0	0	0	0	0	0	1	0	0	0	0	0	0	0	1	1	4	5	2	1	3	1	1	0	5	0	11	0	0	7	0	0	0
AB01G00346	0	45	0	0	0	0	2	0	0	0	0	0	0	0	0	0	1	0	0	0	0	0	0	0	1	0	0	0	0	0	0	3	0
AB01G00347	104	147	157	108	23	30	179	86	23	92	40	6	68	163	128	60	51	58	95	106	48	116	49	78	51	3	52	23	17	53	122	107	51
AB01G00348	59	61	65	45	0	0	105	14	9	34	6	0	30	41	50	29	17	31	15	13	13	18	10	21	1	0	0	4	0	3	50	46	38
AB01G00349	62	68	86	72	0	11	133	4	28	51	19	0	11	37	56	15	16	29	10	9	6	19	3	11	11	0	27	0	0	0	53	42	34
AB01G00350	0	0	0	0	0	0	0	0	0	0	0	0	17	0	0	1	0	1	45	9	27	36	16	32	10	0	0	0	0	0	0	0	0
AB01G00351	666	687	380	782	586	443	789	369	617	359	287	502	112	534	468	299	139	180	1189	1393	605	1480	290	1172	535	459	872	347	206	171	342	365	232
AB01G00352	0	0	0	0	0	0	0	0	0	1	0	0	0	0	0	0	0	1	0	0	0	0	0	0	0	0	0	0	0	0	0	0	0
AB01G00353	0	0	2	0	0	0	0	0	0	0	0	0	0	1	0	1	0	0	0	0	0	0	1	0	0	0	0	0	0	3	0	0	0
AB01G00354	0	0	0	0	0	0	0	0	0	0	0	131	0	0	0	0	0	0	0	0	0	1	0	0	0	0	0	0	0	0	0	0	0
AB01G00355	144	27	82	30	25	3	13	112	10	0	56	0	59	39	39	82	23	44	981	844	1198	996	1617	1123	330	208	523	230	412	191	20	10	13
AB01G00356	1	3	2	2	4	7	1	2	1	9	0	0	0	2	0	1	6	0	14	7	11	58	6	13	0	0	0	0	0	0	5	1	8
AB01G00357	0	0	0	0	0	0	0	0	0	0	0	0	0	0	0	0	0	0	0	0	0	0	0	0	0	0	0	0	0	0	0	0	0
AB01G00358	0	0	0	0	0	0	0	0	0	0	0	2	0	0	0	0	0	0	0	0	0	0	0	0	0	0	0	0	0	0	0	0	0
AB01G00359	1	7	0	2	4	5	0	1	5	0	1	0	1	2	0	0	1	5	2	2	3	7	3	3	0	0	0	23	0	0	11	0	0
AB01G00360	330	240	84	157	339	48	304	119	319	235	57	0	104	62	72	77	40	114	125	146	149	122	160	175	144	57	128	72	45	10	46	65	48
AB01G00361	1167	116	772	144	6602	282	832	855	2901	157	771	144	1137	512	440	274	431	1067	102	303	224	766	73	801	187	150	327	99	131	98	81	252	42
AB01G00362	3613	3584	3091	2298	3623	8695	2789	12537	7507	3537	1387	630	2882	3549	2321	2775	3626	3428	843	579	1049	706	338	747	9824	4865	7641	6452	6444	3974	3461	3354	2831
AB01G00363	1885	2163	1774	1581	3537	2331	1698	3620	2070	3302	1256	1779	737	1939	1539	1302	795	780	1239	952	1177	913	496	613	1231	761	1285	1061	881	748	1369	1673	1103
AB01G00364	1	1	1	3	10	0	0	0	8	8	0	97	9	2	2	0	1	1	10	12	17	26	15	2	0	0	11	0	0	0	1	1	10
AB01G00365	769	437	636	713	718	208	953	267	356	229	164	1068	275	524	399	347	351	246	468	354	463	411	269	217	719	325	617	705	588	512	888	932	883
AB01G00366	0	0	0	0	1	0	0	0	3	0	0	0	1	4	7	2	5	1	1	0	3	1	0	1	0	0	0	0	0	0	0	0	0
AB01G00367	0	7	0	0	0	0	0	0	0	0	0	0	0	0	0	0	0	0	0	1	0	0	0	0	0	0	0	0	0	0	0	0	0
AB01G00368	0	0	0	0	0	0	0	0	0	0	0	0	0	1	0	0	0	0	0	0	0	0	0	0	0	0	0	0	0	0	0	0	0
AB01G00369	0	0	0	0	1	0	0	0	0	0	0	0	0	0	0	0	0	0	0	0	0	0	0	0	0	0	0	0	0	0	0	0	0
AB01G00370	0	0	0	0	0	0	0	0	0	0	0	0	0	0	0	0	0	0	0	0	0	0	0	0	0	0	0	0	0	0	0	0	0
AB01G00371	0	0	0	0	0	0	0	0	0	0	0	0	0	0	0	0	0	0	0	0	0	0	0	0	0	0	0	0	0	0	0	0	0
AB01G00372	0	0	34	1	0	0	0	3	0	0	0	0	0	0	0	0	1	0	6	10	2	0	0	0	3	0	0	0	0	0	0	0	0
AB01G00373	0	0	0	0	0	0	0	0	0	0	0	0	0	0	0	0	0	0	2	0	0	0	0	0	0	0	0	0	0	0	0	0	0
AB01G00374	0	0	0	0	0	0	0	0	0	0	0	0	0	0	0	0	0	0	0	0	0	0	0	0	0	0	0	0	0	0	0	0	0
AB01G00375	0	0	0	0	0	0	0	0	0	0	0	0	0	0	0	0	0	0	0	0	0	0	0	0	0	0	0	0	0	0	0	0	0
AB01G00376	0	0	0	0	0	0	0	0	0	0	0	0	0	0	0	0	0	0	0	0	0	0	0	0	0	0	0	0	0	0	0	0	0
AB01G00377	0	0	0	0	0	0	0	0	0	0	0	0	0	5	1	0	0	0	13	0	0	2	0	0	0	0	2	0	0	0	0	0	0
AB01G00378	0	1	0	0	0	0	0	0	0	0	0	0	0	0	0	0	0	0	0	0	0	0	0	0	0	0	0	0	0	0	0	0	0
AB01G00379	60	16	108	46	11	52	18	49	16	17	26	0	18	27	9	4	10	17	20	12	31	21	15	10	88	4	24	56	27	32	35	53	16
AB01G00380	0	0	0	0	0	0	0	0	0	0	0	0	0	0	0	0	0	0	0	1	0	0	0	0	0	0	0	0	0	0	0	0	0
AB01G00381	3748	2886	3072	3453	2602	1234	5097	2262	1670	1133	1110	2910	712	2907	2220	1152	751	665	2632	1656	1842	2026	1352	1078	1373	880	1684	1711	1117	706	1574	2386	1342
AB01G00382	0	0	0	0	0	0	0	0	0	0	0	0	0	0	0	0	0	0	0	0	0	0	0	0	0	0	0	0	0	0	0	0	0
AB01G00383	5	1	13	2	2	2	0	3	6	1	0	0	2	0	0	0	0	0	3	8	18	9	7	8	1	0	0	0	0	0	0	0	0
AB01G00384	5	0	5	1	7	0	1	1	7	0	0	0	0	0	0	1	0	0	0	0	0	0	0	0	0	0	0	0	0	0	0	0	0
AB01G00385	0	0	0	0	0	0	0	0	0	0	0	0	0	0	0	0	0	0	0	0	0	0	0	0	0	0	0	0	0	0	0	0	0
AB01G00386	3821	1711	2407	2023	3866	1070	4112	3467	2291	1816	1777	4337	1023	1667	1532	1432	1064	933	2372	1837	2454	2009	1412	1433	2075	1722	2109	2310	1703	1109	3468	3398	2287
AB01G00387	5317	4507	3195	2468	3985	2420	3937	6189	4887	3347	2386	5580	1253	2916	1571	1703	1772	1411	7342	8085	8718	4945	3268	4237	7408	4351	6369	6039	5048	3442	3568	4036	2838
AB01G00388	2982	3165	2359	3149	6199	1879	2349	5984	4272	2801	2745	3027	908	746	677	1253	718	1131	1650	2116	2030	1942	1359	1720	1286	832	1392	1398	718	620	1635	1964	1261
AB01G00389	25	22	77	129	71	45	575	114	55	17	26	5	3776	3241	2232	2286	2826	3072	3586	3165	2270	88	58	76	2674	3247	2909	1310	1084	1163	1106	1110	1498
AB01G00390	671	632	377	442	702	251	813	565	622	420	173	966	223	491	447	356	251	202	391	307	382	397	234	239	558	413	792	391	440	353	570	477	416
AB01G00391	0	0	0	0	0	0	0	0	0	0	0	0	0	0	0	0	0	0	4	0	0	1	0	0	0	0	0	0	0	0	0	0	0
AB01G00392	0	0	0	0	0	0	0	0	0	0	0	0	0	0	0	0	0	0	1	0	0	2	0	0	0	0	0	0	0	0	0	0	0
AB01G00393	0	0	0	1	0	0	0	0	0	0	0	0	1	1	0	1	0	0	1	1	1	1	1	1	0	0	0	0	0	0	0	3	0
AB01G00394	0	0	0	1	0	0	0	0	0	0	0	0	1	1	0	1	0	0	1	2	1	2	2	1	0	0	0	0	0	0	0	3	0
AB01G00395	1438	1766	1247	1848	2016	992	2345	1168	1424	1769	670	1768	301	869	684	524	324	388	1154	789	915	926	418	553	611	318	670	799	489	535	1319	1813	1045
AB01G00396	15	2	0	12	13	1	0	0	8	0	3	9	8	0	8	2	3	15	6	6	8	3	1	27	0	0	0	0	0	0	6	5	0
AB01G00397	0	0	0	0	0	1	6	2	0	0	14	22	0	0	0	0	0	0	0	0	0	0	0	0	0	21	7	0	0	0	0	1	0
AB01G00398	23	88	26	60	28	6	105	45	80	3	12	16	32	19	4	23	19	26	8	13	21	0	0	0	75	75	47	140	33	71	111	163	138
AB01G00399	1214	1054	1048	850	1297	375	1639	845	633	691	415	1077	473	877	750	596	492	426	646	446	580	530	379	357	679	499	689	539	411	317	978	1166	646
AB01G00400	0	0	0	0	1	0	2	0	3	1	0	0	1	0	8	3	0	2	3	1	7	0	0	0	0	0	0	0	0	0	0	0	0
AB01G00401	0	0	1	0	0	0	0	0	0	0	1	0	3	2	0	0	1	2	0	2	1	0	0	0	0	0	0	0	0	0	0	0	0
AB01G00402	0	0	0	0	1	0	0	0	0	0	0	0	0	0	0	0	0	0	0	0	0	0	0	0	5	0	4	0	0	0	0	0	0
AB01G00403	3151	6380	2543	4216	9304	3342	6423	7251	6563	7704	3183	2120	1598	3299	1705	1729	1800	1390	3201	1575	2245	2002	1049	975	5299	3271	4642	3749	3798	2602	4613	5654	4552
AB01G00404	0	0	0	0	0	0	0	0	0	0	0	0	0	0	0	0	0	0	0	0	0	0	0	0	0	0	0	0	0	0	0	0	0
AB01G00405	2392	5401	1068	1484	3401	803	2409	2048	1565	1351	689	926	915	1770	1731	1760	814	1180	2710	3031	3546	1543	728	1351	1305	649	1374	1258	608	610	1438	1822	867
AB01G00406	0	0	0	0	0	0	0	0	0	0	0	0	0	0	0	0	0	0	0	0	0	0	0	0	0	0	0	0	0	0	0	0	0
AB01G00407	0	0	0	0	0	0	0	0	0	0	0	0	0	0	0	0	0	0	0	0	0	0	0	0	0	0	0	0	0	0	0	0	0
AB01G00408	0	0	0	0	0	0	0	0	0	0	0	0	0	0	0	0	0	0	0	0	0	0	0	1	0	0	0	0	0	0	0	0	0
AB01G00409	0	0	0	0	0	0	0	0	0	0	0	0	0	0	0	0	0	0	0	0	0	0	0	0	0	0	0	0	0	0	0	0	0
AB01G00410	170	306	226	392	398	141	385	288	201	114	125	0	116	145	69	66	72	91	142	150	83	113	46	85	182	194	179	154	40	65	150	207	103
AB01G00411	0	0	0	0	0	0	0	0	0	0	0	0	0	0	0	0	0	0	0	0	0	0	0	0	0	0	0	0	0	0	0	0	0
AB01G00412	0	0	0	0	0	0	0	0	0	0	0	0	0	0	0	0	0	0	0	0	0	0	0	0	0	0	0	0	0	0	0	0	0
AB01G00413	0	0	0	0	0	0	0	0	0	0	0	0	0	0	0	0	0	0	0	0	0	0	0	0	0	0	0	0	0	0	0	0	0
AB01G00414	0	49	0	0	0	0	38	1	0	0	0	0	0	0	0	0	0	0	0	0	0	1	0	1	0	0	0	0	0	0	0	0	0
AB01G00415	491	366	274	445	399	308	390	493	303	261	183	446	47	245	201	179	98	94	270	212	236	260	125	187	202	101	256	204	128	75	291	318	207
AB01G00416	627	586	732	1024	669	363	1226	846	385	875	556	650	399	488	503	611	568	552	1762	1538	1314	2334	1598	1513	1188	1423	1109	2099	3121	1391	2241	2044	1702
AB01G00417	1	1	0	3	1	11	2	0	1	1	0	0	11	0	1	8	1	5	4	0	4	2	1	9	19	63	44	0	0	3	0	0	0
AB01G00418	0	0	0	0	0	0	0	0	0	0	0	0	1	0	0	0	0	1	0	0	0	0	0	0	0	0	0	0	0	0	0	2	0
AB01G00419	0	0	0	0	0	0	0	0	0	0	0	0	0	0	0	0	0	0	0	0	0	0	0	0	0	0	0	0	0	0	0	0	0
AB01G00420	66	20	0	0	26	0	42	4	16	49	0	0	15	34	18	22	20	46	281	475	350	462	290	317	46	25	43	21	35	29	19	29	0
AB01G00421	3	0	0	0	1	0	1	0	0	0	0	0	4	4	5	2	1	13	2	9	6	8	48	100	0	0	7	0	0	0	0	0	0
AB01G00422	67	30	25	58	82	65	21	20	34	7	29	7	15	28	102	54	23	30	309	200	317	1245	334	725	53	21	17	32	37	27	49	30	20
AB01G00423	0	0	0	0	0	0	0	0	0	0	0	0	0	0	0	0	0	0	0	0	0	0	0	0	0	0	0	0	0	0	0	0	0
AB01G00424	0	0	0	0	4	0	3	0	0	0	10	1	0	1	0	0	0	1	0	0	1	0	0	0	1	0	7	2	12	0	6	2	1
AB01G00425	1	0	0	0	1	0	0	0	0	0	0	1	0	0	0	0	0	0	0	0	0	1	0	0	0	0	0	0	0	0	0	2	1
AB01G00426	0	0	1	0	0	1	0	0	0	0	0	0	0	0	1	0	0	0	2	12	3	2	0	4	0	0	0	0	0	0	0	1	0
AB01G00427	0	0	0	0	0	0	0	0	0	0	0	0	0	0	0	0	0	0	0	0	0	0	0	0	0	0	0	0	0	0	0	0	0
AB01G00428	7	0	0	1	0	0	0	1	0	0	1	0	6	2	7	1	5	4	9	16	4	24	14	8	0	0	0	0	0	0	14	3	0
AB01G00429	0	0	0	0	0	0	0	0	0	0	0	0	0	0	0	0	0	0	0	0	0	0	0	0	0	0	0	0	0	0	0	0	0
AB01G00430	0	0	0	0	0	0	0	0	0	0	0	0	0	0	0	0	0	0	0	0	0	1	0	0	0	0	0	0	0	0	0	1	0
AB01G00431	1	1	0	0	2	0	1	0	0	0	0	0	11	7	1	10	10	9	17	34	13	29	25	23	0	0	0	0	0	0	2	1	0
AB01G00432	0	0	0	0	0	0	0	0	0	0	0	0	0	0	0	0	0	0	0	0	0	0	0	0	0	0	0	0	0	0	0	0	0
AB01G00433	2	0	0	1	0	0	0	4	0	2	6	0	1	2	2	5	7	3	38	25	19	65	56	41	0	0	0	0	0	0	2	0	0
AB01G00434	0	0	0	0	0	0	0	0	0	0	0	0	0	0	0	0	0	0	0	0	0	0	0	0	0	0	0	0	0	0	0	0	0
AB01G00435	0	0	0	0	0	0	0	0	0	0	0	0	0	0	0	0	1	0	0	0	0	0	0	0	0	0	0	0	0	0	0	0	0
AB01G00436	2582	2769	2676	2544	3666	1935	3615	2474	1798	2126	1155	3370	236	1755	1353	652	319	264	2779	1841	1725	2176	535	1509	850	657	1716	1089	337	433	596	1138	512
AB01G00437	2	0	0	6	3	0	0	0	2	1	0	0	1	0	3	0	0	0	0	0	0	0	0	0	21	0	10	0	4	3	0	3	0
AB01G00438	0	0	0	0	0	0	0	0	0	0	0	0	0	0	0	0	0	0	0	0	0	0	0	0	0	0	0	0	0	0	0	0	0
AB01G00439	7	1	0	1	6	0	0	0	0	0	0	7	6	1	0	1	1	2	1	0	3	0	1	0	0	0	0	0	2	0	0	0	0
AB01G00440	0	0	0	0	0	0	0	0	0	0	0	0	0	1	0	0	0	0	0	0	0	0	0	0	0	0	0	0	0	0	0	0	0
AB01G00441	455	260	125	199	352	108	324	203	187	202	66	160	232	185	189	219	232	184	168	119	158	128	123	65	454	164	399	259	338	302	382	335	245
AB01G00442	10	4	1	4	9	0	6	7	6	3	0	15	17	21	13	12	6	16	15	15	16	17	10	4	3	0	6	0	3	17	3	0	0
AB01G00443	1886	1133	81	240	631	34	327	242	2045	765	109	75	1243	935	259	311	704	526	676	561	1034	163	100	50	823	528	668	1780	603	781	266	637	691
AB01G00444	0	2	0	0	1	0	1	1	5	2	1	0	3	0	1	1	0	5	2	2	0	4	2	3	0	0	0	0	0	0	0	0	0
AB01G00445	0	0	0	0	0	0	0	0	0	0	0	0	0	0	0	0	0	0	0	0	0	0	0	0	0	0	0	0	0	0	0	0	0
AB01G00446	0	0	0	0	0	0	0	0	0	0	0	0	0	0	0	0	0	0	0	0	0	0	0	0	0	0	0	0	0	0	0	0	0
AB01G00447	1	0	0	0	1	0	88	1	0	0	0	0	0	0	0	0	1	0	0	0	0	0	0	1	0	0	0	0	0	0	0	0	0
AB01G00448	1719	2047	1433	1217	4032	844	2191	1689	1756	1753	636	1700	975	1691	1138	914	876	850	1024	705	928	802	594	494	1584	1013	1583	1822	1360	752	1437	2088	1354
AB01G00449	0	0	0	0	0	0	0	0	0	0	0	0	0	0	0	0	0	0	0	0	0	0	0	0	0	0	0	0	0	0	0	0	0
AB01G00450	0	0	0	0	0	0	0	0	0	0	0	0	0	0	0	0	0	0	0	0	0	0	0	0	0	0	0	0	0	0	0	0	0
AB01G00451	0	0	0	0	0	0	0	0	0	0	0	0	0	0	0	0	0	0	0	0	0	0	0	0	0	0	0	0	0	0	0	0	0
AB01G00452	9	2	1	8	12	0	3	10	3	0	3	110	19	14	9	3	3	5	72	71	71	156	98	53	7	0	9	0	0	0	4	12	15
AB01G00453	102	0	0	39	16	3	2	0	51	0	11	0	50	50	58	84	56	74	238	218	418	229	422	115	67	55	82	30	0	9	0	4	10
AB01G00454	0	0	0	0	0	0	0	0	0	0	0	5	0	0	0	0	0	0	0	0	0	0	0	0	0	0	0	0	0	0	0	0	0
AB01G00455	3	2	2	5	3	0	0	18	2	2	0	53	2	3	9	2	3	0	4	1	3	5	5	3	6	0	0	0	0	0	7	5	0
AB01G00456	4	4	7	6	4	1	10	6	2	0	2	0	0	1	1	0	0	0	5	4	1	4	10	4	0	0	0	0	0	0	1	0	0
AB01G00457	0	0	0	0	0	2	0	0	0	0	0	0	0	1	0	0	0	0	0	0	1	1	1	0	0	0	0	0	0	0	0	0	0
AB01G00458	11843	8566	6502	4873	16217	1829	16252	3318	4254	2266	2076	8105	3645	8781	10083	8108	3354	4300	12308	13142	14344	8031	4175	5807	3546	2557	5542	2334	1574	995	2348	3236	1844
AB01G00459	4	47	3	1	0	9	0	1	68	0	0	0	1	0	1	1	2	1	1	1	2	8	5	6	1	0	0	28	0	0	0	0	0
AB01G00460	40	44	37	14	102	18	58	21	20	13	4	200	20	46	71	41	18	28	74	76	95	84	32	35	5	0	4	10	0	0	6	14	0
AB01G00461	437	299	176	342	352	143	409	421	116	216	128	32	512	459	348	245	388	362	292	246	270	306	318	175	1213	597	940	555	815	470	736	567	1053
AB01G00462	749	564	317	540	627	309	861	511	256	320	247	421	1011	657	654	639	631	659	467	411	507	425	332	343	1637	807	1230	1092	1178	788	1503	1399	1674
AB01G00463	42	29	61	65	0	0	13	15	0	0	3	0	23	58	37	33	26	18	26	14	30	20	36	14	38	13	12	44	0	50	9	2	0
AB01G00464	39	46	99	81	0	0	30	31	0	0	0	0	27	93	47	51	26	21	37	30	27	25	25	13	25	65	48	9	0	7	7	12	2
AB01G00465	0	0	2	0	1	20	43	36	7	3	0	34	22	18	48	42	11	8	12	5	22	30	7	25	127	58	49	50	18	0	91	43	103
AB01G00466	0	0	0	0	0	3	0	5	11	15	1	0	4	5	0	2	1	5	2	1	1	3	5	5	0	46	5	0	0	6	7	12	1
AB01G00467	0	0	0	0	0	0	0	0	0	0	0	0	0	0	0	0	0	0	1	0	0	2	0	0	0	0	0	0	0	0	0	0	0
AB01G00468	122	107	46	81	629	193	390	21	93	39	6	756	149	74	130	182	69	93	1830	987	1149	4043	1351	2082	71	78	161	195	132	73	144	201	195
AB01G00469	104	46	57	41	79	9	84	20	18	0	38	85	127	96	53	153	89	137	79	60	36	63	62	68	195	68	109	9	134	110	60	158	179
AB01G00470	0	0	0	0	1	0	0	0	0	0	0	0	0	0	0	0	1	0	0	0	0	0	0	0	0	0	0	0	0	0	0	0	0
AB01G00471	0	0	0	0	1	0	1	0	0	0	0	0	0	0	0	0	0	0	1	0	0	0	0	0	0	0	0	0	0	0	0	0	0
AB01G00472	0	0	0	0	0	0	0	0	0	0	0	0	0	0	1	0	0	0	0	0	1	1	1	0	0	0	0	0	0	0	0	0	0
AB01G00473	3	49	27	10	161	0	13	26	34	4	169	176	9	86	170	28	19	1	84	40	64	46	22	25	15	17	19	8	20	0	3	23	44
AB01G00474	1	4	0	0	16	0	0	0	3	0	35	6	0	16	30	5	2	0	12	5	12	7	2	3	0	0	3	0	0	0	0	3	0
AB01G00475	1	0	0	1	0	0	0	9	0	0	1	2	0	0	0	0	0	0	10	4	4	15	4	15	3	0	1	0	0	0	0	0	4
AB01G00476	73	21	15	40	11	0	18	11	1	1	26	137	13	41	55	24	8	16	176	126	148	293	185	96	56	82	51	71	27	41	7	17	1
AB01G00477	0	0	0	0	0	0	0	0	0	0	0	0	0	0	0	0	0	0	1	0	0	0	0	0	0	0	0	0	0	0	0	0	0
AB01G00478	0	0	0	0	0	0	0	0	0	0	0	0	0	0	0	0	0	0	0	0	0	0	0	0	0	0	0	0	0	0	0	0	0
AB01G00479	0	0	0	0	0	0	0	0	0	0	0	0	0	0	0	0	0	0	0	0	0	0	0	0	0	0	0	0	0	0	0	0	0
AB01G00480	0	0	0	0	0	0	0	0	0	0	0	0	0	0	0	0	0	0	0	0	0	0	0	0	0	0	0	0	0	0	0	0	0
AB01G00481	0	0	0	0	0	0	0	0	0	0	0	0	1	0	0	0	0	3	0	36	0	0	0	19	0	0	0	0	0	0	0	0	0
AB01G00482	0	0	0	0	0	0	0	0	0	0	0	0	0	0	0	0	0	0	0	0	0	0	0	0	0	0	0	0	0	0	0	0	0
AB01G00483	0	0	0	0	0	0	0	0	0	0	0	0	0	0	0	0	0	0	0	0	0	0	0	0	0	0	0	0	0	0	0	0	0
AB01G00484	0	0	0	0	0	0	0	0	0	0	0	0	0	0	0	0	0	1	0	0	0	0	0	0	0	0	0	0	0	0	0	0	0
AB01G00485	0	0	0	0	0	0	0	0	0	0	0	0	0	0	0	0	0	0	0	1	0	0	1	0	0	0	0	0	0	0	0	0	0
AB01G00486	124	49	148	33	362	64	114	39	49	21	11	408	157	107	185	189	69	113	915	546	1009	1874	1540	1182	68	15	36	59	7	39	206	200	217
AB01G00487	126	60	71	56	107	13	109	47	21	0	23	126	151	102	160	176	56	150	84	58	153	69	66	69	202	115	145	11	159	115	119	157	245
AB01G00488	177	63	86	66	137	17	165	28	29	0	16	149	264	214	247	333	97	287	144	111	103	110	124	133	252	108	79	9	132	45	179	236	460
AB01G00489	0	0	0	0	0	0	0	0	0	0	0	0	0	0	0	0	0	0	0	0	0	0	0	0	0	0	0	0	0	0	0	0	0
AB01G00490	0	0	0	0	0	0	0	0	0	0	0	0	1	0	0	0	1	0	0	0	0	0	0	0	0	0	0	0	0	0	0	0	0
AB01G00491	0	0	0	0	0	0	0	0	0	0	0	0	0	0	0	0	0	0	0	1	0	0	0	1	0	0	0	0	0	0	0	0	0
AB01G00492	0	0	0	0	0	0	0	0	0	0	0	0	0	0	0	0	0	0	0	0	1	0	0	0	0	0	0	0	0	0	0	0	0
AB01G00493	31	240	218	107	94	11	106	78	46	121	975	2320	42	162	213	92	21	56	108	106	172	83	84	117	60	10	38	4	1	0	42	113	27
AB01G00494	0	0	0	0	0	0	0	0	1	0	0	0	0	0	1	0	0	0	0	0	0	2	0	0	1	0	0	0	0	0	0	0	0
AB01G00495	1	0	3	16	5	0	24	44	16	0	0	1	6	28	11	2	7	7	110	53	83	122	122	67	3	0	27	50	34	48	4	45	16
AB01G00496	5	11	2	125	6	2	10	266	111	1	1	16	13	13	4	5	9	6	73	88	113	155	150	140	5	65	14	27	0	0	26	26	9
AB01G00497	1	5	14	2	4	0	8	5	6	0	0	113	5	10	6	5	1	6	74	24	63	155	161	24	11	2	29	19	0	9	17	43	45
AB01G00498	200	18	9	157	68	6	168	1	24	1	140	502	61	80	58	50	19	55	79	62	55	44	27	26	154	206	138	10	0	49	101	106	154
AB01G00499	6	0	55	10	8	9	6	21	20	0	27	8	13	51	40	19	6	9	222	183	169	163	64	51	1	25	13	22	0	26	2	2	15
AB01G00500	0	3	0	1	0	1	1	4	2	0	4	9	0	1	3	5	0	0	15	13	9	7	10	8	7	0	2	0	0	0	0	0	0
AB01G00501	0	1	0	3	0	1	1	3	0	1	41	15	9	6	6	4	0	1	39	44	27	45	38	30	18	79	27	6	0	6	0	3	0
AB01G00502	20	128	26	15	40	139	178	29	5	9	8	116	85	75	20	11	100	114	51	41	8	56	11	14	111	59	129	58	181	70	117	178	235
AB01G00503	0	0	0	0	0	0	0	0	0	0	0	0	0	0	0	0	0	0	0	0	0	0	0	0	0	0	0	0	0	0	0	0	0
AB01G00504	0	0	0	1	0	0	0	0	1	0	0	0	0	0	1	0	1	0	1	0	0	0	0	1	0	0	3	0	0	0	3	0	0
AB01G00505	0	21	0	0	0	0	1	10	1	0	8	29	1	59	4	4	9	0	152	22	60	100	35	8	9	0	0	0	0	0	6	2	0
AB01G00506	0	0	0	0	0	0	0	0	0	0	0	4	0	0	0	0	0	0	0	0	0	1	0	0	0	0	0	0	0	0	0	0	0
AB01G00507	0	0	1	0	1	0	0	1	0	0	0	2	0	3	4	2	1	0	1	0	7	6	1	0	0	0	3	0	0	0	0	0	0
AB01G00508	0	19	2	3	1	1	7	12	4	0	2	79	6	3	5	3	0	6	81	11	135	170	404	38	13	0	22	1	0	7	20	27	42
AB01G00509	12	93	28	159	151	33	312	49	62	7	34	70	78	249	196	158	73	107	211	177	135	111	33	66	196	71	249	91	103	81	187	191	214
AB01G00510	312	104	165	193	220	24	262	75	43	0	23	173	390	253	284	331	217	392	183	137	156	139	145	153	457	390	333	166	281	241	425	494	955
AB01G00511	0	0	0	0	8	0	0	0	0	0	0	0	0	10	0	0	1	0	0	0	0	0	0	0	0	0	0	0	0	0	0	0	0
AB01G00512	0	0	0	0	3	0	3	1	0	1	1	0	0	0	1	2	1	0	2	0	0	0	0	0	0	0	0	0	0	0	0	0	0
AB01G00513	0	0	0	7	0	0	0	0	0	0	0	0	0	1	0	0	0	0	0	0	0	1	0	0	0	0	0	0	0	0	0	0	0
AB01G00514	0	1	0	21	3	0	0	0	0	0	0	0	0	4	0	1	1	0	0	0	0	2	1	0	0	0	0	0	0	0	0	0	0
AB01G00515	3	124	30	16	378	0	21	40	63	6	239	267	22	210	247	149	85	19	122	49	143	64	36	37	46	26	24	46	19	3	95	134	200
AB01G00516	0	0	3	6	35	0	12	27	46	0	9	9	14	237	81	25	28	7	460	192	335	173	61	42	0	0	4	29	23	12	5	4	1
AB01G00517	0	2	0	5	2	0	7	27	6	0	0	49	1	6	5	2	1	1	15	17	24	71	27	33	3	0	6	7	0	8	1	3	7
AB01G00518	180	126	107	147	328	33	335	106	64	68	58	475	266	449	349	285	248	276	171	158	230	91	93	52	315	174	313	123	119	72	462	415	493
AB01G00519	0	0	0	0	0	0	0	0	0	0	0	0	0	0	0	0	0	0	0	0	0	0	0	0	0	0	0	0	0	0	0	0	0
AB01G00520	0	0	0	0	0	0	0	0	0	0	0	0	0	0	0	0	0	1	0	2	0	2	0	1	0	0	0	19	0	24	0	6	0
AB01G00521	0	6	10	12	2484	9	991	18	15	9	11	761	645	137	75	186	186	468	736	693	248	388	193	391	1485	1689	1367	515	642	883	1698	2032	2086
AB01G00522	0	0	0	0	0	0	0	0	0	0	0	0	0	0	0	0	0	0	0	0	0	0	0	0	0	0	0	0	0	0	0	0	0
AB01G00523	0	0	0	0	0	0	6	0	0	1	0	0	0	0	0	0	0	0	1	0	1	2	2	0	0	0	0	0	0	0	0	1	0
AB01G00524	0	0	0	0	0	0	19	2	4	16	4	0	0	2	17	11	0	0	6	2	6	5	3	1	0	1	0	0	2	2	7	5	0
AB01G00525	0	0	0	0	0	1	4	0	0	2	0	0	0	0	0	0	0	0	0	1	0	0	0	0	0	0	0	0	0	0	0	0	0
AB01G00526	1	11	15	11	5	7	5	18	25	15	6	18	4	27	7	6	14	7	5	7	9	8	10	4	14	19	43	0	0	0	7	7	8
AB01G00527	3	17	2	4	16	10	12	13	10	8	0	49	9	29	19	12	6	17	18	6	5	3	5	5	38	0	39	11	0	2	27	34	0
AB01G00528	103	107	1	1	47	12	103	5	28	31	21	14	107	95	103	73	74	93	36	29	50	46	25	26	124	170	119	25	43	28	66	71	50
AB01G00529	2	0	25	5	8	0	4	141	100	0	0	54	15	6	6	5	2	4	34	10	70	60	59	28	21	1	27	46	29	26	3	25	9
AB01G00530	25	26	7	25	6	83	81	52	9	2	97	155	98	49	4	17	154	126	33	38	4	52	7	16	224	72	194	177	322	80	45	55	81
AB01G00531	0	5	53	16	5	11	21	55	44	0	171	116	26	82	38	27	14	14	398	398	214	393	143	134	34	0	41	107	45	42	1	2	1
AB01G00532	15	5	32	20	0	17	9	3	0	0	207	188	0	11	5	2	0	3	7	9	8	14	2	21	0	0	0	0	0	0	6	0	0
AB01G00533	2	0	11	0	1	21	21	0	0	0	13	46	0	26	26	7	1	0	15	12	7	15	2	16	0	0	0	0	0	0	0	1	0
AB01G00534	5	71	222	44	69	27	93	93	51	115	23	171	40	138	66	21	28	27	70	51	49	48	39	42	0	0	0	2	20	0	20	36	34
AB01G00535	0	0	0	0	0	1	2	0	0	0	0	0	0	1	1	0	0	0	2	0	0	2	1	0	0	0	0	0	0	0	0	0	0
AB01G00536	0	0	1	1	0	0	0	0	0	0	13	1	19	9	2	0	48	21	4	7	2	3	2	2	14	0	22	0	0	0	0	1	1
AB01G00537	39	3	19	14	244	0	29	9	0	0	3	103	77	56	59	115	23	61	260	134	245	375	252	268	43	50	27	74	13	33	66	81	83
AB01G00538	0	0	0	0	0	0	0	0	0	0	0	0	0	0	0	0	0	0	0	0	0	0	0	0	0	0	0	0	0	0	0	0	0
AB01G00539	0	0	0	0	0	0	0	0	0	0	0	0	1	1	0	0	0	0	0	0	0	0	0	0	0	0	0	0	0	0	0	0	0
AB01G00540	0	0	0	0	0	0	0	0	0	0	0	0	0	0	0	1	0	0	0	0	0	0	0	0	0	0	0	0	0	0	0	0	0
AB01G00541	0	0	0	0	0	0	0	0	0	0	0	0	0	0	0	0	0	0	0	0	0	0	0	0	0	0	0	0	0	0	0	0	0
AB01G00542	131	70	136	101	86	1	128	42	11	12	36	207	268	188	169	117	134	254	257	332	180	113	36	128	225	183	268	41	68	40	136	110	81
AB01G00543	12	0	4	15	16	0	31	0	5	2	14	92	12	18	11	13	15	13	20	10	13	13	11	9	22	23	13	25	0	17	4	33	19
AB01G00544	7	6	1	0	0	0	5	0	1	0	4	7	8	11	5	1	5	8	3	6	5	6	2	2	12	0	9	0	0	4	7	1	6
AB01G00545	0	0	20	1	1	3	5	96	41	0	0	118	2	7	3	7	4	2	37	19	59	22	74	13	16	0	0	43	0	32	0	2	4
AB01G00546	0	0	0	3	0	0	5	4	5	0	3	17	0	4	1	1	1	0	31	35	16	51	18	15	2	0	0	28	0	8	2	1	0
AB01G00547	0	0	0	0	0	0	0	0	0	0	0	0	0	0	0	0	2	0	0	0	0	0	0	0	0	0	0	0	0	0	0	0	0
AB01G00548	0	0	0	0	0	0	0	0	0	0	0	0	1	0	0	0	0	0	0	1	0	0	0	0	0	0	0	0	0	0	0	0	0
AB01G00549	126	30	14	5	0	1	1	306	0	4	964	273	6	4	35	8	2	0	9	1	28	9	18	6	37	46	7	44	18	40	20	12	10
AB01G00550	0	0	0	0	0	0	0	0	0	0	0	0	0	1	0	0	0	0	0	0	0	0	1	1	0	0	0	0	0	0	0	0	0
AB01G00551	0	0	0	0	1	0	0	0	0	0	0	0	0	0	0	0	0	0	0	0	0	0	0	0	0	0	0	0	0	0	0	0	0
AB01G00552	20	0	8	1	6	0	2	3	0	0	16	14	5	4	9	7	18	12	3	15	12	10	3	13	12	1	1	62	1	0	2	8	1
AB01G00553	163	72	131	122	103	5	163	46	13	11	46	188	272	215	175	110	117	291	164	198	136	120	45	122	223	167	246	57	64	78	122	152	141
AB01G00554	39	29	11	61	58	2	103	4	7	5	81	167	40	84	53	34	37	29	65	36	49	59	33	43	49	61	40	26	0	17	13	65	37
AB01G00555	2	0	1	0	0	0	0	2	0	1	2	0	1	4	3	4	11	3	0	0	0	1	2	1	0	0	0	0	0	0	0	0	0
AB01G00556	10	11	7	8	2	0	8	23	1	12	21	5	10	28	20	31	21	32	15	15	2	7	62	40	127	0	0	0	0	0	22	0	0
AB01G00557	25	26	7	7	5	6	5	15	9	16	7	2	20	34	23	27	17	18	15	9	15	6	11	15	15	0	0	0	0	0	8	4	0
AB01G00558	25	2	0	0	0	1	0	1	2	0	10	0	4	11	1	4	11	11	2	3	2	1	5	2	15	0	0	0	0	0	2	0	0
AB01G00559	0	0	0	0	0	0	0	0	1	3	1	0	4	4	2	3	4	7	0	1	2	0	14	4	6	0	0	0	0	0	0	0	0
AB01G00560	19	3	3	6	0	0	1	12	2	10	12	10	23	79	41	111	76	104	30	23	16	48	251	160	164	0	0	0	0	3	23	0	12
AB01G00561	0	0	0	0	0	0	0	0	0	0	0	0	0	0	2	1	0	0	0	0	0	0	2	1	0	0	0	0	0	0	0	0	0
AB01G00562	21	11	1	3	2	2	6	12	3	6	3	1	6	13	6	11	9	7	6	4	4	3	8	11	5	0	0	0	0	0	8	4	0
AB01G00563	93	104	18	31	48	21	45	170	15	58	26	10	120	73	67	102	117	87	63	20	51	12	39	17	106	0	61	168	114	110	41	39	60
AB01G00564	17	14	17	5	4	2	4	38	3	14	36	10	26	44	36	42	37	28	13	13	6	13	69	41	116	0	2	0	0	0	15	9	0
AB01G00565	37	89	19	15	15	9	18	124	25	67	61	26	110	150	98	68	79	86	60	52	47	76	142	69	68	0	10	0	13	25	31	9	20
AB01G00566	17	55	14	15	5	2	4	105	6	27	95	35	36	63	29	18	28	27	16	10	9	20	48	20	23	26	5	16	1	13	4	0	0
AB01G00567	16	61	23	11	14	14	19	149	4	51	108	41	71	104	48	36	47	53	26	16	19	20	86	31	41	12	18	0	0	1	21	3	0
AB01G00568	16	2	0	8	5	0	3	8	0	0	6	1	4	19	5	9	19	10	8	6	3	5	13	11	12	0	5	0	0	0	7	0	0
AB01G00569	3	12	5	3	8	2	4	16	1	6	14	19	11	20	13	23	18	16	6	4	4	4	22	13	13	0	0	0	0	13	30	10	12
AB01G00570	13	26	7	7	8	6	3	27	6	9	21	32	19	87	37	87	67	56	18	16	15	13	50	30	32	26	7	18	20	0	36	5	1
AB01G00571	10	12	0	13	7	3	11	10	8	3	27	7	10	43	26	28	19	22	25	9	5	11	44	34	41	0	0	31	0	0	37	2	8
AB01G00572	5	2	1	2	4	1	11	2	2	4	0	0	1	10	0	3	10	0	29	14	2	58	3	4	0	0	7	0	0	12	0	7	0
AB01G00573	1	0	0	0	1	1	5	1	6	2	0	0	0	3	3	4	7	2	6	3	0	1	3	1	11	0	15	0	0	0	0	0	0
AB01G00574	14	61	24	11	13	14	19	152	4	49	109	40	68	103	53	36	49	50	24	17	20	23	84	31	59	12	17	0	0	1	21	3	0
AB01G00575	18	81	22	18	8	3	8	118	11	35	93	33	50	87	33	28	39	33	17	18	13	25	57	25	35	5	6	14	37	13	5	0	0
AB01G00576	13	32	10	6	4	4	3	55	6	29	42	17	59	97	58	34	46	40	34	30	32	43	80	32	28	0	12	0	0	11	9	0	0
AB01G00577	0	0	0	0	0	0	0	0	0	0	0	0	0	0	0	0	0	0	0	0	0	0	0	0	0	0	0	0	0	0	0	0	0
AB01G00578	0	0	1	1	0	0	0	0	0	0	0	2	4	1	1	2	1	1	1	0	1	0	4	3	16	0	0	0	0	0	1	0	0
AB01G00579	226	97	48	62	91	51	79	819	42	60	134	100	915	2317	1722	5399	5181	816	1425	1528	1016	1693	1053	796	850	25	55	1	68	27	69	32	22
AB01G00580	3	0	14	0	3	0	4	2	0	0	0	1	0	3	6	3	8	1	3	1	4	4	7	4	3	0	0	0	0	0	4	0	0
AB01G00581	223	28	33	82	64	25	48	56	29	29	130	13	112	118	62	145	166	208	125	92	58	64	286	177	92	31	107	16	0	13	53	38	28
AB01G00582	0	0	0	0	0	0	0	0	0	0	0	0	0	0	0	0	0	0	0	2	0	0	0	0	0	0	0	0	0	0	0	4	0
AB01G00583	0	0	0	0	0	0	0	2	0	0	0	0	0	0	0	0	1	0	0	0	0	1	0	0	0	0	0	0	0	0	0	0	0
AB01G00584	0	0	0	0	0	0	0	0	0	0	0	0	0	0	0	0	0	0	0	0	0	0	0	0	0	0	0	0	0	0	0	0	0
AB01G00585	445	608	524	603	1607	347	530	798	702	605	722	415	183	167	174	126	192	186	246	277	337	246	256	140	695	551	664	287	356	177	408	424	429
AB01G00586	2	10	7	5	8	4	3	8	20	12	0	12	4	21	12	5	14	7	4	7	9	2	9	1	2	19	25	0	0	0	6	5	8
AB01G00587	1	19	2	4	14	9	5	14	10	5	0	34	4	25	18	10	4	16	17	5	4	3	5	4	45	0	39	9	0	2	21	25	0
AB01G00588	22	14	32	0	28	1	102	0	14	1	2	0	10	20	12	7	13	12	6	9	7	8	2	6	27	0	7	0	0	0	18	53	12
AB01G00589	36	33	42	0	52	5	106	3	25	4	1	0	22	32	15	7	11	11	5	16	11	7	5	7	9	32	35	40	27	0	78	41	69
AB01G00590	508	886	468	196	1264	201	109	247	677	84	60	93	434	288	167	544	274	345	308	170	232	65	45	45	1407	669	1070	316	297	212	1144	1459	1149
AB01G00591	0	3	0	0	0	2	0	0	0	0	0	7	2	0	0	0	2	1	0	0	0	0	0	0	0	0	1	0	0	0	4	2	0
AB01G00592	0	1	0	0	0	0	0	0	1	1	0	0	5	1	0	1	0	7	4	2	1	1	0	1	72	0	74	27	0	12	2	17	9
AB01G00593	0	0	0	0	0	0	0	0	0	0	0	0	0	0	0	0	0	0	0	0	0	0	0	0	0	0	0	0	0	0	0	0	0
AB01G00594	0	0	0	0	0	0	0	0	0	0	0	0	0	1	0	0	0	0	1	0	0	0	0	0	0	0	6	0	0	0	3	0	0
AB01G00595	0	2	0	1	0	0	0	2	0	0	2	0	0	0	0	1	0	0	1	1	1	0	0	0	7	0	9	0	0	4	0	0	0
AB01G00596	2107	1267	1412	1179	2310	980	1107	1729	2059	1141	729	210	452	1386	1213	1030	551	608	1802	1329	1310	1609	682	960	742	369	913	962	356	303	824	1231	652
AB01G00597	0	0	0	1	0	0	0	0	0	0	0	4	0	0	0	1	0	0	0	0	0	0	0	0	0	0	0	0	0	0	0	0	0
AB01G00598	0	3	9	0	11	0	0	7	1	13	26	0	13	73	23	133	64	13	29	13	22	22	2	4	63	29	31	27	60	7	32	34	13
AB01G00599	26	23	3	18	10	1	153	25	7	15	90	78	2	1	2	5	7	19	308	338	91	300	57	568	16	0	26	0	26	1	48	78	119
AB01G00600	0	0	121	120	0	65	24	73	0	0	0	65	75	73	78	38	34	64	50	73	59	43	40	60	0	0	0	0	0	0	9	13	0
AB01G00601	44	23	70	71	42	42	54	40	7	17	4	66	32	117	111	64	33	34	41	31	52	133	61	41	20	1	48	1	1	0	78	76	39
AB01G00602	0	0	0	2	2	0	2	1	0	0	0	0	3	0	0	0	0	6	2	5	1	9	6	0	0	0	0	0	0	0	0	0	0
AB01G00603	0	0	1	0	0	1	0	0	0	0	0	127	2	1	0	2	2	2	1	0	1	4	0	0	0	0	0	0	0	0	0	0	0
AB01G00604	0	0	0	0	0	1	0	0	1	0	13	0	1	0	0	0	0	0	7	1	0	11	0	0	0	0	0	0	0	0	0	0	0
AB01G00605	27	87	1	0	26	7	38	19	2	7	5	3	15	4	14	8	5	8	45	44	31	60	45	29	44	36	34	96	25	13	45	34	52
AB01G00606	0	3	4	1	3	6	7	4	2	2	3	21	0	2	2	3	0	1	12	28	14	45	13	19	0	0	0	0	0	0	2	3	7
AB01G00607	93	47	75	55	55	40	18	12	69	0	36	0	21	31	63	48	20	29	116	125	85	107	34	54	11	27	49	0	50	5	13	15	8
AB01G00608	0	0	0	0	0	0	0	0	2	0	0	0	0	0	0	0	0	0	0	0	0	0	1	0	0	0	0	0	0	5	0	1	0
AB01G00609	0	0	0	0	0	0	0	0	0	0	0	0	0	0	0	0	0	1	0	0	0	0	0	0	0	0	0	0	0	0	0	0	0
AB01G00610	126	100	151	132	259	166	218	241	152	152	161	48	71	194	121	98	83	60	190	144	156	169	76	103	158	40	131	106	60	90	199	93	103
AB01G00611	15	9	30	16	42	25	22	20	15	38	20	13	13	27	23	14	19	10	29	18	18	24	2	17	17	17	14	21	0	15	9	8	0
AB01G00612	69	22	312	81	81	30	102	81	61	49	29	170	38	137	148	89	60	57	103	85	127	121	92	64	58	14	48	15	20	14	90	105	38
AB01G00613	35	14	61	26	32	7	95	12	19	47	1	0	54	128	35	22	17	26	23	16	25	12	28	12	69	32	109	20	52	21	80	65	108
AB01G00614	8	9	39	16	13	14	23	12	14	21	7	0	4	83	24	9	5	8	11	16	21	16	1	5	4	28	21	30	0	41	35	23	29
AB01G00615	14	1	25	30	8	16	33	5	13	16	4	0	15	83	15	5	19	9	13	15	8	2	0	1	39	22	23	14	0	5	36	18	70
AB01G00616	192	141	324	174	271	155	350	311	202	223	114	130	122	488	279	87	115	97	198	187	153	161	92	96	233	112	206	104	97	90	194	205	87
AB01G00617	10	4	39	11	21	12	37	6	15	14	7	0	14	43	20	4	7	12	17	29	11	11	2	14	19	0	16	32	0	0	13	11	14
AB01G00618	22	16	60	38	29	10	41	62	40	28	14	91	16	65	63	92	17	15	31	21	125	31	62	26	35	20	19	9	4	0	6	20	8
AB01G00619	0	0	0	0	0	0	0	0	0	0	0	0	0	0	0	1	0	0	0	0	0	0	0	0	0	0	0	0	0	0	0	0	0
AB01G00620	13	4	66	30	18	11	36	32	11	50	8	0	20	134	16	13	37	10	23	7	16	16	13	5	104	108	57	5	68	39	51	48	35
AB01G00621	11	1	4	6	1	6	24	25	10	2	3	0	1	64	15	3	12	3	2	4	2	9	2	0	33	0	52	1	0	5	14	29	0
AB01G00622	131	97	292	158	222	121	265	224	143	184	119	105	79	406	220	98	106	72	164	132	126	141	69	73	145	133	214	79	79	72	167	141	86
AB01G00623	12	5	6	8	17	9	22	6	12	17	1	0	3	70	28	9	5	2	9	6	4	8	1	7	18	0	7	40	15	13	38	28	6
AB01G00624	1770	1555	1474	1448	1757	740	1943	1656	836	826	606	1471	855	1490	1383	986	854	785	1003	595	816	659	302	411	1220	733	1207	1147	1314	822	2561	2585	1675
AB01G00625	0	0	0	0	0	0	0	0	0	0	0	0	0	0	0	0	0	0	0	0	0	0	0	0	0	0	0	0	0	0	0	0	0
AB01G00626	93	28	4	11	80	11	14	116	168	0	19	0	16	25	22	30	27	49	1759	975	859	1525	1040	905	5	23	0	41	45	19	34	107	13
AB01G00627	0	1	0	0	1	0	0	0	0	0	0	0	0	0	0	0	0	0	2	0	0	0	1	0	0	0	12	0	0	0	0	0	0
AB01G00628	111	138	45	40	283	51	464	600	192	103	101	149	72	81	87	100	45	88	895	579	655	683	507	411	448	202	500	147	73	113	166	152	118
AB01G00629	9	0	2	1	2	0	22	0	0	0	0	5	8	9	12	6	3	2	11	2	15	2	1	0	8	0	13	69	13	0	15	13	10
AB01G00630	103	104	68	49	165	46	240	55	69	44	44	542	68	95	82	74	69	55	95	78	76	169	136	94	172	238	208	134	116	90	235	163	102
AB01G00631	0	0	0	0	0	0	0	0	0	0	0	0	0	0	0	0	0	0	0	0	0	0	0	0	0	0	0	0	0	0	0	0	0
AB01G00632	0	0	0	0	0	0	0	0	0	0	0	0	0	0	0	0	0	0	0	0	0	0	0	0	0	0	0	0	0	0	0	0	0
AB01G00633	0	0	0	0	0	0	0	0	0	0	0	0	0	0	0	0	0	0	0	0	0	0	0	0	0	0	0	0	0	0	0	0	0
AB01G00634	0	0	0	3	0	1	1	1	0	3	0	0	2	1	0	0	0	2	1	1	0	0	0	2	0	0	0	0	0	0	0	0	0
AB01G00635	0	0	0	0	0	0	0	0	0	0	0	3	0	3	0	0	5	0	6	0	0	11	1	0	0	0	0	0	0	0	0	0	5
AB01G00636	0	0	0	0	0	0	0	0	0	0	0	0	0	0	0	0	0	0	0	0	0	0	0	0	0	0	0	0	0	0	0	0	0
AB01G00637	0	0	0	2	1	9	103	0	0	0	0	139	1	2	0	2	1	0	8	0	1	1	0	0	0	7	0	0	0	0	6	0	0
AB01G00638	14	6	10	24	5	3	9	2	1	1	1	3	10	10	3	5	3	8	150	76	92	174	18	106	8	0	3	1	27	0	31	16	28
AB01G00639	0	0	0	0	0	0	0	0	0	0	0	0	0	0	0	0	0	0	0	0	0	0	0	0	0	0	0	0	0	0	0	0	0
AB01G00640	0	0	0	0	0	0	0	2	0	0	0	0	10	0	9	14	0	6	0	2	4	0	1	0	12	19	13	24	0	0	17	30	0
AB01G00641	0	0	0	0	0	0	0	0	0	0	0	0	0	0	1	0	0	0	0	0	0	0	0	0	0	0	0	0	0	0	0	0	0
AB01G00642	0	0	0	0	0	0	0	0	0	0	0	0	0	0	0	0	0	0	0	0	0	0	0	0	0	0	0	0	0	0	0	0	0
AB01G00643	0	0	0	0	0	0	0	0	0	0	0	0	0	0	0	0	0	0	0	0	0	0	0	0	0	0	0	0	0	0	0	0	0
AB01G00644	0	0	0	0	0	0	0	0	3	0	0	0	0	1	0	0	0	0	0	0	0	0	0	0	0	0	0	0	0	0	0	0	0
AB01G00645	0	0	0	0	1	0	0	0	0	0	0	11	0	0	1	0	0	0	0	0	0	0	0	0	0	0	0	0	0	0	0	1	0
AB01G00646	0	0	0	0	0	1	0	0	0	0	0	0	0	0	0	0	0	0	0	0	0	0	1	0	0	0	0	0	0	0	0	0	0
AB01G00647	0	0	0	0	0	0	0	0	0	0	0	0	0	0	0	0	0	0	0	0	0	0	0	0	0	0	0	0	0	0	0	0	0
AB01G00648	0	0	0	0	0	0	0	0	0	0	0	0	0	0	0	0	0	0	0	0	0	0	0	0	0	0	0	0	0	0	0	0	0
AB01G00649	1	0	0	0	0	0	0	0	0	0	0	0	0	0	0	0	0	0	0	0	0	0	0	0	0	0	0	0	0	0	0	0	0
AB01G00650	1	0	0	0	0	0	0	0	0	0	0	0	0	0	0	0	0	0	0	0	0	0	0	0	0	0	0	0	0	0	0	0	0
AB01G00651	0	0	0	0	0	0	0	0	0	0	0	0	0	0	0	0	0	0	0	0	0	0	0	0	0	0	5	0	0	0	0	0	0
AB01G00652	0	0	0	0	0	0	0	0	0	0	0	0	0	0	0	0	0	0	0	0	0	0	0	0	0	0	0	0	0	0	0	0	0
AB01G00653	2	0	0	0	0	0	0	0	0	0	0	0	0	0	0	0	0	0	0	0	0	0	0	0	0	0	0	0	0	0	0	0	0
AB01G00654	0	0	0	0	0	5	3	1	0	6	3	0	0	0	1	0	0	1	2	1	0	2	0	0	0	0	0	0	0	0	0	5	0
AB01G00655	0	0	0	0	0	0	0	0	0	0	0	0	0	0	0	0	0	0	0	0	0	0	0	0	0	0	0	0	0	0	0	0	0
AB01G00656	4	27	12	0	10	8	0	172	110	89	12	4	87	61	42	28	35	17	2	0	1	0	0	0	58	162	53	31	21	9	27	62	25
AB01G00657	0	0	0	0	0	0	0	0	0	0	0	0	0	0	0	1	0	1	2	0	1	2	1	1	0	0	0	0	0	0	0	2	0
AB01G00658	198	249	49	76	217	47	299	277	225	191	121	346	185	384	309	196	207	153	291	197	291	192	120	129	852	891	875	239	270	208	359	365	394
AB01G00659	3	0	1	0	1	0	0	0	0	0	0	1	0	5	0	0	3	0	8	0	0	14	0	0	2	0	0	6	0	0	21	15	4
AB01G00660	3308	4071	3204	2716	3558	1112	3550	879	1989	1657	937	3811	5117	4524	3278	3505	3444	3948	142	60	42	99	35	9	126	51	120	376	518	319	7625	6115	6022
AB01G00661	5392	3849	4166	4133	5900	2420	6754	2866	2254	2681	1544	5239	731	2965	2425	1670	1028	750	2610	1977	1937	2686	934	1776	1811	769	2178	1853	1030	881	2505	2975	1618
AB01G00662	2	0	0	2	1	0	0	12	0	2	0	3	0	0	0	0	2	1	1	0	0	0	0	0	9	0	0	11	0	0	0	2	0
AB01G00663	0	0	0	0	0	0	0	0	0	0	0	0	0	0	0	0	0	0	0	0	0	0	0	0	0	0	0	0	0	0	0	0	0
AB01G00664	395	649	347	330	426	217	526	1191	391	456	304	995	491	456	281	359	540	458	440	303	348	360	380	243	1762	1334	1376	502	712	528	590	761	735
AB01G00665	13	9	1	2	26	2	18	3	3	2	1	79	9	2	0	13	9	5	36	13	39	2	0	1	22	29	16	0	0	0	21	5	10
AB01G00666	510	270	584	486	378	192	571	399	222	118	164	0	302	168	248	234	86	210	205	198	328	126	87	77	933	731	717	484	390	341	457	334	442
AB01G00667	3671	3875	1729	2336	5320	2266	2967	14997	3292	3399	2983	2279	5975	3497	2847	4040	4553	4612	3993	2820	4140	2878	3104	2199	32436	22111	24027	10085	17088	11423	11354	10160	17476
AB01G00668	2281	2555	1625	1869	2698	934	2661	1249	1682	1188	635	1559	1547	3346	3220	2584	1813	1499	2381	1941	2333	1698	760	1143	2624	1795	2483	1461	1626	1032	2351	2459	1714
AB01G00669	0	3	0	0	0	0	0	0	0	0	6	0	0	0	0	0	0	0	0	0	0	0	0	0	0	0	0	0	0	0	0	0	0
AB01G00670	0	0	0	0	0	0	0	0	0	0	0	0	0	0	0	0	0	0	0	0	0	0	0	0	0	0	0	0	0	0	0	0	0
AB01G00671	298	593	396	218	626	346	506	589	672	464	47	151	429	534	658	603	300	535	1884	1249	1799	2393	1461	1311	495	329	558	124	253	100	416	575	197
AB01G00672	0	0	0	0	0	0	0	0	0	0	0	0	1	3	2	0	0	0	0	2	0	1	0	0	0	0	0	0	0	0	0	0	0
AB01G00673	347	159	75	86	429	50	156	91	103	126	85	256	31	169	56	42	52	21	268	147	148	225	30	89	24	57	99	6	6	30	84	159	101
AB01G00674	19	21	12	1	96	0	37	0	3	2	13	174	10	11	3	11	6	5	36	36	53	44	79	15	15	1	20	1	1	8	11	10	62
AB01G00675	35	103	137	23	62	28	62	65	69	23	1	155	62	49	58	63	19	89	175	164	224	283	259	148	16	18	10	0	14	0	10	17	4
AB01G00676	36	88	124	48	171	37	122	95	135	70	6	33	67	61	93	58	32	67	257	175	216	349	99	206	35	97	17	0	0	0	18	34	17
AB01G00677	226	109	71	62	86	115	95	64	76	84	48	188	23	128	53	31	35	20	170	92	94	110	36	39	109	12	213	199	110	193	60	118	87
AB01G00678	14	21	4	13	49	0	9	0	1	2	17	528	1	13	0	8	3	4	58	25	34	60	24	21	11	15	63	21	27	5	5	20	6
AB01G00679	13	31	8	26	19	0	29	18	2	3	31	14	1	8	2	3	6	1	9	11	34	29	34	9	28	33	56	62	21	39	14	23	18
AB01G00680	0	1	0	0	3	1	4	0	1	0	0	0	0	1	2	0	0	1	0	0	0	0	0	0	0	0	0	0	0	0	0	4	0
AB01G00681	185	44	56	20	112	382	104	42	51	49	56	283	20	87	54	30	38	23	210	87	90	131	27	46	99	167	90	171	55	138	89	67	54
AB01G00682	1838	3622	125	1515	3186	75	87	337	351	456	155	32	733	599	310	900	1595	1573	1101	1320	1476	275	588	325	4549	2046	3621	908	804	925	5523	6142	4524
AB01G00683	180	51	53	57	207	68	59	65	47	67	36	88	28	41	26	29	38	45	77	48	48	60	31	41	183	97	157	134	58	85	91	87	147
AB01G00684	549	3	256	12	2528	15	53	6	281	2	124	8	282	121	117	226	373	434	69	33	248	4	13	1	126	38	109	0	61	4	489	385	409
AB01G00685	3	0	3	3	6	2	15	1	4	3	1	0	0	16	6	5	1	0	4	2	7	4	1	3	7	0	24	0	0	0	0	12	20
AB01G00686	0	0	0	0	0	0	0	0	0	0	0	0	0	0	0	0	0	0	0	0	0	0	0	0	0	0	0	0	0	0	0	0	0
AB01G00687	500	90	26	84	138	4	20	16	107	91	85	18	113	62	125	348	261	337	11	7	24	0	2	0	175	106	73	0	0	31	232	201	251
AB01G00688	17	35	9	13	49	0	48	10	9	0	1	1	1	5	4	2	1	3	8	12	1	1	0	2	26	11	46	52	52	30	18	36	1
AB01G00689	25	39	5	19	103	0	112	16	5	1	4	0	16	33	30	17	47	13	22	22	38	18	23	25	77	48	88	33	26	32	3	45	40
AB01G00690	11	19	0	11	30	0	64	6	8	0	1	1	18	6	16	5	4	6	9	13	19	21	10	18	40	27	56	20	2	26	27	14	9
AB01G00691	84	132	11	88	109	144	1	285	271	172	111	523	18	59	34	29	42	15	90	92	77	87	37	50	155	43	77	169	195	175	185	305	244
AB01G00692	12	8	6	26	21	9	31	26	22	6	10	24	14	15	14	14	7	7	5	6	12	9	5	5	57	19	30	84	0	9	11	2	5
AB01G00693	57	76	108	49	79	56	5	28	52	25	9	15	46	102	68	65	61	43	82	86	59	92	41	29	94	47	87	123	12	32	137	121	36
AB01G00694	0	0	0	0	0	0	0	0	0	0	0	7	0	0	0	0	0	0	0	0	0	0	0	0	0	0	0	0	0	0	0	0	0
AB01G00695	593	1473	367	578	1556	708	613	1578	1394	913	174	47	256	443	326	260	176	144	419	149	520	123	48	54	1180	564	1511	1077	412	369	229	370	271
AB01G00696	83	56	443	211	500	556	138	948	357	814	271	34	50	65	20	4	9	6	1458	279	1051	735	472	319	200	90	254	323	259	161	67	153	25
AB01G00697	288	1002	397	482	1143	370	734	2676	536	1255	795	1262	238	536	286	352	293	210	664	479	591	491	419	307	831	342	916	377	554	300	475	457	376
AB01G00698	252	131	261	156	149	33	153	381	56	144	30	31	2	5	3	33	14	12	1	2	1	5	7	6	64	60	95	183	103	30	179	149	111
AB01G00699	0	0	2	8	6	3	14	0	1	0	0	1	12	25	20	40	10	20	65	61	65	0	0	0	14	0	0	8	25	0	6	2	26
AB01G00700	0	0	0	0	0	0	0	0	0	0	0	0	0	0	0	0	0	0	0	0	0	0	0	0	0	0	0	0	0	0	0	0	0
AB01G00701	0	0	0	0	0	1	0	3	0	0	2	80	0	0	0	0	1	0	0	0	0	0	2	0	0	0	0	0	0	0	0	0	0
AB01G00702	0	0	1	2	4	2	5	0	1	0	0	0	3	16	17	19	5	11	41	42	36	0	0	0	7	0	0	9	0	0	3	1	27
AB01G00703	0	0	0	0	0	0	0	0	0	0	0	0	0	0	0	0	0	0	0	0	0	0	0	0	0	0	0	0	0	0	0	0	0
AB01G00704	0	0	0	0	0	0	0	0	0	0	0	0	0	0	0	0	0	0	0	0	0	0	0	0	0	0	0	0	0	0	0	0	0
AB01G00705	0	0	0	0	0	0	0	0	0	0	7	0	0	2	2	1	0	2	0	0	3	0	0	1	0	0	0	0	0	0	2	0	0
AB01G00706	0	1	0	0	2	0	0	0	0	0	286	0	6	0	290	76	0	16	1	12	210	0	83	21	8	45	8	0	0	0	0	2	0
AB01G00707	0	0	0	0	0	0	0	0	0	0	6	0	0	0	4	0	0	0	0	0	0	0	0	1	0	0	0	0	0	0	3	4	0
AB01G00708	0	0	0	0	0	0	0	0	0	0	0	0	0	0	0	0	0	0	0	0	0	0	0	0	0	0	0	0	0	0	0	0	0
AB01G00709	0	0	0	0	0	0	0	0	0	0	0	0	0	0	0	0	0	0	1	1	2	1	0	0	0	0	0	0	0	0	0	0	0
AB01G00710	0	0	0	0	0	0	0	1	0	0	0	0	0	0	0	0	0	0	0	1	0	0	1	0	0	0	0	0	0	0	0	0	0
AB01G00711	17	41	10	12	23	8	1	14	8	7	3	20	6	11	1	4	7	6	13	7	11	13	7	10	7	0	4	0	0	0	25	7	22
AB01G00712	0	0	0	0	0	0	0	0	0	0	0	1	0	0	0	1	0	0	0	0	0	0	0	0	0	0	0	0	0	0	0	0	0
AB01G00713	1	50	0	50	130	0	84	0	0	0	0	10	3	9	1	2	0	10	3	10	109	12	120	29	22	1	15	0	2	1	0	23	1
AB01G00714	1548	1479	855	758	1296	664	1078	1190	928	949	510	1012	294	449	373	433	309	331	810	525	719	586	418	423	823	427	870	590	637	731	1806	1582	1240
AB01G00715	52	38	31	21	12	13	13	18	27	6	12	0	2	16	26	11	4	4	14	8	22	38	35	19	20	0	0	0	1	10	14	52	19
AB01G00716	0	0	0	0	0	0	0	0	0	0	0	0	0	0	0	0	0	0	0	0	0	0	1	0	0	0	0	0	0	0	0	0	0
AB01G00717	0	0	0	0	0	0	0	0	0	0	0	0	0	0	0	0	0	0	0	0	0	0	0	0	0	0	0	0	0	0	0	0	0
AB01G00718	0	0	0	0	0	0	0	0	0	0	0	0	0	0	0	0	0	0	0	0	0	0	0	0	0	0	0	0	0	0	0	0	0
AB01G00719	2	3	1	3	0	0	0	1	0	0	12	0	0	1	5	7	1	1	0	42	17	1	17	3	0	0	0	0	0	0	1	0	0
AB01G00720	109	46	84	74	45	36	70	48	21	43	3	64	8	64	76	22	13	9	27	15	35	33	27	17	49	37	56	64	94	63	75	120	53
AB01G00721	17	5	12	10	6	9	24	15	7	11	5	3	4	11	10	7	6	4	6	1	3	7	10	1	9	0	13	24	26	15	5	25	59
AB01G00722	0	0	0	0	0	0	0	0	0	1	0	0	0	0	0	0	0	0	0	0	0	0	0	0	0	0	0	0	0	0	0	0	0
AB01G00723	0	4	0	0	0	0	0	0	0	2	0	0	1	3	1	3	1	0	0	1	1	1	4	1	0	1	0	0	0	1	0	0	1
AB01G00724	1875	971	620	869	1493	453	1090	660	742	679	327	575	1111	986	853	951	950	973	1124	897	1118	2121	1650	1495	1642	917	1560	870	1419	856	1650	1464	1791
AB01G00725	264	115	78	111	184	60	158	108	78	53	22	169	39	88	38	46	41	16	111	62	93	172	101	112	96	76	71	65	76	97	178	144	102
AB01G00726	88	125	36	195	257	80	140	190	32	128	29	56	51	146	91	51	77	75	178	166	119	153	49	77	182	63	137	44	16	36	71	78	85
AB01G00727	0	0	0	0	0	2	0	0	0	0	0	0	0	0	0	0	0	0	1	0	1	0	0	1	0	0	0	0	0	0	0	0	0
AB01G00728	0	41	9	0	91	107	68	375	368	94	0	0	26	112	9	31	61	38	153	51	475	255	133	38	93	83	102	56	164	37	105	135	112
AB01G00729	0	0	0	0	0	0	0	0	0	0	0	10	0	0	0	0	0	0	0	0	1	1	0	0	0	0	0	0	0	0	0	0	0
AB01G00730	0	0	0	0	0	0	0	0	0	0	0	0	0	0	0	0	0	0	0	0	0	0	0	0	0	0	0	0	0	0	0	0	0
AB01G00731	0	0	0	0	0	0	0	0	0	0	0	9	0	0	0	0	0	0	0	0	1	1	0	0	0	0	0	0	0	0	0	0	0
AB01G00732	0	0	0	0	0	0	0	0	0	0	0	0	0	0	0	0	0	0	0	0	0	0	0	0	0	0	0	0	0	0	0	0	0
AB01G00733	0	0	0	0	59	9	0	12	14	0	13	0	19	3	11	11	9	13	3	7	12	3	7	7	0	5	4	0	19	7	10	6	16
AB01G00734	0	0	0	0	0	1	0	0	2	0	0	0	0	0	0	0	0	2	0	0	1	0	0	0	0	0	0	0	0	0	0	0	0
AB01G00735	0	0	1	0	0	0	0	0	0	0	0	0	0	0	0	0	0	0	0	0	0	0	0	0	0	0	0	0	0	0	0	0	0
AB01G00736	0	0	0	0	0	0	0	0	0	0	0	0	0	0	0	0	0	0	1	0	1	0	0	0	0	0	0	0	0	0	0	0	0
AB01G00737	0	0	0	0	2	0	0	0	0	2	0	0	0	1	0	0	0	0	0	0	0	0	1	0	0	0	0	0	0	0	0	1	0
AB01G00738	16377	5287	4928	4338	10452	4540	7220	11066	6216	8590	3820	11140	2563	5013	4784	3978	3093	2722	8891	5031	8009	23552	22701	11352	6011	3748	6331	6324	4978	4479	3802	4256	3633
AB01G00739	7556	14459	13992	4555	18659	12118	5042	61678	11093	34292	27536	9923	1128	1405	1244	1651	1408	1504	5430	5055	8103	5460	2239	3676	8460	6232	7350	13314	10171	8417	6450	6915	6232
AB01G00740	2070	1429	1500	1463	2189	835	1994	1759	1149	1328	790	2379	462	559	330	525	357	470	1034	858	1147	779	462	533	1542	919	1380	1639	1463	945	2199	2279	1881
AB01G00741	0	1	1	1	4	1	0	1	0	2	0	0	1	1	0	0	0	0	2	1	1	0	1	0	0	0	0	0	0	0	0	0	0
AB01G00742	22	302	290	231	204	7	42	244	20	375	27	0	279	609	274	114	273	226	246	180	203	184	72	76	302	195	186	177	80	46	169	307	418
AB01G00743	916	1392	717	831	971	667	987	1051	730	500	478	2	667	1363	1131	1070	630	712	895	677	810	676	352	530	1275	984	1291	656	511	428	1059	1200	948
AB01G00744	34	2	4	0	3	1	270	17	4	4	6	6	10	22	11	1	4	15	15	39	5	12	2	23	21	8	39	27	23	8	11	31	11
AB01G00745	0	0	0	83	3	0	26	61	0	0	0	0	0	1	0	1	0	0	2	2	6	1	8	2	0	0	0	23	0	0	0	0	0
AB01G00746	0	16	0	0	0	0	0	1	0	0	0	0	0	0	1	0	1	1	0	1	0	1	1	1	0	0	0	0	0	0	0	0	0
AB01G00747	39	5	7	23	15	17	70	3	21	1	9	3	2	9	9	4	0	5	7	16	4	5	0	3	14	0	29	0	0	0	10	16	11
AB01G00748	20	3	1	14	13	8	39	13	13	4	0	0	0	15	8	5	15	0	36	24	4	62	1	5	6	0	27	0	0	14	2	12	0
AB01G00749	32	6	6	18	21	13	75	5	24	3	7	6	1	9	9	4	0	5	5	17	2	7	0	4	7	0	30	0	0	0	5	10	26
AB01G00750	25	6	4	15	21	8	67	12	13	5	0	0	0	23	14	6	14	0	49	32	5	69	0	6	10	0	44	0	0	23	2	20	0
AB01G00751	0	1	0	0	3	0	1	0	1	1	0	0	0	0	0	0	0	0	1	0	2	1	0	0	0	0	0	0	0	0	0	0	0
AB01G00752	0	1	6	0	0	0	0	1	0	0	0	6	8	1	6	2	1	2	1	4	3	0	0	5	0	0	0	0	0	0	0	0	0
AB01G00753	0	0	3	0	0	0	0	0	0	0	0	0	1	0	1	0	0	1	1	2	0	3	0	3	0	0	0	0	0	0	0	0	0
AB01G00754	0	0	0	0	0	0	0	0	0	0	0	0	0	0	0	0	0	0	0	0	0	0	0	0	0	0	0	0	0	0	0	0	0
AB01G00755	0	0	0	0	0	0	0	0	0	0	0	0	0	0	0	0	0	0	0	0	0	0	0	0	0	0	0	0	0	0	0	0	0
AB01G00756	0	0	0	0	0	0	0	0	0	0	0	0	0	0	0	0	0	0	0	1	0	0	0	0	0	0	0	0	0	0	0	0	0
AB01G00757	1	63	13	27	8	38	7	37	55	9	1	0	0	29	13	4	7	2	25	4	23	21	9	3	1	5	0	0	0	0	0	3	0
AB01G00758	0	2	0	0	0	0	2	0	0	1	0	0	0	1	0	0	0	0	0	0	0	0	0	0	0	0	0	0	0	0	0	0	0
AB01G00759	0	0	0	0	0	0	0	0	0	0	0	0	0	0	0	0	1	0	0	0	0	0	0	0	0	0	0	0	0	0	0	0	0
AB01G00760	2	0	4	0	0	11	25	1	3	2	2	13	1	2	2	3	4	2	10	15	27	6	7	1	71	15	40	14	19	22	12	11	0
AB01G00761	1	8	0	2	6	0	2	1	1	0	0	0	1	1	0	3	1	2	6	0	2	4	0	7	27	4	46	0	0	0	0	0	0
AB01G00762	1461	1720	1459	902	2154	1234	1936	2789	1242	1887	1120	2736	1543	1641	1558	1526	1134	1045	1054	971	1124	778	755	736	1873	1339	1661	1154	907	649	1330	1498	1030
AB01G00763	5	3	108	413	238	140	7	3	4	5	1	22	43	49	110	37	34	49	22	39	37	14	14	22	58	30	11	67	10	24	464	483	406
AB01G00764	0	1	0	0	0	0	0	5	14	2	0	0	0	2	0	0	1	0	11	17	15	1	2	2	73	87	91	0	0	0	0	3	0
AB01G00765	47	53	52	24	25	34	77	33	40	13	22	5	8	9	0	15	18	11	248	265	190	90	72	78	65	40	60	7	40	40	26	40	6
AB01G00766	0	0	0	0	0	0	0	0	0	0	0	0	0	0	0	1	0	0	0	0	0	5	0	1	0	0	0	0	0	0	0	0	0
AB01G00767	0	0	0	0	0	0	0	0	0	0	0	0	6	0	0	0	0	0	0	0	0	0	0	0	0	0	0	0	0	0	0	0	0
AB01G00768	560	243	89	277	719	32	488	323	195	96	177	289	96	71	68	269	199	195	172	146	195	35	25	35	192	59	176	197	124	84	288	302	173
AB01G00769	1019	497	564	717	761	202	823	587	622	236	265	1935	241	435	347	249	191	200	149	65	153	59	35	23	638	477	699	510	593	461	891	899	781
AB01G00770	2055	1388	1587	1462	1833	771	1797	1422	966	994	679	2964	153	763	606	359	241	169	941	616	752	1026	427	681	912	461	774	1440	1433	914	1191	1641	906
AB01G00771	13	14	3	2	7	2	19	1	3	0	1	14	3	3	2	4	2	3	1	0	2	7	5	3	0	0	0	0	39	0	11	5	10
AB01G00772	72	46	298	60	118	157	26	65	61	199	20	4	39	177	177	73	68	39	12	2	5	6	1	0	151	81	112	162	81	135	173	271	87
AB01G00773	8154	8324	3530	4484	6245	3104	5730	9427	3900	3618	2655	4648	14135	11154	9962	11000	10430	10269	5765	5133	6011	2773	3265	2436	13667	8096	9043	7069	9651	6725	9886	8537	10764
AB01G00774	0	0	0	0	0	0	0	0	0	0	0	0	0	0	0	0	0	0	0	0	0	0	0	0	0	0	0	0	0	0	0	0	0
AB01G00775	0	0	0	0	0	0	0	0	0	0	0	0	0	0	0	0	0	0	0	0	0	0	0	0	0	0	0	0	0	0	0	0	0
AB01G00776	0	0	0	0	0	0	0	0	0	0	0	0	0	0	0	0	0	0	0	0	0	0	0	0	0	0	0	0	0	0	0	0	0
AB01G00777	299	152	133	121	364	143	143	222	271	203	113	898	162	97	87	142	120	129	33	31	29	40	23	37	643	386	548	479	482	515	408	382	317
AB01G00778	4	0	1	0	0	0	0	0	1	0	0	36	5	1	1	2	5	4	1	6	4	1	2	5	0	0	0	0	0	0	0	0	0
AB01G00779	0	0	0	0	0	0	0	0	0	0	0	0	0	0	0	0	0	0	0	0	0	0	0	0	0	0	0	0	0	0	0	0	0
AB01G00780	1363	1279	834	1086	1676	764	1448	1406	1060	1027	651	3161	739	1693	1745	1116	686	615	896	725	861	726	422	583	1005	491	881	583	727	423	1420	1217	1018
AB01G00781	790	405	524	196	420	212	674	175	131	301	132	215	119	439	439	245	148	129	306	109	207	282	136	74	363	321	385	128	140	146	460	406	233
AB01G00782	2	17	4	1	15	6	37	4	3	9	17	148	12	65	27	26	26	15	188	37	91	22	11	7	306	343	153	78	56	34	145	139	94
AB01G00783	0	0	0	0	0	0	0	0	0	0	0	0	0	0	0	0	0	0	0	0	0	0	0	0	0	0	0	0	0	0	0	0	0
AB01G00784	720	381	552	723	1024	390	673	473	413	101	121	213	156	440	420	373	171	150	374	233	387	364	301	229	287	408	330	415	204	114	336	373	130
AB01G00785	424	166	115	337	5	54	0	45	62	0	0	299	46	65	105	157	69	93	88	80	130	48	64	51	90	6	28	18	16	31	222	144	151
AB01G00786	0	0	86	51	0	0	0	0	0	0	0	1	0	0	0	1	0	0	0	0	0	0	0	0	0	0	0	33	0	11	6	5	0
AB01G00787	0	0	0	0	0	0	0	0	0	0	0	0	0	0	0	0	0	0	0	0	0	0	0	0	0	0	0	0	0	0	0	0	0
AB01G00788	1954	1540	454	1660	692	1312	1042	2046	1416	0	0	0	594	1344	1335	1046	742	629	838	625	836	873	1236	586	733	207	905	1327	1168	787	905	1011	812
AB01G00789	232	0	58	62	104	43	51	148	46	5	1	0	85	169	112	61	107	52	210	176	164	162	126	82	148	0	220	82	161	146	23	46	20
AB01G00790	0	0	0	0	0	0	0	0	0	0	0	0	0	0	0	0	0	0	0	0	0	0	0	0	0	0	0	0	0	0	0	0	0
AB01G00791	0	0	0	0	0	0	0	0	0	0	0	0	0	0	0	0	0	0	0	0	0	0	0	0	0	0	0	0	0	0	0	0	0
AB01G00792	0	0	0	0	0	0	0	0	0	0	0	0	0	1	0	0	1	0	0	2	0	0	0	0	1	0	0	0	0	0	0	0	0
AB01G00793	0	0	0	0	0	0	0	0	0	0	0	4	0	0	0	0	0	1	0	5	0	0	0	4	0	0	0	0	0	0	0	0	0
AB01G00794	0	0	0	0	0	0	0	0	0	0	0	0	0	0	0	0	0	0	0	0	0	0	0	0	0	0	0	0	0	0	0	0	0
AB01G00795	0	4	0	3	9	4	0	4	1	1	0	0	4	26	21	8	15	0	6	14	8	4	1	7	0	0	21	0	16	0	2	1	1
AB01G00796	24	37	11	7	33	18	35	92	29	32	47	26	503	675	479	1702	2555	1779	936	758	605	6667	22131	12351	10235	0	12	21	51	48	119	36	58
AB01G00797	135	304	56	27	81	45	68	1250	190	165	80	36	3307	3648	2409	12025	17104	2654	4095	3796	1769	18426	23834	12328	297	93	119	308	811	824	526	61	130
AB01G00798	0	0	0	0	0	0	0	0	0	0	0	1	0	0	0	0	1	0	0	0	0	0	0	0	0	0	0	0	0	0	0	0	0
AB01G00799	16	0	0	7	0	0	0	0	0	0	0	0	0	2	1	1	1	0	7	2	1	5	0	0	0	0	0	0	0	0	0	0	0
AB01G00800	0	0	0	0	0	0	0	0	0	0	0	0	0	0	0	0	0	0	0	0	0	0	0	0	0	0	0	0	0	0	0	0	0
AB01G00801	0	0	0	0	0	0	0	0	0	0	0	0	0	0	0	0	0	0	0	0	0	0	0	0	0	0	0	0	0	0	0	0	0
AB01G00802	0	0	0	0	0	0	0	0	0	0	0	0	0	0	0	0	0	0	0	0	0	0	0	0	0	0	0	0	0	0	0	0	0
AB01G00803	0	0	0	0	0	0	0	0	0	0	0	0	0	0	0	0	0	0	0	0	0	0	0	0	0	0	0	0	0	0	0	0	0
AB01G00804	0	0	0	0	1	0	0	0	1	0	0	0	0	0	0	0	0	0	1	0	0	0	0	0	0	0	0	0	0	0	0	0	0
AB01G00805	0	3	0	0	1	2	4	3	1	1	0	0	0	2	1	0	0	0	4	3	5	4	0	0	0	0	0	0	0	0	0	0	0
AB01G00806	3	1	0	0	3	2	0	0	2	0	0	0	2	2	10	1	4	1	3	0	0	10	3	4	4	21	0	0	0	0	0	4	12
AB01G00807	1	4	0	1	0	0	0	0	2	1	2	0	1	3	3	4	1	0	0	1	0	6	9	3	7	0	0	0	0	0	12	45	5
AB01G00808	3	1	0	0	3	1	1	0	3	0	0	0	2	2	7	2	3	1	2	0	0	10	3	4	8	21	0	0	0	0	3	8	12
AB01G00809	1	4	0	1	0	0	0	0	1	1	2	0	1	0	3	2	0	0	0	1	0	6	7	2	5	0	0	0	0	0	9	29	8
AB01G00810	0	0	0	0	0	0	0	0	0	0	0	0	0	0	0	0	0	0	0	0	1	0	0	0	0	0	0	0	0	0	0	0	0
AB01G00811	0	0	0	0	0	0	0	0	0	0	0	0	0	0	0	0	0	0	0	0	0	0	0	0	0	0	0	0	0	0	0	0	0
AB01G00812	11	3	0	12	1	4	6	25	55	9	9	6	2	0	4	2	2	1	45	18	63	48	12	6	27	0	18	0	0	0	9	7	2
AB01G00813	227	123	231	37	70	43	607	46	32	186	55	162	53	560	275	172	124	39	330	79	233	354	156	52	277	305	382	263	161	76	118	183	144
AB01G00814	0	4	2	0	0	0	10	4	0	1	0	67	0	0	3	4	3	1	10	6	10	1	5	3	17	0	32	8	24	0	2	43	32
AB01G00815	0	0	0	0	0	0	0	0	0	0	1	0	0	0	0	0	0	0	0	0	0	0	0	0	0	0	0	0	0	0	0	0	0
AB01G00816	0	0	0	0	0	0	0	0	0	0	0	0	0	0	0	0	0	0	0	0	0	0	0	0	0	0	0	0	0	0	0	0	0
AB01G00817	0	0	0	0	0	0	1	0	0	0	0	0	0	0	0	0	0	0	0	0	0	0	0	0	0	0	0	0	0	0	0	0	0
AB01G00818	0	0	3	0	0	0	0	0	0	0	0	0	0	0	0	0	0	1	0	1	0	0	0	1	0	0	0	0	0	0	0	0	0
AB01G00819	0	3	0	0	4	0	0	0	4	0	0	0	0	21	0	6	14	4	193	29	63	7	10	2	36	58	1	0	0	0	0	0	1
AB01G00820	723	426	445	503	524	260	228	781	344	186	115	716	143	341	191	226	114	151	446	161	412	159	150	92	500	170	358	298	360	199	529	601	469
AB01G00821	0	0	0	0	0	0	0	0	0	0	0	0	0	0	0	0	0	0	0	0	0	0	0	0	1	0	0	0	0	0	0	0	0
AB01G00822	0	0	0	0	0	0	0	0	0	0	0	0	0	0	0	0	0	0	0	0	0	0	0	0	0	0	0	0	0	0	0	0	0
AB01G00823	0	0	2	0	0	0	0	0	0	0	13	2	2	0	0	3	1	3	26	18	63	15	1	1	3	9	0	27	0	0	0	0	0
AB01G00824	3	37	5	28	2	38	5	42	7	3	0	3	13	56	52	25	20	8	38	14	33	23	23	11	31	178	88	21	54	39	3	12	18
AB01G00825	2	0	0	0	0	0	1	0	0	3	0	0	0	0	0	0	0	0	0	13	5	2	0	0	0	0	0	0	0	0	0	0	0
AB01G00826	250	216	78	164	99	0	118	1151	261	396	37	0	47	329	266	173	99	62	448	131	369	209	72	80	1071	463	979	754	580	390	173	352	278
AB01G00827	1742	1130	907	1025	1895	648	2420	1295	1037	1004	518	461	772	856	672	723	551	711	1211	1451	1089	1043	557	828	1599	1073	1872	837	575	456	1476	1570	1274
AB01G00828	4	26	2	0	0	0	0	3	41	0	0	6	18	11	44	40	16	49	32	33	18	0	1	8	47	32	70	26	33	0	1	7	19
AB01G00829	1	2	0	0	0	1	0	9	8	3	1	0	0	1	1	2	0	0	3	6	5	1	1	1	3	0	0	0	0	0	5	18	19
AB01G00830	0	0	0	0	0	0	0	0	0	0	0	0	0	0	0	0	0	0	0	0	0	0	0	0	0	0	0	0	0	0	0	0	0
AB01G00831	0	0	0	0	0	0	0	0	0	0	0	0	0	0	0	0	0	0	0	0	0	0	0	0	0	0	0	0	0	0	0	0	0
AB01G00832	1252	975	772	847	1408	536	1288	1025	685	802	444	682	530	734	649	618	468	505	875	945	862	906	480	696	1101	530	1131	811	707	443	1066	1188	1100
AB01G00833	0	3	0	0	0	0	0	0	0	0	0	0	0	0	0	0	0	0	0	0	1	0	0	0	0	0	0	0	0	0	0	0	0
AB01G00834	0	0	0	0	8	1	2	0	2	3	0	1	0	0	0	0	0	0	0	2	5	51	2	81	0	0	0	0	0	0	0	0	0
AB01G00835	50	20	4	10	11	17	10	83	17	3	7	37	13	20	11	6	9	6	126	62	143	242	364	91	67	24	18	72	117	36	45	30	34
AB01G00836	2777	2591	1523	2217	2316	987	2080	1534	1081	1281	456	1641	698	2654	2224	1635	1054	752	2159	1906	2126	1586	990	1341	1806	1439	2089	1127	801	628	1790	1774	1348
AB01G00837	1	0	0	0	0	0	0	0	2	1	0	0	0	1	1	0	0	0	0	1	2	308	257	177	0	0	0	0	0	0	0	0	0
AB01G00838	9580	2837	4013	3923	6854	961	15138	1426	4345	2894	690	3580	10304	21978	20790	8116	6730	5850	385	262	506	171	269	159	1756	1567	1748	2529	1774	1455	19275	21499	18638
AB01G00839	13949	12276	7564	10234	12807	3792	14592	9764	7666	4854	3978	16692	11531	7609	6578	8806	7486	10024	8600	7595	8821	4971	4067	3881	15703	7949	12681	13323	15354	12045	19918	18354	20536
AB01G00840	3	0	0	0	1	0	0	1	1	0	0	0	1	1	1	1	0	0	3	2	2	4	4	5	2	0	0	0	0	0	0	2	0
AB01G00841	47	83	10	27	7	3	44	0	34	4	2	138	4	44	1	7	14	8	687	576	434	549	183	369	7	0	0	69	0	38	11	72	79
AB01G00842	73	94	8	29	55	83	153	34	86	189	89	0	65	160	157	88	62	68	67	74	80	71	36	64	141	116	108	155	60	47	32	87	45
AB01G00843	0	0	0	0	0	0	0	0	0	0	0	0	0	0	0	0	0	1	0	0	0	0	0	0	0	0	0	0	0	0	0	0	0
AB01G00844	0	0	13	2	2	1	0	2	3	0	0	0	0	1	4	0	0	0	1	0	0	0	0	0	0	0	0	0	0	0	1	5	0
AB01G00845	0	5	368	174	137	87	0	123	72	2	1	0	48	106	72	17	24	30	52	43	56	16	11	20	67	0	41	46	0	49	279	218	287
AB01G00846	1050	921	927	818	1588	486	985	905	517	562	397	0	109	216	112	693	485	503	457	388	377	388	207	259	582	807	684	672	399	361	575	624	333
AB01G00847	16	2	0	0	2	1	0	8	5	8	0	0	1	17	0	2	11	3	8	1	2	5	0	1	23	0	5	0	13	6	0	4	0
AB01G00848	1554	1379	732	838	1355	667	1279	2271	1044	890	675	0	1184	770	633	670	790	810	1234	1162	1300	1147	1024	901	2675	1706	1923	1740	2678	1857	3053	2307	3730
AB01G00849	1	1	2	0	0	0	0	0	0	0	0	0	0	0	0	0	0	0	1	0	0	0	0	0	0	0	0	0	0	0	0	0	0
AB01G00850	584	793	824	820	835	334	915	807	570	368	249	438	494	581	455	439	431	449	1255	906	1079	850	643	527	1066	662	850	941	1323	685	1709	1825	1826
AB01G00851	0	0	0	0	1	0	0	3	1	0	0	0	0	0	0	0	0	0	0	0	0	0	0	0	2	0	0	0	0	0	0	0	0
AB01G00852	194	700	189	166	623	251	92	455	128	68	227	48	63	96	80	96	40	97	399	240	292	278	124	161	128	111	139	99	34	70	237	339	158
AB01G00853	0	0	0	0	0	0	0	0	0	0	0	0	0	0	0	0	0	0	0	0	0	0	0	0	0	0	0	0	0	0	0	0	0
AB01G00854	0	0	0	0	0	0	0	0	0	0	0	0	0	0	0	0	0	0	0	0	0	0	0	0	0	0	0	0	0	0	0	0	0
AB01G00855	0	0	0	0	0	0	0	0	0	0	0	0	0	0	0	0	0	1	0	0	0	0	0	0	0	0	0	0	0	0	0	0	0
AB01G00856	549	1375	263	442	958	539	671	965	388	109	407	392	300	625	518	301	309	311	785	489	419	739	446	467	628	390	512	238	261	370	880	1306	780
AB01G00857	138	354	106	120	243	162	157	189	102	60	148	127	71	177	153	101	70	63	336	181	216	199	53	152	167	133	99	0	27	20	123	222	42
AB01G00858	129	201	37	69	119	100	94	82	56	16	52	30	30	87	40	41	23	44	107	70	69	74	13	55	130	24	146	0	0	20	119	150	80
AB01G00859	0	0	0	0	0	0	0	0	0	0	0	0	0	0	0	0	0	0	0	0	0	0	0	0	0	0	0	0	0	0	0	0	0
AB01G00860	192	600	160	188	554	217	86	492	118	80	186	51	57	83	71	91	43	85	350	209	249	257	116	145	91	17	118	85	0	89	215	288	133
AB01G00861	0	0	0	0	0	0	0	0	0	0	0	0	0	0	0	0	0	0	0	0	0	0	0	0	0	0	0	0	0	0	0	0	0
AB01G00862	0	0	0	0	0	0	0	0	0	0	0	0	0	0	0	0	0	0	0	0	0	0	0	0	0	0	0	0	0	0	0	0	0
AB01G00863	0	0	0	0	0	0	0	0	0	0	0	0	0	0	0	0	0	1	0	0	0	0	0	0	0	0	0	0	0	0	0	0	0
AB01G00864	711	1477	304	472	1007	559	726	1066	399	112	426	402	309	634	525	292	316	325	850	475	712	773	386	499	621	485	546	285	272	423	888	1196	826
AB01G00865	55	165	49	88	127	91	125	104	78	44	90	80	29	175	109	65	61	36	232	84	136	140	38	99	46	71	56	40	1	8	29	86	41
AB01G00866	110	173	34	67	84	98	91	78	43	18	51	34	13	76	35	32	21	37	109	62	56	62	15	52	100	12	106	0	0	13	126	146	82
AB01G00867	0	0	0	0	0	0	0	0	0	0	0	0	0	0	0	0	0	0	0	0	0	0	0	0	0	0	0	0	0	0	0	0	0
AB01G00868	7	7	22	6	15	1	2	11	0	0	0	0	1	1	2	0	2	3	3	4	18	2	2	1	6	0	0	0	0	8	0	4	0
AB01G00869	561	142	792	456	218	251	376	144	140	100	72	364	119	283	205	207	189	105	846	511	640	350	191	199	492	254	737	338	130	86	317	387	184
AB01G00870	60	122	27	28	174	79	62	169	162	139	82	9	85	113	79	95	113	65	95	121	190	139	90	157	195	227	177	211	343	129	151	196	136
AB01G00871	0	0	1	0	3	1	2	3	1	0	0	3	1	1	8	1	0	0	0	3	3	0	1	0	0	0	1	0	0	0	0	0	0
AB01G00872	68	30	66	52	46	52	93	36	22	80	6	0	70	137	84	53	72	41	44	17	36	32	25	26	138	58	132	76	196	76	184	155	118
AB01G00873	0	0	0	0	0	0	0	0	0	0	0	0	0	0	0	0	0	0	0	0	0	0	0	0	0	0	0	0	0	0	0	0	0
AB01G00874	0	0	0	0	0	0	0	0	0	0	0	0	0	0	0	0	2	0	0	0	0	0	0	0	0	0	0	0	0	0	0	0	0
AB01G00875	24	13	14	5	12	12	13	3	3	29	0	0	100	34	37	32	42	63	0	0	1	0	0	0	7	0	0	0	5	0	109	45	114
AB01G00876	24	21	17	6	9	22	30	3	3	47	0	0	110	51	32	26	63	94	0	0	1	0	0	0	15	0	0	0	4	0	197	98	197
AB01G00877	0	0	0	0	1	0	0	0	0	0	0	0	0	0	1	0	0	0	0	0	0	0	0	0	0	0	0	0	0	0	0	0	0
AB01G00878	0	0	0	0	0	0	1	0	0	0	0	0	0	5	0	0	0	0	0	0	0	1	1	1	0	0	0	0	0	0	0	0	0
AB01G00879	20	0	1	4	1	5	0	0	0	0	0	0	1	2	3	1	0	5	2	2	2	0	1	0	0	0	7	0	0	0	0	0	0
AB01G00880	0	0	0	0	0	0	0	0	0	0	0	0	0	0	0	0	0	0	0	0	0	0	0	0	0	0	0	0	0	0	0	0	0
AB01G00881	0	0	0	0	1	0	0	0	0	0	0	0	0	0	0	0	0	0	0	0	0	0	0	0	0	0	0	0	0	0	0	0	0
AB01G00882	3	5	6	2	2	1	2	7	1	4	0	273	4	9	14	9	7	5	5	13	14	9	8	8	13	0	26	0	0	11	7	10	42
AB01G00883	0	86	105	0	185	73	175	41	121	157	98	2	93	222	222	81	66	46	84	25	78	69	65	28	159	132	32	70	58	9	33	67	54
AB01G00884	0	22	60	0	89	56	116	9	71	59	32	0	14	130	125	20	18	4	46	9	32	45	8	15	18	16	12	8	0	0	5	5	19
AB01G00885	2531	3050	1935	1639	4612	2104	2093	1624	2496	2471	597	5000	1891	2337	2312	2357	1587	1674	707	438	791	649	420	425	1784	462	1697	743	427	537	1949	1943	1222
AB01G00886	0	9	16	0	29	10	29	4	28	13	8	0	0	31	28	3	0	1	8	6	6	7	0	5	3	35	0	0	0	0	0	0	0
AB01G00887	0	6	2	0	3	1	5	1	1	23	0	0	0	21	15	2	5	4	9	0	7	4	0	0	0	0	6	60	0	0	0	0	0
AB01G00888	0	0	0	0	0	0	0	0	0	0	0	0	0	0	0	0	0	0	0	0	0	0	0	0	0	0	0	0	0	0	0	0	0
AB01G00889	0	0	0	0	0	0	0	0	0	0	0	0	0	0	0	0	1	0	0	0	0	0	0	0	0	0	0	0	0	0	0	0	0
AB01G00890	0	0	0	0	0	0	0	0	0	0	0	0	0	0	0	0	0	0	0	0	0	0	0	0	0	0	0	0	0	0	0	0	0
AB01G00891	0	0	0	0	0	0	0	0	0	0	0	0	0	0	0	0	0	0	0	0	0	0	0	0	0	0	0	0	0	0	0	0	0
AB01G00892	0	0	0	0	0	0	0	0	3	0	0	0	0	7	1	1	1	0	1	2	0	3	0	0	0	0	0	0	0	0	0	0	0
AB01G00893	3	19	12	0	23	4	31	2	12	50	0	0	0	77	92	15	17	6	28	2	23	23	4	12	2	16	6	98	0	0	0	2	2
AB01G00894	0	0	0	0	0	0	0	0	0	0	1	0	0	0	0	0	0	0	0	0	0	0	0	0	0	0	0	0	0	0	0	0	0
AB01G00895	10	6	5	7	8	7	3	5	3	0	6	33	5	4	4	6	5	5	5	15	15	9	7	6	2	0	7	0	0	0	2	5	10
AB01G00896	354	457	365	276	200	236	653	383	357	189	70	0	242	465	395	288	187	215	243	145	224	228	212	176	351	25	293	283	78	218	562	569	657
AB01G00897	312	371	353	305	278	270	380	435	270	377	57	83	202	326	348	301	177	179	291	254	420	262	220	175	249	18	322	177	140	122	293	296	152
AB01G00898	235	156	126	152	273	80	246	178	130	150	81	339	61	118	60	75	76	46	134	182	199	97	55	53	71	29	127	68	24	75	138	125	116
AB01G00899	10781	9879	4782	2968	6199	3061	7924	10375	8464	8868	3075	2569	3604	2485	3372	3189	1662	3144	8297	11385	13270	5699	1800	3647	5115	3217	5238	4331	2707	2207	2733	3323	1725
AB01G00900	901	1542	553	639	1039	1042	1306	2605	1002	1076	1079	1081	410	1885	1411	776	481	404	1875	1517	1597	1209	477	1002	1208	798	1496	925	555	484	446	584	299
AB01G00901	1296	2014	1272	1246	2306	1288	1797	1688	1435	2972	1120	978	569	756	738	654	496	597	680	535	808	500	541	360	864	708	930	807	992	779	1918	1476	1463
AB01G00902	1	18	1	4	2	5	1	39	2	7	10	39	3	4	7	3	5	2	7	8	5	3	3	4	0	0	4	0	0	0	0	0	12
AB01G00903	892	1723	465	508	807	568	1054	494	433	596	205	0	513	395	308	364	367	330	273	183	269	290	302	267	2812	1574	2434	1457	3528	1977	2261	2365	4357
AB01G00904	0	0	0	0	0	0	0	0	0	0	0	0	0	0	0	0	0	0	0	0	0	0	0	0	0	0	0	0	0	0	0	0	0
AB01G00905	0	0	0	0	0	0	0	0	0	0	1	0	0	0	0	0	0	0	0	0	0	0	0	0	0	0	0	0	0	0	0	0	0
AB01G00906	0	0	0	0	0	0	0	0	0	0	0	0	0	0	0	0	0	0	0	0	0	0	0	0	0	0	0	0	0	0	0	0	0
AB01G00907	0	0	0	0	0	0	0	0	0	0	0	0	0	0	0	0	0	0	0	0	0	0	0	0	0	0	0	0	0	0	0	0	0
AB01G00908	0	0	0	0	0	0	0	0	0	0	0	0	0	0	0	0	0	0	0	0	0	0	0	0	0	0	0	0	0	0	0	0	0
AB01G00909	0	0	0	0	0	0	0	0	1	0	0	13	8	0	1	0	0	3	0	0	1	4	0	1	0	0	4	0	0	0	0	0	0
AB01G00910	2	33	1	1	0	3	5	7	5	5	0	135	1	6	14	3	3	3	9	3	8	6	1	1	16	6	4	40	25	13	46	38	39
AB01G00911	0	29	0	0	0	0	0	0	0	0	0	0	0	0	0	0	0	0	0	0	0	0	0	0	0	0	0	0	0	0	0	0	0
AB01G00912	0	0	0	0	0	0	0	0	0	0	0	6	3	0	1	1	2	5	1	0	0	1	0	0	0	0	0	0	0	0	0	0	0
AB01G00913	2	15	1	1	0	3	6	4	3	1	0	150	1	2	3	4	0	1	4	1	2	3	2	1	10	6	13	64	17	16	79	54	28
AB01G00914	0	0	0	0	0	0	0	0	0	0	0	0	0	2	4	0	0	0	0	2	1	2	1	0	0	0	2	0	0	0	0	3	0
AB01G00915	1	1	0	1	2	1	0	0	0	0	0	40	0	0	0	0	0	0	2	1	1	1	1	0	0	0	0	3	0	0	0	0	0
AB01G00916	0	0	0	0	0	0	0	34	26	0	0	0	0	0	0	0	0	0	0	0	0	3	0	0	0	0	0	0	0	0	0	2	0
AB01G00917	0	0	0	0	0	0	0	54	39	0	0	0	0	0	0	1	0	0	0	0	0	2	3	0	0	0	0	0	0	0	0	0	0
AB01G00918	0	0	0	0	0	0	0	0	0	0	0	0	0	0	0	0	0	0	0	0	0	0	0	0	0	0	0	0	0	0	0	0	0
AB01G00919	2963	3463	3047	2829	4268	1908	3501	3275	2229	2249	1242	1948	1258	2135	1548	1502	1255	1225	1602	1266	1500	1856	1206	1386	2153	1933	1779	1464	2034	1390	3305	3322	3362
AB01G00920	3840	1518	1449	2186	2569	1091	1916	4037	2267	3977	526	869	858	1597	1544	1305	905	865	1979	1448	2306	2553	2831	1979	2848	1154	3425	2782	1335	1474	1772	1642	1273
AB01G00921	0	0	0	0	0	0	0	0	0	0	0	0	0	0	0	0	0	0	0	0	0	0	0	0	0	0	0	0	0	0	0	0	0
AB01G00922	20	32	16	26	22	12	48	25	13	107	0	39	13	10	4	7	20	10	8	11	6	4	3	0	58	23	42	39	0	30	7	11	10
AB01G00923	1200	647	415	590	748	474	703	967	685	920	579	371	283	350	238	329	318	344	556	353	657	853	522	457	1517	1044	901	1218	1472	973	1175	1319	1542
AB01G00924	2720	1167	230	1337	856	39	2890	1688	841	430	339	246	455	168	228	911	761	1323	1793	3858	2633	481	398	556	18475	7963	14875	3892	5542	3724	1559	1989	1793
AB01G00925	36	19	9	107	122	0	75	12	23	0	10	1	50	23	20	70	34	67	27	28	36	25	38	9	55	51	42	0	0	0	9	26	32
AB01G00926	1159	1062	583	412	569	15	848	31	429	34	16	1714	2921	1675	3027	3586	1216	2653	818	665	2488	323	664	198	2735	2198	2842	212	141	133	1763	2641	1386
AB01G00927	999	1997	521	520	913	38	762	52	489	36	7	1638	3324	2693	2311	2555	1936	2723	1164	894	2059	486	549	240	3002	1991	3039	528	436	236	895	1618	741
AB01G00928	0	0	0	0	0	0	0	0	0	0	0	0	0	0	3	0	0	0	0	0	0	0	0	0	0	0	0	0	0	0	0	1	0
AB01G00929	0	758	2	0	1536	150	321	121	19	227	86	0	40	141	162	168	101	86	149	30	186	90	107	40	265	52	217	389	94	213	247	289	229
AB01G00930	64	33	78	73	97	14	253	154	36	23	44	220	134	291	262	71	49	76	824	432	662	539	645	310	293	342	241	159	155	112	196	111	131
AB01G00931	0	0	0	0	0	0	0	0	0	0	0	0	0	0	0	0	0	0	0	0	0	0	0	0	0	0	0	0	0	0	0	0	0
AB01G00932	17	2	0	5	1	0	9	3	1	1	0	6	17	4	3	16	19	23	0	3	1	0	1	1	0	0	6	0	0	0	43	20	38
AB01G00933	9	23	0	4	18	2	27	3	0	6	0	2	95	11	18	42	27	87	21	9	16	122	92	48	5	54	0	0	0	0	97	81	123
AB01G00934	0	0	0	0	0	0	1	0	1	0	0	19	1	0	3	0	1	0	2	1	3	0	0	0	0	0	0	0	0	0	0	0	0
AB01G00935	838	522	203	432	568	333	441	628	534	334	259	815	436	435	247	476	761	603	366	408	424	475	241	220	399	128	345	594	608	533	687	860	368
AB01G00936	297	520	204	238	629	226	377	702	490	440	142	388	453	285	227	404	321	338	332	229	337	268	309	184	1510	902	1325	663	857	486	785	693	1307
AB01G00937	0	0	0	0	2	0	2	0	0	0	0	0	2	3	8	4	0	0	2	1	6	3	0	1	0	0	0	0	0	0	0	0	0
AB01G00938	78	34	37	54	220	23	43	70	104	24	29	17	44	5	11	8	6	32	55	34	22	13	9	15	9	29	5	0	40	30	7	21	44
AB01G00939	3838	3940	1815	2920	4689	1991	4486	3969	3222	2398	1136	2548	7295	5136	4077	5857	7023	5249	5894	3888	4997	4149	4068	2449	7962	4294	6406	4471	6882	4400	8254	5604	6550
AB01G00940	544	319	358	272	433	321	327	292	313	539	116	443	187	350	237	273	210	142	374	329	430	187	77	105	572	299	468	896	561	360	799	865	615
AB01G00941	509	645	585	437	988	298	771	814	638	517	363	1237	775	427	360	539	558	703	276	238	270	221	257	161	1427	740	1013	637	1032	588	2213	2086	2820
AB01G00942	0	0	0	0	0	0	0	0	0	0	0	27	0	0	0	0	0	0	0	0	0	0	0	0	0	0	0	0	0	0	0	0	0
AB01G00943	0	0	0	0	0	0	0	0	0	0	0	0	0	0	0	0	0	0	14	1	6	24	8	11	0	0	0	0	0	0	0	0	0
AB01G00944	815	261	118	220	579	18	527	41	371	23	1	388	550	366	334	490	271	707	451	367	503	992	415	337	497	151	570	59	122	32	205	297	134
AB01G00945	2	0	1	7	0	0	0	0	0	0	0	0	4	0	4	5	2	1	0	0	0	0	1	1	0	15	0	0	0	0	0	4	0
AB01G00946	3	0	1	9	0	0	0	0	0	0	0	0	4	0	4	6	2	1	0	0	0	0	1	1	0	15	0	0	0	0	0	4	0
AB01G00947	1	0	1	11	0	0	0	0	0	0	0	0	8	0	3	6	2	0	0	1	0	1	2	0	0	0	0	0	0	0	0	4	0
AB01G00948	17	10	36	20	9	5	15	2	6	20	2	0	7	23	24	13	7	5	8	5	14	11	6	8	63	30	74	1	88	19	24	21	15
AB01G00949	149	180	89	95	132	77	331	114	95	105	32	278	68	129	120	98	81	67	228	159	241	218	133	99	327	64	197	104	97	115	161	157	150
AB01G00950	0	0	1	1	3	1	3	8	0	4	2	0	6	2	3	2	0	1	3	5	7	5	4	1	9	0	4	0	0	0	0	2	0
AB01G00951	0	0	0	0	0	4	0	3	0	0	10	0	0	0	0	0	0	0	7	30	20	26	5	27	5	0	0	33	0	0	0	0	0
AB01G00952	0	0	0	0	0	0	0	0	0	0	0	0	0	0	0	0	1	0	0	0	1	0	0	0	0	0	0	0	0	0	0	0	0
AB01G00953	0	0	0	0	0	0	0	0	0	0	0	2	0	0	0	0	0	0	0	0	0	0	0	0	0	0	0	0	0	0	0	0	0
AB01G00954	10	3	7	4	19	2	14	0	26	4	1	27	5	3	2	19	7	36	43	11	31	47	37	24	32	51	30	25	0	1	17	41	8
AB01G00955	175	23	54	32	74	23	52	34	126	21	31	402	14	31	16	44	28	22	289	154	221	384	135	205	285	220	345	619	319	239	90	85	38
AB01G00956	354	248	163	45	1141	273	363	714	218	317	983	107	21	43	102	112	13	51	3992	3665	4321	6243	1965	2830	145	123	128	411	145	144	66	50	63
AB01G00957	11	0	7	1	0	2	13	3	0	0	0	59	0	3	16	1	5	1	1	2	6	0	1	0	53	28	37	111	0	22	1	4	5
AB01G00958	0	0	0	0	0	0	0	0	0	0	0	0	0	0	0	0	0	0	0	0	0	0	0	0	0	0	0	0	0	0	0	0	0
AB01G00959	674	403	435	624	412	226	556	538	238	233	177	563	106	258	177	221	235	125	847	535	516	504	301	279	705	553	571	819	1132	744	1113	955	1030
AB01G00960	1788	1355	1016	1179	1379	580	1901	1416	863	969	661	2421	1273	1988	1946	1575	1325	1289	1645	1203	1849	1210	1229	720	2451	1910	2199	2064	2056	1408	1482	1491	1358
AB01G00961	0	0	1	0	4	0	5	1	0	2	0	1	14	6	7	1	0	7	1	1	3	0	1	6	5	32	0	0	0	0	0	2	0
AB01G00962	0	1	4	0	0	0	0	3	129	0	0	407	4	15	1	0	12	0	7	1	0	13	2	0	0	0	0	1	0	17	7	16	27
AB01G00963	0	0	3	0	1	0	0	0	0	0	0	0	0	0	0	0	0	1	0	0	1	0	0	0	0	0	0	0	0	0	0	0	0
AB01G00964	0	0	0	0	0	0	3	0	2	0	0	0	0	0	0	0	0	2	0	1	3	0	0	0	0	0	0	0	0	0	0	1	0
AB01G00965	0	6	1	0	1	2	0	2	6	2	0	0	1	1	0	0	1	0	0	0	0	1	0	1	0	0	0	0	0	0	0	2	0
AB01G00966	3773	5315	4567	4523	6733	2967	5677	3808	3800	3561	1655	5018	690	4677	4116	1646	826	595	4390	2477	3107	3624	1213	2404	1833	1481	3384	1945	911	962	1622	2254	1213
AB01G00967	12364	8099	3811	4928	6650	8886	7518	11564	6231	11161	4033	5453	4477	4652	3483	5958	4519	5886	5724	5374	7093	7787	9436	6120	2852	1981	2431	8390	9080	8307	14392	12281	11476
AB01G00968	0	0	0	0	0	0	0	1	0	0	0	0	0	0	0	0	0	0	0	0	0	0	0	1	0	0	0	0	0	0	0	0	0
AB01G00969	408	123	156	352	109	85	69	221	215	277	64	0	80	209	88	112	93	82	151	82	114	114	55	70	352	84	353	309	162	184	252	267	126
AB01G00970	134	87	211	95	272	119	281	166	102	114	60	0	94	229	171	126	127	86	220	102	175	214	103	90	261	112	231	223	249	184	212	158	178
AB01G00971	41	19	40	58	25	11	35	30	20	37	5	0	12	21	17	8	4	8	10	10	13	20	12	8	50	9	26	81	39	5	41	35	31
AB01G00972	0	1	0	0	0	0	0	0	0	0	0	0	1	0	0	0	0	2	0	0	0	0	0	0	0	0	0	0	0	0	0	0	0
AB01G00973	0	1	0	0	2	0	0	0	1	0	0	0	2	0	0	2	2	2	0	0	0	0	0	0	0	0	0	0	0	0	0	0	0
AB01G00974	1	1	0	0	0	0	0	0	0	0	0	0	0	1	0	0	0	0	0	0	0	0	0	0	0	0	0	0	0	0	9	0	0
AB01G00975	0	62	94	84	392	0	2	2	8	50	15	0	6	7	174	68	7	7	67	6	25	187	29	6	30	0	57	69	17	21	77	69	98
AB01G00976	0	1	0	6	9	0	0	0	0	0	0	0	0	2	13	3	0	0	2	0	2	3	0	1	0	0	0	0	0	0	0	0	0
AB01G00977	36	3	37	6	272	34	71	74	121	76	22	170	104	70	109	119	77	96	96	52	84	38	45	35	138	51	159	38	72	51	68	114	119
AB01G00978	1	1	0	0	4	1	3	1	3	3	0	0	0	2	3	0	1	1	3	2	3	1	1	2	1	0	0	0	0	12	2	3	24
AB01G00979	3481	1880	1685	1944	2010	1002	2715	1629	1665	1167	705	2588	2573	4915	2488	2111	2865	1776	3544	2192	2636	2094	1236	1231	4724	3607	4051	4844	6561	5073	5847	5633	7662
AB01G00980	11	0	7	11	42	15	21	5	2	11	4	283	1	8	3	4	27	5	5	4	4	4	6	3	70	1	54	54	19	8	72	14	35
AB01G00981	0	0	0	0	0	0	0	0	0	1	0	1	2	0	0	0	0	0	0	0	0	0	0	0	0	0	0	0	0	0	0	0	0
AB01G00982	53	15	31	11	11	5	33	17	33	88	6	46	26	9	10	91	45	47	597	187	385	547	416	407	180	80	260	250	226	160	4	2	15
AB01G00983	905	717	591	536	859	287	871	778	640	257	282	1337	281	337	276	328	281	228	415	292	442	346	372	184	588	401	576	718	356	355	644	753	638
AB01G00984	96	92	51	107	87	49	152	84	83	25	44	14	33	147	128	83	105	41	108	76	91	141	52	75	223	119	202	46	71	41	128	246	138
AB01G00985	4	3	5	3	9	2	4	13	9	14	4	59	2	3	8	3	5	1	6	2	4	8	4	7	2	2	3	52	0	0	28	2	12
AB01G00986	0	0	4	0	0	1	0	9	1	0	1	32	0	0	0	0	1	0	3	5	0	1	0	3	0	0	8	0	0	0	12	7	0
AB01G00987	242	192	48	241	517	92	334	145	119	212	73	138	87	266	178	101	90	71	291	149	204	309	146	133	138	91	92	134	51	29	260	236	72
AB01G00988	1110	2289	636	1030	3349	1656	2689	885	2599	142	358	0	577	1368	1272	1284	781	603	3853	1724	2673	2706	1118	1008	1446	448	940	1365	1855	1023	2470	2201	1668
AB01G00989	7	3	3	0	1	1	0	0	5	0	2	0	1	0	6	0	0	3	5	2	6	4	2	3	0	0	13	0	0	0	0	1	0
AB01G00990	23	0	9	3	0	0	1	1	15	33	9	0	12	4	13	3	0	22	17	0	6	9	0	1	97	57	58	76	31	81	3	16	0
AB01G00991	0	0	0	0	0	0	0	0	0	0	0	0	0	0	0	0	0	0	0	0	0	0	0	0	0	0	0	0	0	0	0	0	0
AB01G00992	110	1	7	85	28	1	44	0	0	0	22	2	13	5	9	4	23	15	13	16	4	0	6	18	53	49	50	0	57	24	3	9	0
AB01G00993	0	0	0	0	0	2	0	0	0	0	0	0	1	0	0	0	0	1	1	0	0	2	0	0	0	0	0	0	0	0	0	0	0
AB01G00994	0	0	0	0	0	0	0	0	0	0	0	0	0	0	0	0	0	0	0	0	0	0	0	0	0	0	0	0	0	0	0	0	0
AB01G00995	0	0	0	1	0	0	0	0	0	0	0	0	0	0	0	0	0	0	0	0	0	0	0	0	0	0	0	0	0	0	0	0	0
AB01G00996	0	0	0	0	0	0	0	0	0	0	0	0	0	0	0	0	0	1	0	0	0	0	0	0	0	0	0	0	0	0	0	0	0
AB01G00997	0	2	3	2	1	1	0	0	3	0	0	0	0	3	0	2	2	0	0	0	0	0	0	0	0	0	0	0	0	0	0	7	0
AB01G00998	117	61	92	84	158	53	97	38	38	33	43	160	39	59	42	69	66	40	50	47	57	64	50	36	48	22	44	139	0	54	70	116	182
AB01G00999	0	0	0	0	0	0	0	0	1	0	0	0	3	0	1	1	1	2	0	1	0	1	1	1	0	0	0	0	0	0	0	2	0
AB01G01000	82	57	65	86	167	40	36	25	18	36	11	60	20	26	22	21	16	25	78	51	37	169	113	150	41	113	37	0	1	17	19	45	18
AB01G01001	7	4	22	33	35	22	42	60	60	43	79	30	9	14	34	21	18	24	34	59	53	43	46	45	27	39	9	37	35	18	49	67	57
AB01G01002	13	16	2	27	0	6	11	61	2	10	51	15	0	0	1	6	0	3	5	4	11	4	2	2	8	0	22	70	3	11	3	9	0
AB01G01003	144	172	178	148	202	117	128	325	150	181	119	207	26	69	34	49	49	43	110	92	96	119	63	72	171	43	154	148	143	36	114	212	134
AB01G01004	4077	3974	2150	2075	6954	2901	2107	4706	1693	2798	935	4248	1305	4026	3598	2618	1566	1799	6412	5760	7214	6716	3132	4554	2477	1824	2895	1237	758	862	1103	1576	1216
AB01G01005	2535	3435	845	884	2632	1162	2230	3122	2371	1732	1271	2256	815	1621	1050	1247	1153	920	2318	2047	1773	2199	1031	1280	1520	1124	1589	1505	1649	937	3081	2938	2078
AB01G01006	27491	2715	7153	297	41903	2741	10020	13410	11729	17579	2574	84	81791	61441	89981	105851	60135	55295	56	72	149	9	7	6	27	44	66	1571	2868	2056	49883	40223	48288
AB01G01007	22	0	47	25	101	90	26	20	33	22	5	0	38	24	30	94	31	45	35	27	29	4	5	6	21	95	24	66	109	11	8	18	1
AB01G01008	2712	595	583	994	467	477	1825	965	1923	1017	772	1953	129	198	78	329	92	157	895	1723	1467	301	33	500	129	310	201	249	411	157	361	479	198
AB01G01009	12792	2260	3103	6450	1970	1406	5672	6529	10593	4075	3962	1826	723	678	296	1053	260	743	2794	6780	5434	886	250	1191	1167	916	1195	2663	2650	1635	2287	3696	2699
AB01G01010	271	161	130	197	123	51	259	96	106	108	25	269	58	142	116	72	67	49	186	129	142	125	49	81	147	62	175	93	208	125	157	168	171
AB01G01011	121	171	122	61	135	52	279	376	533	93	125	467	26	149	94	76	45	36	171	125	219	104	77	105	128	29	107	122	201	158	231	248	161
AB01G01012	0	0	0	0	0	0	0	0	0	0	0	0	0	0	0	0	0	0	0	0	0	0	0	0	0	0	0	0	0	0	0	0	0
AB01G01013	2632	516	1531	2226	707	116	1737	178	308	95	90	787	584	1527	975	624	637	590	2264	1593	1293	388	175	259	1161	725	1239	752	934	493	1739	1943	1081
AB01G01014	224	295	203	171	229	156	218	301	290	400	130	205	362	210	220	259	242	272	274	256	387	308	309	231	489	428	560	272	263	278	745	566	619
AB01G01015	11095	8129	3590	3622	13085	2035	8646	2731	5089	2597	1711	7715	5270	5981	6386	6915	3138	5280	23247	19449	28609	28851	23088	16858	7300	3481	7740	3854	2695	2511	4477	5194	3176
AB01G01016	997	983	855	1069	937	420	1468	544	457	459	537	685	401	732	567	494	420	424	830	669	723	855	572	732	788	733	938	955	1416	1112	1964	1806	1741
AB01G01017	5	71	94	457	64	25	796	25	9	6	2	11	438	108	128	283	131	561	11897	14922	7529	177	148	436	30	0	34	0	0	15	293	262	225
AB01G01018	1	3	3	0	0	0	0	0	0	0	0	3	0	0	3	3	0	0	15	4	2	6	1	4	0	0	0	0	39	0	0	0	0
AB01G01019	0	1	2	0	0	0	0	0	0	0	0	0	0	0	1	3	0	0	3	1	1	0	0	2	1	0	14	0	0	0	0	0	0
AB01G01020	5	58	69	460	41	15	735	25	10	6	6	9	426	74	126	278	126	540	10940	14173	7127	121	127	420	21	0	27	0	0	0	265	245	180
AB01G01021	0	2	3	0	0	0	0	0	0	0	0	3	0	0	3	3	1	0	10	4	1	6	1	2	0	0	0	0	39	0	0	0	0
AB01G01022	0	1	2	0	0	0	0	0	0	0	0	0	0	0	1	3	0	0	2	0	1	0	0	1	1	0	0	0	0	0	0	0	0
AB01G01023	12	1	0	0	2	12	2	6	8	5	2	3	38	27	12	8	40	11	11	6	7	14	12	2	155	128	97	115	17	14	11	9	16
AB01G01024	2	0	6	2	9	1	9	7	0	0	0	9	0	0	0	1	1	1	0	0	2	482	289	339	8	0	11	0	0	0	1	12	0
AB01G01025	0	0	0	0	0	0	0	0	0	0	0	0	0	0	0	0	0	0	0	0	0	0	0	0	0	0	0	0	0	0	0	0	0
AB01G01026	2	82	2	28	77	16	72	10	79	22	49	563	7	37	41	14	27	35	37	50	65	32	26	26	12	36	12	11	8	3	29	31	21
AB01G01027	1512	1838	850	1514	2046	1234	1829	2048	1425	1710	541	1582	341	1203	1131	811	383	357	1361	1295	1402	1352	790	1075	621	339	1034	698	489	364	977	964	575
AB01G01028	0	0	0	0	2	0	0	4	0	0	3	0	0	0	1	0	0	1	0	0	1	2	0	2	0	0	5	0	0	0	0	0	0
AB01G01029	0	0	0	1	0	2	2	0	0	0	0	0	3	0	0	1	0	1	0	0	0	0	0	0	0	0	0	0	0	0	0	0	0
AB01G01030	20	20	7	14	86	11	6	70	31	14	23	0	4	11	8	7	13	8	22	10	22	7	16	5	104	51	77	81	69	131	56	67	85
AB01G01031	0	0	0	0	0	0	0	0	0	0	0	0	0	0	0	0	0	0	0	0	0	0	1	2	0	0	0	0	0	0	0	0	0
AB01G01032	30	15	19	15	137	28	7	143	43	54	55	0	9	11	24	21	12	7	29	8	41	13	21	6	122	131	50	92	127	180	194	114	199
AB01G01033	0	0	0	0	0	0	1	0	0	0	0	0	0	1	0	0	0	0	0	0	0	0	0	0	0	0	0	0	0	0	0	0	0
AB01G01034	0	0	0	0	0	0	0	0	0	0	0	0	0	0	0	0	0	0	0	0	0	1	0	1	0	0	0	0	0	0	0	0	0
AB01G01035	33	11	19	14	147	14	8	138	38	42	44	0	7	10	16	9	8	7	27	8	45	4	21	3	121	127	37	85	135	133	185	92	138
AB01G01036	0	0	0	0	0	0	2	0	0	0	0	0	0	1	0	0	0	0	0	0	0	0	0	0	0	0	0	0	0	0	0	0	0
AB01G01037	0	0	0	0	4	0	0	0	0	1	0	1	0	0	0	0	1	0	0	0	0	0	0	0	3	15	0	0	0	0	0	0	0
AB01G01038	1	0	1	0	5	0	0	5	0	0	0	15	4	0	0	1	2	0	3	2	7	3	1	0	9	0	44	0	49	0	0	0	0
AB01G01039	160	154	101	89	155	82	151	162	136	115	35	164	38	69	68	71	46	28	173	129	187	126	86	106	166	123	232	33	82	91	171	142	99
AB01G01040	100	126	121	81	181	53	238	73	184	113	33	417	122	315	282	202	165	112	253	165	295	496	456	304	304	176	480	81	96	62	210	221	109
AB01G01041	8712	8351	3868	3894	7889	2495	5788	5326	4453	2975	2283	4531	1987	3774	3124	3512	1760	2522	6126	5182	5630	4699	2406	3328	5546	3670	6042	3410	3377	2363	4183	5455	3709
AB01G01042	0	0	0	0	1	1	0	0	1	0	1	0	0	1	0	0	0	0	0	0	1	0	0	0	0	0	0	0	0	0	0	1	1
AB01G01043	0	0	0	0	0	0	0	0	0	0	0	0	0	0	0	0	1	0	0	1	0	0	0	0	0	0	0	0	0	0	0	0	0
AB01G01044	15	5	27	0	33	24	104	19	0	29	0	0	113	58	76	59	64	76	27	54	38	57	31	32	174	99	99	61	75	44	181	107	109
AB01G01045	0	0	0	0	0	0	0	0	0	0	0	0	0	0	0	0	0	0	0	0	0	0	0	0	0	0	0	0	0	0	0	0	0
AB01G01046	0	0	0	0	0	0	0	0	0	0	0	0	0	0	0	0	0	0	0	0	0	0	0	0	0	0	0	0	0	0	0	0	0
AB01G01047	2	11	4	19	0	27	39	31	4	4	0	0	24	3	28	10	1	41	10	13	11	7	1	2	3	22	51	0	0	0	24	15	3
AB01G01048	0	0	0	0	0	0	0	0	0	0	0	0	0	0	0	0	0	0	0	0	0	0	0	0	0	0	0	0	0	0	0	0	0
AB01G01049	0	0	0	0	0	0	0	0	0	0	0	0	0	0	0	0	0	0	0	0	0	0	0	0	0	0	0	0	0	0	0	0	0
AB01G01050	0	0	0	0	0	0	0	0	0	0	0	0	0	0	0	0	0	0	0	0	0	0	0	0	0	0	0	0	0	0	0	0	0
AB01G01051	1560	2077	927	791	1174	893	1872	1968	1159	1292	1029	2365	853	1286	1017	1011	991	786	1232	1010	1376	1198	948	726	2173	1378	1947	1639	1751	1497	1656	1718	1389
AB01G01052	2963	2956	1364	2651	6285	2132	3030	3510	2195	3490	1959	2595	2158	1203	1384	2610	1536	2714	940	962	906	635	567	507	1889	1139	1653	1231	2073	1363	4809	5057	5009
AB01G01053	0	0	0	0	1	2	5	0	1	0	0	1	2	1	3	5	1	3	2	0	2	0	0	1	0	0	0	0	0	7	0	1	0
AB01G01054	0	0	0	0	0	0	0	0	0	0	0	0	1	0	1	0	0	0	0	0	0	1	0	0	0	0	0	0	0	0	0	0	0
AB01G01055	0	0	0	0	0	0	0	0	0	0	0	0	0	0	0	0	0	0	0	0	0	0	0	0	0	0	0	0	0	0	0	0	0
AB01G01056	0	0	0	0	0	0	0	0	0	0	0	0	0	0	0	0	0	0	0	0	0	0	0	0	0	0	0	0	0	0	0	0	0
AB01G01057	3096	2518	1444	1359	3638	1017	2612	2343	2446	2205	884	1934	4473	5706	5271	4502	3631	3494	931	714	1015	642	526	510	5318	3414	5452	3478	3339	2399	5604	5088	4792
AB01G01058	2246	3098	2125	1745	2889	2106	3875	2921	1796	3217	1355	2435	491	1580	935	835	726	524	2279	1571	1712	2293	934	1412	1978	1389	2263	1748	1928	1394	2057	2729	2462
AB01G01059	120	102	40	67	169	58	120	85	87	60	25	147	32	53	33	47	32	36	63	51	45	86	80	50	262	301	241	114	214	122	144	158	146
AB01G01060	18647	12372	8815	8241	21807	6182	11327	20925	10863	10374	8544	19770	26401	21922	27464	30309	20998	17415	5380	4234	6026	4039	4945	3122	32717	18686	23599	18663	29368	20302	31637	26715	33139
AB01G01061	2714	2861	1432	1666	3328	1397	2024	7120	2746	2637	2234	2383	4720	2610	2243	3441	3313	3390	1386	1098	1598	863	954	634	9179	4065	5587	4293	5271	4273	7080	6690	9254
AB01G01062	0	0	0	0	0	0	0	0	0	0	0	0	0	0	0	0	1	0	0	0	0	0	0	0	0	0	0	0	0	0	0	0	0
AB01G01063	304	195	1	3	3	19	51	35	31	19	11	122	18	49	12	25	20	15	735	432	470	136	10	23	68	43	63	78	117	119	10	4	20
AB01G01064	0	0	0	1	0	0	2	0	0	0	0	0	0	0	0	0	0	0	2	0	0	0	0	0	0	0	0	0	0	0	0	0	0
AB01G01065	0	0	0	0	0	0	0	0	0	0	0	84	0	0	0	0	0	0	0	0	0	0	0	0	0	0	0	0	0	0	0	0	0
AB01G01066	0	0	0	0	0	0	0	0	0	0	0	0	0	0	0	0	0	0	0	0	0	0	0	0	0	0	0	0	0	0	0	0	0
AB01G01067	1696	2177	1238	1656	2717	1227	2029	2115	1444	1951	873	1418	203	1224	893	683	338	273	1727	1668	1901	1699	795	1155	819	487	1332	599	738	496	835	879	764
AB01G01068	107	150	122	101	201	98	158	103	114	193	62	170	154	105	70	115	103	129	143	112	102	90	67	73	299	385	255	262	348	90	392	421	586
AB01G01069	0	0	0	0	0	0	0	0	0	0	0	0	0	0	0	0	0	0	0	0	0	0	0	0	0	0	0	0	0	0	0	0	0
AB01G01070	0	0	0	0	0	0	0	0	0	0	0	0	0	0	0	0	0	0	0	0	0	0	0	0	0	0	0	0	0	0	0	0	0
AB01G01071	6	4	2	0	2	0	1	9	2	5	0	6	3	5	6	3	30	6	21	7	26	53	88	58	268	1	0	0	16	0	0	0	0
AB01G01072	148	63	7	36	4	16	55	31	50	12	0	80	4	21	1	7	6	6	371	321	433	186	37	150	67	28	82	12	55	30	0	3	14
AB01G01073	0	0	0	0	0	0	0	0	0	0	0	0	0	0	0	0	0	0	0	1	0	0	0	0	0	0	0	0	0	0	0	0	0
AB01G01074	188	181	64	53	162	26	286	286	10	12	253	20	18	87	104	67	39	21	94	73	126	125	116	86	29	34	13	26	0	53	158	164	67
AB01G01075	200	634	131	97	314	110	432	353	51	54	216	46	49	113	199	120	40	40	181	149	252	238	105	167	66	86	76	64	87	18	252	262	48
AB01G01076	144	116	98	50	133	92	129	195	84	212	52	143	14	39	49	68	33	37	137	133	216	175	109	99	64	29	65	245	25	51	106	87	13
AB01G01077	0	0	0	0	0	0	0	0	0	0	0	0	0	0	0	0	0	0	0	0	0	0	1	1	0	0	0	0	0	0	0	0	0
AB01G01078	0	0	0	0	0	0	0	0	0	0	0	0	0	0	0	0	0	0	0	0	0	0	0	0	0	0	0	0	0	0	0	0	0
AB01G01079	0	0	0	0	0	0	0	0	0	0	0	0	0	0	0	0	0	0	0	0	0	0	0	0	0	0	0	0	0	0	0	0	0
AB01G01080	74	4	47	5	2	29	7	9	12	4	2	48	18	45	3	7	29	13	28	23	13	44	7	30	17	21	25	32	1	0	13	12	7
AB01G01081	0	0	0	2	0	0	0	1	1	0	0	7	1	0	0	0	0	0	0	0	3	0	1	0	0	1	0	0	0	11	1	0	0
AB01G01082	0	0	0	0	0	0	0	0	0	0	0	0	0	0	0	0	0	0	0	0	0	0	0	0	0	0	0	0	0	0	0	0	0
AB01G01083	0	0	0	0	0	0	0	0	0	0	0	0	0	0	0	0	0	0	0	0	0	0	0	0	0	0	0	0	0	0	0	0	0
AB01G01084	0	0	0	0	0	0	0	0	0	0	0	0	0	0	0	0	0	0	0	0	0	1	0	0	0	0	0	0	0	0	0	0	0
AB01G01085	74	4	26	14	2	5	102	9	42	3	2	94	13	14	11	10	6	11	15	29	19	26	16	22	20	4	84	87	26	30	25	23	11
AB01G01086	573	7	291	15	9	86	1065	80	299	9	17	12	285	62	24	62	181	253	103	209	93	70	87	96	91	91	99	91	139	29	304	111	78
AB01G01087	0	0	0	0	0	0	0	0	0	0	0	0	0	0	0	0	0	0	0	0	0	0	0	0	0	0	0	0	0	0	0	0	0
AB01G01088	0	0	0	0	0	0	0	0	0	0	0	0	0	0	0	0	0	0	0	0	0	0	0	0	0	0	0	0	0	0	0	0	0
AB01G01089	1003	381	323	418	273	283	1169	479	454	250	205	895	589	308	328	422	472	608	272	445	279	256	225	243	526	464	517	311	721	441	473	289	241
AB01G01090	3	2	2	1	2	1	0	4	1	4	0	0	2	1	1	3	1	1	0	2	4	1	0	1	1	0	0	0	0	1	0	0	0
AB01G01091	0	0	0	0	0	0	0	0	0	0	0	0	0	0	0	0	0	0	0	0	0	0	0	0	0	0	0	0	0	0	0	0	0
AB01G01092	0	1	0	0	0	0	0	6	0	0	0	1	2	0	0	0	0	3	1	0	1	0	1	0	0	0	0	0	0	0	0	0	0
AB01G01093	3	4	2	0	0	0	0	2	2	4	0	7	2	2	4	1	21	4	14	5	20	30	53	39	252	0	0	0	16	0	0	0	0
AB01G01094	75	60	7	30	5	19	55	30	47	12	0	45	5	26	1	7	7	5	458	331	469	211	48	173	99	28	107	19	95	31	0	10	15
AB01G01095	0	0	0	0	0	0	0	0	0	0	0	0	0	0	0	0	0	0	0	1	0	0	0	0	0	0	0	0	0	0	0	0	0
AB01G01096	45	584	208	92	274	144	204	626	50	68	437	22	75	73	114	97	52	29	119	111	143	131	142	136	108	74	24	166	63	110	210	275	274
AB01G01097	117	804	223	150	418	123	396	610	59	56	327	58	60	149	221	129	59	39	194	155	252	248	86	190	70	118	65	34	128	29	229	262	113
AB01G01098	0	0	0	0	0	0	0	0	0	0	0	0	0	0	0	0	0	0	0	2	0	0	0	0	0	0	0	0	0	0	0	0	0
AB01G01099	52	681	127	66	442	155	250	707	57	81	467	19	77	75	138	96	59	30	127	113	153	142	136	144	94	90	43	93	93	43	257	357	236
AB01G01100	48	175	32	23	197	23	63	319	12	15	74	17	17	44	61	25	16	12	44	35	57	70	32	32	18	13	63	0	1	0	43	80	19
AB01G01101	42	582	120	86	373	122	213	349	40	47	258	37	32	97	120	105	30	27	120	93	156	142	35	120	49	62	77	0	61	20	143	164	70
AB01G01102	0	0	0	0	0	0	0	0	0	0	0	0	0	0	0	0	0	0	0	1	0	0	0	0	0	0	0	0	0	0	0	1	0
AB01G01103	179	345	101	72	147	87	314	309	25	39	372	12	36	96	121	91	56	23	102	79	152	120	151	109	94	147	32	56	0	72	178	210	193
AB01G01104	180	947	182	116	449	171	510	579	82	75	303	78	70	193	246	159	66	57	246	230	267	318	119	234	94	72	107	34	92	11	275	356	63
AB01G01105	0	0	0	0	28	0	0	18	0	0	14	23	2	3	21	5	2	3	7	4	5	5	5	1	6	0	14	47	0	6	9	21	0
AB01G01106	0	0	0	0	57	0	0	174	0	0	189	0	6	13	33	23	2	4	17	15	33	18	43	10	31	0	55	7	76	36	24	13	0
AB01G01107	0	0	0	0	13	0	0	14	0	0	28	0	14	0	5	16	1	10	3	7	8	2	11	3	30	0	0	0	18	3	11	15	8
AB01G01108	0	1	3	0	0	0	1	0	0	1	0	80	1	1	3	3	3	0	2	0	2	1	1	2	0	0	18	0	0	0	0	2	0
AB01G01109	123	171	137	78	199	138	180	201	123	305	69	163	27	60	57	77	48	42	192	166	267	215	135	128	92	23	75	239	25	130	180	157	49
AB01G01110	0	0	0	0	0	0	0	0	0	0	0	0	0	0	0	0	0	0	0	0	0	0	0	0	0	0	0	0	0	0	0	0	0
AB01G01111	0	0	0	0	0	0	0	0	0	0	0	0	0	0	0	0	0	0	1	1	0	0	2	1	0	0	0	0	23	0	0	0	0
AB01G01112	130	229	129	245	257	126	275	298	68	239	106	79	82	229	241	180	106	85	168	112	195	197	127	106	328	303	298	254	226	101	328	410	341
AB01G01113	32	21	20	14	70	19	24	32	6	67	15	12	3	8	17	10	1	4	8	2	13	6	7	6	16	0	37	0	0	13	34	76	31
AB01G01114	0	2	0	0	0	0	0	0	0	0	0	0	0	0	0	0	0	0	1	0	1	0	0	0	10	0	0	0	0	0	0	0	0
AB01G01115	8	103	49	19	96	17	30	90	71	48	38	132	50	80	54	98	46	31	70	53	77	75	44	35	307	246	227	320	327	208	69	170	173
AB01G01116	0	0	2	0	0	0	0	0	0	0	0	0	1	0	0	0	0	0	0	0	0	0	0	0	0	0	0	0	0	0	0	0	0
AB01G01117	333	1536	528	686	937	287	318	2238	461	1602	455	776	1579	1341	1260	1956	1247	1147	810	458	986	539	631	298	1101	702	1247	996	867	696	1122	1539	1441
AB01G01118	0	4	2	1	4	1	0	5	0	4	0	0	1	2	3	6	4	5	1	6	7	6	2	1	1	0	0	0	1	1	0	0	0
AB01G01119	113	216	126	67	326	76	161	305	524	255	100	246	251	480	147	153	318	194	234	161	211	284	160	124	362	217	243	185	113	71	378	465	397
AB01G01120	3	3	2	1	4	3	0	6	1	4	0	0	1	4	5	5	3	3	1	5	10	4	3	5	1	0	0	0	0	0	0	0	0
AB01G01121	272	846	433	636	554	235	408	1321	535	878	272	765	743	803	1330	679	632	808	488	446	552	519	427	359	672	630	625	508	477	422	816	972	735
AB01G01122	0	1	0	0	0	0	7	1	0	1	0	0	1	0	1	0	0	83	0	2	0	0	1	15	0	0	0	0	0	0	0	0	0
AB01G01123	527	1212	616	529	1085	465	692	963	759	533	713	983	666	367	1104	784	744	691	549	546	573	576	500	425	1276	1007	1379	1083	1465	894	1089	940	752
AB01G01124	811	2200	1382	1138	675	1631	631	2390	2764	801	818	946	89	292	180	123	170	157	1243	944	736	667	267	313	208	212	345	915	899	640	1714	1984	1412
AB01G01125	2423	1981	3329	2954	2534	1170	2489	3066	2007	1285	920	5191	414	1659	1197	713	647	412	1324	648	1120	971	440	720	1685	1040	2005	2522	2126	1350	2409	2347	1860
AB01G01126	5	578	0	6	1	4	1	0	6	0	6	2	1	6	22	10	12	0	0	0	4	3	1	1	13	6	10	0	0	6	10	0	9
AB01G01127	0	208	0	0	0	0	0	0	0	0	0	0	0	1	0	0	0	0	0	0	0	2	0	1	0	0	0	0	0	0	0	0	0
AB01G01128	0	184	0	0	3	0	0	196	0	3	0	43	30	131	63	27	52	62	82	30	70	53	18	40	22	0	7	0	0	0	4	10	0
AB01G01129	0	0	0	0	0	0	0	0	0	0	0	0	0	0	0	0	0	0	0	0	0	0	0	0	0	0	0	0	0	0	0	0	0
AB01G01130	10	14	0	0	1	7	0	4	3	0	4	135	29	6	4	4	2	3	5	7	2	3	8	6	4	6	25	0	42	0	3	13	2
AB01G01131	0	0	0	0	0	0	0	0	0	0	0	0	0	0	0	0	0	0	0	0	0	0	0	0	0	0	0	0	0	0	0	0	0
AB01G01132	0	0	0	0	0	0	0	0	0	0	0	0	0	0	0	0	0	0	0	0	0	0	0	0	0	0	0	0	0	0	0	1	0
AB01G01133	141	227	482	217	166	226	363	349	105	210	237	76	192	443	220	296	348	159	367	177	169	251	115	153	187	25	206	121	245	68	348	317	317
AB01G01134	265	274	270	213	212	100	264	227	146	138	207	140	72	177	148	97	164	62	109	68	53	222	56	81	278	149	173	87	226	162	196	320	44
AB01G01135	4	4	2	2	5	2	4	7	2	2	6	0	0	0	0	0	3	1	0	1	0	1	1	1	2	4	1	0	8	0	8	3	2
AB01G01136	134	157	253	81	65	115	315	214	68	66	223	241	80	206	62	98	166	115	144	82	135	215	64	103	261	57	103	191	93	59	316	246	319
AB01G01137	193	185	314	226	46	206	143	72	170	162	23	679	82	29	123	8	65	91	126	130	123	160	27	105	121	10	161	134	113	47	254	324	383
AB01G01138	3	10	2	5	5	4	7	14	6	5	6	0	0	2	0	1	3	0	1	2	0	2	4	2	7	8	2	28	8	0	15	18	9
AB01G01139	964	1136	1061	771	1157	1125	1427	1331	599	1011	504	1622	418	999	483	569	604	431	554	485	473	650	375	344	957	431	783	887	508	538	1405	1631	1318
AB01G01140	0	2	0	3	2	0	0	0	0	0	2	0	0	0	0	0	0	0	0	0	0	0	1	1	0	0	0	0	0	0	0	0	0
AB01G01141	0	0	0	0	0	0	0	2	0	0	0	0	0	0	0	0	0	0	2	0	0	0	1	0	0	0	0	0	0	0	0	0	0
AB01G01142	0	0	0	0	0	0	0	0	0	0	0	0	0	0	0	0	0	0	1	1	1	1	0	0	0	0	0	0	0	0	0	0	0
AB01G01143	0	15	1	2	0	0	3	4	0	1	5	0	2	0	0	5	1	2	31	11	10	4	2	5	3	0	0	0	0	0	0	4	0
AB01G01144	0	0	0	0	0	0	0	0	0	0	0	0	0	0	0	0	0	0	0	1	0	0	0	0	0	0	0	0	0	0	0	0	0
AB01G01145	0	0	0	0	0	0	0	0	0	0	0	0	0	0	0	0	0	0	0	0	0	0	0	0	0	0	0	0	0	0	0	0	0
AB01G01146	0	0	0	0	0	0	0	0	0	0	0	0	0	0	0	0	0	0	0	0	0	0	0	0	0	0	0	0	0	0	0	0	0
AB01G01147	0	0	0	0	0	0	0	0	0	0	0	0	0	0	0	0	0	0	1	0	0	1	0	0	0	0	0	0	0	0	0	0	0
AB01G01148	0	0	0	0	0	0	0	0	0	0	0	0	0	0	0	0	0	0	0	0	0	0	0	0	0	0	0	0	0	0	0	0	0
AB01G01149	5	10	8	6	57	45	249	22	8	5	2	39	49	45	27	115	91	58	678	796	492	10	10	23	41	64	13	0	7	0	336	65	84
AB01G01150	3	0	1	0	0	0	0	0	0	0	0	0	0	0	0	0	0	0	0	0	0	0	0	0	0	0	0	25	0	0	1	0	0
AB01G01151	0	0	0	0	0	0	0	0	0	0	0	0	0	0	0	0	0	0	0	0	0	0	0	1	0	0	0	0	0	0	0	0	0
AB01G01152	0	0	0	0	1	0	0	2	0	0	0	0	2	1	2	0	1	0	1	0	1	0	2	0	3	18	19	4	0	0	63	31	38
AB01G01153	55	53	23	23	42	30	21	30	51	50	46	0	21	49	74	55	21	12	59	38	76	29	16	36	58	0	52	24	53	14	18	10	8
AB01G01154	29	82	13	16	25	16	107	2	30	72	3	82	50	42	94	74	11	37	38	29	23	19	7	24	24	21	20	6	0	1	14	17	18
AB01G01155	781	582	900	527	797	208	1080	123	778	368	331	1298	199	766	635	404	177	213	806	598	786	334	118	118	750	294	531	519	736	450	362	470	515
AB01G01156	89	214	127	30	42	59	103	27	55	11	57	53	19	87	40	36	26	17	219	62	157	285	253	129	14	0	39	47	84	46	19	36	41
AB01G01157	819	1363	1789	874	879	646	781	974	831	222	808	361	147	896	724	356	252	163	986	318	641	282	83	120	147	214	196	445	183	136	863	1308	408
AB01G01158	991	751	392	666	978	330	722	651	581	394	262	649	633	403	329	487	477	549	573	490	586	579	729	373	1646	1314	1262	1509	2052	1287	1693	1439	2684
AB01G01159	0	0	0	0	0	0	0	0	0	0	0	0	0	0	0	0	0	0	0	0	0	0	0	0	0	0	0	0	0	0	0	0	0
AB01G01160	1257	1346	630	570	1479	841	1359	3619	1434	2014	1248	1467	643	856	610	946	1000	717	842	641	1204	867	750	725	1971	1202	2278	1372	1492	1327	910	965	688
AB01G01161	0	0	0	0	0	0	0	0	0	0	0	0	0	0	0	0	0	0	0	0	0	0	0	1	1	0	0	0	0	0	2	0	0
AB01G01162	767	824	285	404	692	258	651	807	496	519	271	462	1307	991	943	1267	1087	1113	920	695	944	977	1173	736	1806	1129	1398	1164	863	1051	1341	1047	1014
AB01G01163	686	462	286	412	785	234	515	439	474	406	134	591	260	338	322	334	238	229	373	263	414	425	323	240	660	345	562	654	411	226	631	626	636
AB01G01164	432	535	238	359	525	140	618	232	151	213	109	348	110	340	322	221	111	140	303	247	357	275	247	228	139	41	318	174	71	46	161	253	110
AB01G01165	1050	1178	660	909	1255	312	1195	224	414	375	160	997	211	803	884	784	310	313	949	734	761	816	103	584	335	227	472	10	146	78	351	363	178
AB01G01166	0	0	0	0	1	0	1	4	4	2	3	0	15	1	13	0	0	10	1	6	4	3	2	4	7	0	18	0	0	1	0	2	0
AB01G01167	0	0	0	0	0	0	0	0	0	0	0	0	0	0	0	0	0	0	0	0	0	0	0	0	0	0	0	0	0	0	0	0	0
AB01G01168	1	9	3	4	4	4	4	0	7	8	4	3	3	2	1	3	5	2	26	12	5	4	1	4	0	0	1	0	0	0	0	6	0
AB01G01169	1070	2800	731	1650	4686	509	2151	1384	981	569	269	465	1810	1412	2796	2906	1186	2123	1290	1099	2284	798	1227	814	845	774	1254	151	172	36	975	1224	636
AB01G01170	27	20	37	28	16	9	24	16	7	21	11	120	15	55	64	37	24	19	115	49	99	104	59	51	39	31	55	1	85	37	66	116	70
AB01G01171	0	0	0	0	0	0	0	0	0	0	0	0	0	0	0	0	0	0	0	0	0	0	0	0	0	0	0	0	0	0	0	0	0
AB01G01172	0	0	0	0	0	0	0	0	0	0	0	0	0	0	0	0	0	0	0	0	0	0	0	0	0	0	0	0	0	0	0	0	0
AB01G01173	0	3	0	0	0	0	0	0	0	0	0	0	0	0	0	0	0	0	1	0	0	0	0	0	0	0	0	0	0	0	0	0	0
AB01G01174	0	0	0	0	0	1	0	0	0	0	0	0	0	0	0	0	0	0	0	0	0	0	0	0	0	0	0	0	0	0	0	0	0
AB01G01175	0	0	0	0	0	0	0	0	0	0	0	97	0	0	0	0	0	0	0	0	0	0	0	0	0	0	0	0	0	0	0	0	0
AB01G01176	0	0	0	0	0	0	0	0	0	0	0	0	0	0	0	0	0	0	0	0	0	0	0	0	0	0	0	0	0	0	0	0	0
AB01G01177	0	0	0	0	0	0	0	0	0	0	0	0	0	0	1	0	1	0	1	0	0	0	0	0	0	0	0	0	0	0	0	0	0
AB01G01178	185	73	115	98	80	118	128	301	36	159	85	320	31	136	92	67	59	53	128	100	105	218	94	85	171	186	285	301	43	152	113	182	143
AB01G01179	63	24	28	42	35	15	43	13	5	13	6	82	54	79	52	30	48	37	46	22	33	109	129	53	23	0	0	33	24	13	27	51	41
AB01G01180	0	0	0	0	0	0	0	0	0	0	0	5	0	0	0	0	0	0	0	0	0	1	0	0	0	0	0	0	0	0	0	0	0
AB01G01181	3	2	5	5	2	1	9	1	3	3	0	14	1	2	10	4	3	0	15	7	5	5	4	2	1	0	0	4	0	0	0	1	0
AB01G01182	985	1016	1300	876	1473	1456	1222	3088	836	1518	954	1366	177	272	250	270	210	208	975	533	787	1205	569	576	552	428	603	498	466	336	653	624	364
AB01G01183	2	7	1	3	18	8	0	25	6	49	3	3	0	0	1	1	0	0	3	1	1	8	2	1	4	0	0	0	23	0	2	2	0
AB01G01184	3	4	2	3	7	2	4	11	2	7	3	0	0	0	0	0	3	1	1	1	0	0	1	1	2	5	1	0	0	0	8	5	4
AB01G01185	255	312	206	175	469	262	318	652	143	306	201	190	73	206	120	200	194	116	156	131	145	141	149	64	295	130	161	194	41	189	384	437	435
AB01G01186	305	348	178	242	495	280	330	433	214	260	206	1222	91	254	143	162	161	117	145	137	133	195	58	114	236	27	228	184	108	104	398	415	407
AB01G01187	771	592	593	629	1113	301	1171	490	522	416	197	764	141	465	355	258	190	157	694	570	731	2200	1654	1416	395	245	513	561	261	181	421	566	420
AB01G01188	6042	8793	5426	6018	11651	5102	9659	11186	7963	8611	4367	13823	4843	6950	5955	5030	4172	4226	4238	3171	4157	2698	1938	1849	8915	4479	9223	6214	5111	4620	11539	11557	11528
AB01G01189	1865	2539	974	1082	1758	1038	1374	2435	1096	1572	1178	339	1010	1096	567	1047	1131	1103	2330	1594	1720	1874	1140	1108	2754	1593	2375	2086	2960	1788	1501	1310	1476
AB01G01190	0	0	0	0	0	0	0	0	0	0	0	0	0	0	0	0	0	0	0	0	0	0	0	0	0	0	0	0	0	0	0	0	0
AB01G01191	19	10	10	4	9	2	22	12	5	3	1	80	3	23	24	15	5	5	38	24	27	31	8	17	6	3	0	1	0	0	10	7	0
AB01G01192	485	381	235	408	463	224	456	427	256	309	104	396	265	709	698	460	267	220	604	533	529	530	324	416	285	305	562	277	243	163	371	272	238
AB01G01193	0	0	0	0	0	0	0	0	0	1	0	0	2	0	0	1	0	0	1	0	0	3	0	0	0	0	0	0	0	0	0	0	0
AB01G01194	0	0	0	0	0	0	0	0	0	0	0	0	0	0	0	0	0	0	0	0	0	0	0	0	0	0	0	0	0	0	0	0	0
AB01G01195	0	0	0	0	0	0	0	0	0	0	0	0	0	0	0	0	0	0	0	0	0	0	0	0	0	0	0	0	0	0	0	0	0
AB01G01196	1371	1758	1511	1490	2730	1109	1511	2040	1109	1907	1337	1489	350	724	532	549	441	379	789	599	788	756	415	431	905	694	1086	1085	1057	669	1337	1733	1173
AB01G01197	590	1504	1174	764	1997	1120	1615	2168	1503	1247	904	2953	341	1148	1038	710	390	376	1110	833	1041	1055	751	686	950	194	1014	354	196	180	1183	1467	706
AB01G01198	15	0	0	21	0	0	0	0	0	0	10	0	0	0	0	0	0	0	0	0	0	0	0	0	0	0	7	0	0	0	0	0	0
AB01G01199	0	0	0	0	1	0	0	0	0	0	0	2	3	7	17	0	1	0	0	0	0	0	0	0	0	0	0	0	0	0	0	0	0
AB01G01200	3	21	25	30	54	49	206	20	5	3	10	55	62	45	43	135	116	112	761	894	556	10	12	17	57	83	25	0	16	4	244	107	56
AB01G01201	101	154	126	117	265	102	268	117	146	143	64	202	41	166	131	71	51	41	128	77	103	81	12	56	133	26	96	47	0	26	152	159	103
AB01G01202	342	782	713	492	1230	427	1121	974	545	762	451	839	204	600	562	362	183	168	470	322	474	352	276	198	613	392	610	407	216	171	701	873	507
AB01G01203	289	297	277	184	554	154	605	209	121	477	128	68	61	281	389	164	62	65	364	202	323	340	144	173	150	101	239	278	189	71	173	156	62
AB01G01204	0	0	0	0	0	0	0	0	0	0	0	0	0	0	0	0	0	0	0	0	0	0	0	0	0	0	0	0	0	0	0	0	0
AB01G01205	1021	744	1342	767	2612	374	1310	2245	685	623	919	1244	231	197	169	352	268	358	939	847	813	388	149	170	278	223	414	405	434	412	704	844	619
AB01G01206	6	444	31	15	163	112	181	268	213	270	273	188	172	242	385	299	157	176	241	184	279	271	222	142	379	159	443	37	151	132	216	266	140
AB01G01207	213	327	82	187	319	43	229	365	58	235	88	79	39	63	63	84	37	44	516	482	560	1589	1708	1024	140	109	161	259	129	171	790	881	994
AB01G01208	55	37	35	54	27	9	96	28	19	19	15	26	9	11	7	9	3	3	157	79	65	186	105	91	9	5	24	11	31	6	23	21	4
AB01G01209	0	0	0	0	0	0	0	0	0	0	0	0	0	0	0	0	0	0	0	0	0	0	0	0	0	0	0	0	0	0	0	0	0
AB01G01210	0	0	0	0	0	0	0	0	0	0	0	0	3	0	0	0	0	0	1	2	0	2	0	2	0	0	0	0	0	0	0	0	0
AB01G01211	7	1	0	0	0	1	0	29	0	0	1	4	4	6	3	1	1	1	0	4	2	8	10	5	16	32	0	32	0	18	0	8	15
AB01G01212	0	1	0	0	5	0	0	2	0	0	0	42	0	0	0	1	0	0	0	7	5	5	2	9	0	0	0	0	0	0	0	0	0
AB01G01213	2	0	0	0	0	0	0	0	0	0	0	87	0	0	0	2	2	0	0	1	2	8	3	6	5	0	0	0	0	0	0	0	0
AB01G01214	610	153	67	324	102	167	134	65	136	28	79	41	62	83	54	370	245	255	4565	2900	2155	8130	2817	3299	0	0	0	0	0	13	449	179	166
AB01G01215	0	0	0	0	0	0	0	0	0	0	0	0	0	0	0	0	0	0	0	0	1	0	1	0	0	0	0	0	0	0	0	0	0
AB01G01216	0	0	0	0	0	0	0	0	0	0	0	0	0	0	0	0	1	0	0	0	0	0	0	0	0	0	0	0	0	0	0	0	0
AB01G01217	0	0	0	0	0	0	0	0	0	0	0	0	0	0	0	0	0	0	0	0	1	0	0	0	0	0	0	0	0	0	0	0	0
AB01G01218	358	109	181	283	180	260	376	324	222	131	47	122	29	267	277	82	77	33	248	166	275	319	122	168	188	90	307	149	229	75	138	110	28
AB01G01219	0	0	0	0	0	0	0	0	0	0	0	0	0	0	0	0	0	0	0	0	0	0	0	0	0	0	0	0	0	0	0	0	0
AB01G01220	1293	778	1715	611	1482	546	1725	2053	732	870	880	1332	240	177	200	438	204	352	776	856	960	315	168	168	419	313	540	414	618	528	883	1145	799
AB01G01221	22	161	34	34	42	92	119	105	151	103	88	147	83	195	170	114	123	123	176	134	174	262	110	121	238	94	168	15	57	63	85	113	65
AB01G01222	203	130	126	76	40	30	134	166	24	95	40	107	19	35	24	43	21	29	268	300	225	766	803	659	68	118	51	84	113	121	323	398	513
AB01G01223	12	11	21	16	11	7	26	18	13	13	16	0	2	2	1	3	1	0	45	31	23	36	30	45	0	0	12	0	0	0	0	5	0
AB01G01224	42	27	25	16	13	12	12	19	15	10	2	592	45	23	22	35	28	54	32	39	66	53	33	21	10	2	2	64	5	11	20	33	16
AB01G01225	0	0	0	0	0	0	0	1	0	0	1	0	0	0	0	0	0	0	0	0	0	0	0	0	0	0	0	0	0	0	0	0	0
AB01G01226	0	0	0	0	0	0	0	0	0	0	0	0	0	0	0	0	0	0	0	0	0	0	0	0	0	0	0	0	0	0	0	0	0
AB01G01227	0	0	0	0	0	0	0	0	0	0	0	0	0	0	0	0	0	0	0	0	0	0	0	0	0	0	0	0	0	0	0	0	0
AB01G01228	429	1418	219	278	1670	250	185	562	414	74	270	140	121	64	183	1061	221	519	4184	5612	6531	6961	9586	8142	2	0	12	1	0	68	3070	1599	1217
AB01G01229	0	0	0	0	0	0	0	0	0	0	0	0	0	0	1	0	0	0	0	0	1	0	0	0	0	0	0	0	0	0	0	0	0
AB01G01230	0	0	0	0	0	0	0	0	0	0	0	0	0	0	0	0	1	0	0	0	0	1	0	0	0	0	0	0	0	0	0	0	0
AB01G01231	356	458	1007	234	442	569	1496	1432	900	741	955	75	246	116	126	125	140	356	1799	2303	2373	3890	3462	2923	270	166	192	206	390	218	487	578	489
AB01G01232	21	18	17	4	9	13	13	4	5	16	5	2	19	0	16	11	7	43	1429	2018	1752	131	124	185	0	13	0	4	0	0	1	2	0
AB01G01233	323	251	138	221	278	163	354	246	179	144	71	336	144	309	255	210	150	131	349	245	309	285	223	204	311	319	225	464	333	199	182	270	394
AB01G01234	19	6	14	14	12	3	14	6	7	2	3	3	4	9	7	2	6	5	54	18	45	16	12	6	20	0	12	23	0	11	8	5	11
AB01G01235	298	344	391	342	561	169	437	288	130	114	128	1318	258	333	451	398	210	193	359	319	405	372	316	334	534	376	874	59	64	86	650	541	349
AB01G01236	0	0	0	1	1	0	2	12	4	3	0	0	6	7	2	1	5	1	4	4	2	0	0	2	0	0	0	0	0	0	1	1	0
AB01G01237	395	116	1020	531	1019	546	644	646	290	347	229	69	119	408	462	138	134	77	85	82	58	70	46	59	335	168	470	366	403	254	1582	1325	1013
AB01G01238	0	0	0	0	1	0	5	0	0	0	0	0	2	6	5	3	0	0	0	0	0	0	0	1	0	0	0	0	0	0	0	0	0
AB01G01239	408	221	681	753	879	310	447	124	38	382	84	2334	1178	2693	3292	1336	934	1007	1466	1517	1875	1806	1671	904	18	0	0	123	116	40	2402	2503	1920
AB01G01240	2147	2616	1256	1617	2708	1170	3067	4729	2416	2585	1315	2477	3368	2672	2004	2653	2827	2756	1832	1344	1991	1308	1418	964	5588	2932	5408	2879	3209	2146	5825	4983	4888
AB01G01241	689	699	215	185	423	399	506	393	589	356	358	2465	1196	851	1032	980	541	737	1562	963	1126	6507	6014	3159	751	597	852	668	497	700	791	816	650
AB01G01242	556	689	336	1133	581	1067	925	8444	1932	3198	536	1010	1	56	6	113	108	52	207	95	382	267	131	81	364	210	319	2860	7781	3059	1530	1627	1153
AB01G01243	794	436	340	385	554	216	531	380	591	349	134	950	234	326	282	290	248	189	260	193	345	225	221	141	381	236	335	226	295	249	711	687	660
AB01G01244	0	0	0	0	0	0	0	0	0	0	0	6	4	0	0	0	0	2	0	0	0	0	0	0	0	0	0	0	0	0	0	0	0
AB01G01245	2684	5563	3941	4390	7218	3152	5070	5404	3659	4679	2455	3333	1094	1942	1447	2060	1312	1297	2423	2044	2496	2057	1224	1599	2089	1050	2031	2463	2077	1817	3774	4603	2209
AB01G01246	585	248	143	522	282	400	485	548	262	175	361	206	165	196	262	225	116	136	266	164	266	223	103	73	255	344	209	266	313	156	732	618	238
AB01G01247	131	327	310	206	585	297	332	482	410	352	211	891	132	303	218	201	168	118	182	130	196	202	145	160	568	269	669	166	128	141	441	456	407
AB01G01248	56	100	248	23	155	98	76	218	206	89	52	138	81	180	94	82	63	62	1289	565	960	350	130	135	138	152	219	211	179	91	135	175	118
AB01G01249	0	0	2	8	0	0	0	0	0	1	0	0	0	1	0	1	0	0	20	7	5	5	0	1	0	0	0	0	0	0	0	0	0
AB01G01250	468	1065	469	549	1095	2005	579	9250	842	2623	952	2677	0	55	0	67	150	46	132	76	300	199	65	84	431	197	371	2955	7848	3847	1861	2132	1368
AB01G01251	730	550	424	403	747	330	660	473	529	391	176	978	250	362	320	318	274	205	312	220	389	253	237	169	338	299	425	288	386	297	874	888	695
AB01G01252	0	0	0	0	0	0	0	0	0	0	0	0	0	0	0	0	0	0	0	0	0	0	0	0	0	0	0	0	0	0	0	0	0
AB01G01253	3583	5161	3923	4381	6911	3201	5068	5260	3693	4696	2503	3751	1088	1943	1446	2044	1349	1277	2418	2077	2507	2078	1271	1528	2089	962	1936	2323	2064	1727	3526	4480	2308
AB01G01254	346	331	179	203	361	329	549	610	236	167	309	210	203	150	260	252	120	188	270	198	314	210	149	99	210	338	193	217	289	246	371	318	89
AB01G01255	177	382	315	242	634	336	387	599	412	408	230	906	161	338	250	235	198	151	200	152	215	235	185	176	662	286	748	169	144	157	495	556	516
AB01G01256	42	71	127	58	169	61	39	260	145	66	47	122	78	199	106	85	52	32	1205	506	992	254	141	127	159	114	273	71	25	86	100	140	164
AB01G01257	0	0	0	0	0	0	0	0	0	0	0	0	2	2	0	1	0	1	0	0	0	0	0	0	0	0	0	0	0	0	0	0	0
AB01G01258	0	0	0	0	0	0	0	0	0	0	0	0	1	0	0	0	0	0	2	3	1	0	0	1	0	0	0	0	0	0	0	0	0
AB01G01259	0	0	0	1	0	0	1	0	0	0	0	0	0	0	0	0	0	0	1	1	0	0	0	0	0	0	0	0	0	0	0	0	0
AB01G01260	0	3	0	0	0	0	0	4	0	0	0	0	2	0	2	0	3	0	1	1	1	2	0	0	0	0	0	0	0	0	0	0	0
AB01G01261	2	0	0	10	2	0	0	6	3	0	0	0	3	2	1	0	0	0	7	4	10	2	0	0	0	0	0	40	0	0	0	0	0
AB01G01262	0	0	0	1	0	0	0	0	0	0	0	2	0	0	0	0	0	0	0	2	0	0	0	0	6	0	0	0	0	0	0	0	0
AB01G01263	0	1	0	0	0	0	0	0	0	1	0	0	0	0	0	0	0	0	0	0	1	0	0	0	0	0	0	0	0	0	0	0	0
AB01G01264	0	3	9	2	15	8	11	2	14	1	8	0	2	5	2	2	2	0	6	8	11	1	1	1	0	0	7	0	0	10	9	1	0
AB01G01265	0	8	9	0	17	13	12	2	11	1	11	0	3	5	2	3	0	2	6	11	11	1	1	0	0	0	7	0	0	10	9	0	0
AB01G01266	2	0	5	9	0	0	2	0	1	0	0	0	2	0	1	29	2	8	133	81	86	44	11	7	0	0	5	0	0	0	0	2	11
AB01G01267	0	0	0	1	0	0	0	0	0	0	0	0	0	0	1	0	0	1	2	1	2	0	0	0	0	0	0	0	0	0	0	0	0
AB01G01268	0	1	0	0	0	0	0	1	0	17	0	0	26	0	2	3	0	9	2	4	4	2	5	4	0	0	0	0	0	0	0	4	0
AB01G01269	6244	2537	897	3302	4258	218	6056	178	2183	183	156	721	3615	2109	3208	2535	1323	3438	3004	3649	2887	1452	778	1530	2689	1341	3595	636	559	185	1414	1624	1007
AB01G01270	0	0	0	0	0	0	0	0	0	0	0	0	0	0	0	0	0	0	0	0	0	0	0	0	0	0	0	0	0	0	0	0	0
AB01G01271	100	54	159	47	25	10	181	5	34	15	7	980	46	92	43	50	71	49	128	41	74	356	189	82	131	39	50	158	78	73	299	286	377
AB01G01272	0	0	0	0	0	0	0	0	0	0	0	0	0	0	0	0	0	0	0	0	0	0	0	0	1	0	0	0	0	0	0	0	0
AB01G01273	1448	227	169	455	893	98	719	426	307	175	299	693	661	685	874	572	320	508	889	1603	1862	543	418	443	450	292	457	710	465	302	163	204	174
AB01G01274	171	155	129	102	95	74	120	130	81	89	104	240	63	90	44	44	54	53	49	35	48	28	10	9	163	104	145	91	63	114	41	64	40
AB01G01275	6185	6618	2768	2940	6818	2633	7210	9850	5630	5178	2845	4497	22649	14549	12561	13060	12272	13167	5028	3844	5323	3567	4034	2965	25532	15490	19397	14244	21303	13140	21731	16219	31879
AB01G01276	0	4	0	0	13	0	0	0	2	0	1	1	4	0	0	1	1	7	0	0	0	0	0	0	0	0	0	0	0	0	0	0	0
AB01G01277	933	749	1224	566	2116	709	383	1597	1182	1237	1398	1150	521	471	513	728	475	810	534	341	507	521	310	324	619	370	614	675	441	388	616	679	727
AB01G01278	8080	10499	4506	4856	6329	1089	5187	6627	4616	1617	1025	977	565	822	438	1682	961	1085	24023	12221	21664	1722	593	1247	16247	6288	15083	5281	6490	4728	4687	5188	3708
AB01G01279	6	17	0	0	4	1	0	1	0	2	2	3	0	1	2	1	0	0	21	8	3	310	134	169	0	0	0	0	0	0	0	0	0
AB01G01280	0	0	0	0	0	0	0	0	0	0	0	0	0	0	1	0	0	0	0	0	0	0	0	0	0	0	0	0	0	0	0	0	0
AB01G01281	0	0	0	0	0	0	0	0	0	0	0	0	0	0	0	0	0	0	0	0	0	0	0	0	0	0	0	0	0	0	0	0	0
AB01G01282	10321	7880	2494	4912	4198	1916	6346	2571	3717	1144	1174	4574	5693	2988	2375	3922	3824	4515	3510	2052	3063	1408	1319	885	14156	8411	10766	7708	10162	8476	10672	8219	12434
AB01G01283	4	25	32	12	3	12	7	11	17	4	2	0	4	11	0	3	1	4	109	44	82	22	7	16	58	13	68	8	0	36	52	44	1
AB01G01284	0	0	2	0	0	0	0	0	0	0	0	1701	0	0	0	0	0	0	0	0	0	0	0	0	0	0	0	0	0	0	0	0	0
AB01G01285	38	0	20	1	130	0	1	0	0	1	1	97	9	11	2	0	0	10	4	3	5	4	0	1	2	0	0	0	0	10	2	3	0
AB01G01286	38	20	84	44	50	15	73	4	14	4	9	100	6	17	9	10	11	5	365	110	262	4008	4739	1735	10	0	0	9	0	8	69	60	75
AB01G01287	240	111	247	192	162	104	232	21	72	30	15	13	85	119	89	84	118	79	89	67	42	139	61	78	60	68	77	63	33	64	267	241	276
AB01G01288	0	0	0	0	0	0	0	0	0	0	0	0	0	0	0	1	0	1	0	0	0	0	0	0	0	0	0	0	0	0	0	0	0
AB01G01289	0	0	0	0	0	0	0	0	1	3	0	1	0	0	0	0	0	0	0	0	0	0	0	0	0	0	0	0	0	0	0	0	0
AB01G01290	0	0	0	0	0	0	0	0	0	0	0	0	0	0	0	0	0	0	0	0	0	0	1	0	0	0	0	0	0	0	0	0	0
AB01G01291	83	3	51	4	1	37	22	21	27	3	25	0	21	25	27	55	55	65	417	351	465	54	41	43	247	10	146	36	45	26	5	33	83
AB01G01292	36	11	48	14	12	31	20	58	58	6	1	3	8	2	1	0	3	2	36	16	37	51	19	19	335	192	382	66	233	81	67	54	42
AB01G01293	235	137	129	113	124	52	462	79	146	96	55	219	100	179	173	110	140	98	111	45	98	66	42	29	329	408	423	78	125	57	139	141	89
AB01G01294	11183	14862	5019	8048	18256	4216	10498	15938	9276	6446	2682	3586	20322	5218	6687	14022	10250	18735	8242	6182	12995	9054	10058	3680	19769	12239	17529	7786	12173	9748	19415	19323	30497
AB01G01295	0	0	0	0	0	0	0	0	1	0	0	0	2	1	1	4	1	6	0	0	0	0	0	0	0	0	0	0	0	0	0	0	0
AB01G01296	2	1	0	0	4	1	1	0	0	0	2	0	7	1	19	9	6	19	0	1	0	1	2	0	0	0	0	0	0	0	0	4	0
AB01G01297	0	0	0	0	0	0	1	0	0	0	0	2	0	0	0	0	0	0	0	0	0	0	0	0	0	0	0	0	0	0	0	0	0
AB01G01298	0	2	0	0	4	0	0	0	1	0	4	0	44	4	22	29	8	32	0	1	0	0	1	0	2	0	45	0	0	0	0	6	0
AB01G01299	0	0	0	0	0	0	0	0	0	0	0	201	0	0	0	0	0	0	0	0	0	0	0	0	0	0	0	0	0	0	0	0	0
AB01G01300	58	3	13	3	81	1	1	1	18	3	18	156	10	5	4	4	1	7	7	4	3	14	0	8	2	0	0	5	0	20	9	43	3
AB01G01301	0	0	0	0	0	0	0	0	0	0	0	0	0	0	0	0	0	0	0	0	0	0	0	0	0	0	0	0	0	0	0	0	0
AB01G01302	0	0	0	0	0	0	0	0	0	0	0	0	0	0	1	0	0	1	0	0	0	0	0	0	9	0	20	5	49	4	3	0	0
AB01G01303	0	0	0	0	0	0	0	0	0	0	0	1	0	1	0	0	0	0	0	0	0	0	0	0	0	0	0	0	0	0	0	0	0
AB01G01304	0	0	0	0	0	0	0	0	0	0	0	0	0	0	0	0	0	0	0	0	0	0	0	0	0	0	0	0	0	0	0	0	0
AB01G01305	2	3	6	30	3	0	3	26	0	3	0	0	1	0	2	2	2	5	1	2	0	2	1	1	0	0	3	0	0	0	0	2	0
AB01G01306	0	0	0	0	0	0	0	0	0	0	0	0	0	0	0	0	0	0	0	0	0	0	0	0	0	0	0	0	0	0	0	0	0
AB01G01307	0	0	0	0	0	0	0	0	0	0	0	0	0	0	0	0	0	0	0	0	0	0	0	0	0	0	0	0	0	0	0	0	0
AB01G01308	0	0	0	0	0	0	0	0	0	0	0	0	0	0	0	0	0	0	0	0	0	0	0	0	0	0	0	0	0	0	0	0	0
AB01G01309	2961	2175	1724	2082	2784	1136	3086	2553	1638	2462	1147	3609	3957	2295	2182	2636	2664	2934	911	1000	1062	797	639	604	2779	1338	2162	2688	3485	2334	6415	5107	4257
AB01G01310	1191	1275	819	1104	1667	982	1248	1381	1043	1283	360	672	436	1799	1590	900	594	458	1029	725	976	1142	570	707	630	215	894	635	570	437	925	979	673
AB01G01311	13	12	1	2	8	3	13	2	5	3	5	138	4	22	10	2	12	8	17	27	17	9	13	14	73	29	113	0	80	4	9	4	5
AB01G01312	1535	1118	919	697	1613	1118	1855	1709	1170	1507	713	1002	919	1429	998	1078	858	896	1318	1057	1465	928	612	632	1809	1386	1710	1528	938	951	1120	1470	1079
AB01G01313	0	0	0	0	0	0	0	0	0	0	0	0	0	0	0	0	0	0	0	0	0	0	0	0	0	0	0	0	0	0	0	0	0
AB01G01314	878	1351	508	509	1785	603	903	689	622	890	411	891	126	487	437	292	175	161	526	336	362	467	139	290	279	168	377	359	184	133	240	312	204
AB01G01315	1	0	0	0	2	3	0	0	0	0	0	752	4	0	0	1	1	4	4	2	6	3	0	0	0	0	0	0	0	0	0	0	0
AB01G01316	0	0	0	0	0	0	0	0	0	2	0	0	1	0	0	0	1	5	0	0	0	0	0	0	0	0	0	0	0	0	0	0	0
AB01G01317	2174	1741	1038	1528	2758	1346	2203	2722	1322	1868	1245	828	1044	869	928	1227	841	1069	1381	1442	1798	1385	1348	1162	970	826	902	1624	1862	1239	3139	3123	2706
AB01G01318	0	0	0	0	0	0	0	0	0	0	0	0	0	0	0	0	0	0	0	0	0	0	0	0	0	0	0	0	0	0	0	0	0
AB01G01319	0	0	19	0	0	0	0	123	0	0	0	3	6	7	7	17	1	4	24	22	35	15	60	16	3	0	0	0	0	0	3	1	0
AB01G01320	1	0	0	1	0	0	0	0	0	1	0	0	0	2	0	0	0	0	0	0	0	0	0	0	0	0	0	0	0	0	0	0	0
AB01G01321	421	182	158	124	182	137	410	87	122	81	34	432	218	438	362	182	174	154	265	196	192	198	37	118	379	328	441	145	265	115	139	156	82
AB01G01322	921	704	680	522	849	377	796	753	470	604	549	210	224	239	254	366	249	261	475	355	488	335	408	248	314	281	470	287	434	175	490	572	300
AB01G01323	3	11	0	2	22	2	23	30	15	3	2	150	18	15	8	15	4	5	51	51	33	4	0	5	11	1	5	23	4	5	6	17	5
AB01G01324	0	0	0	0	0	0	0	0	0	0	0	0	0	0	0	0	0	0	0	0	0	0	0	0	0	0	0	0	0	0	0	0	0
AB01G01325	0	0	0	0	0	0	0	0	0	0	0	0	0	0	0	0	1	0	0	0	0	0	0	0	0	0	0	0	0	0	0	0	0
AB01G01326	0	0	0	0	0	0	0	0	0	0	1	0	0	0	0	0	0	0	0	0	0	0	0	0	0	0	0	0	0	0	0	0	0
AB01G01327	54	7	11	0	6	29	0	16	21	9	0	0	4	10	11	3	3	1	15	7	17	6	1	2	2	0	0	0	0	0	0	0	0
AB01G01328	0	2	10	0	0	3	0	1	9	0	0	0	0	0	2	1	0	0	0	2	0	0	0	0	0	0	0	0	0	0	0	0	0
AB01G01329	102	27	13	26	41	6	18	23	16	15	1	0	29	51	37	24	25	29	46	19	22	24	2	8	35	0	27	0	0	1	28	14	20
AB01G01330	891	453	267	214	339	256	972	425	248	186	151	618	507	981	803	375	390	369	532	432	521	447	338	248	913	351	1142	415	640	272	291	318	332
AB01G01331	0	0	0	0	0	0	0	0	0	0	0	0	0	0	0	0	0	0	0	0	0	0	0	0	0	0	0	0	0	0	0	0	0
AB01G01332	163	28	134	75	136	24	90	23	48	12	6	54	71	220	56	36	57	20	216	98	11	206	26	102	117	9	125	62	83	12	121	72	57
AB01G01333	84	49	90	74	81	37	81	24	21	37	4	114	52	67	114	42	29	19	47	49	51	29	33	14	115	23	103	122	95	22	162	229	97
AB01G01334	29	18	4	0	8	7	29	6	14	0	0	9	15	33	27	19	35	15	13	6	14	21	14	8	7	0	13	53	22	16	3	32	24
AB01G01335	4319	12544	2473	4856	2094	555	1130	501	848	52	322	5325	96	155	48	246	214	216	4642	2018	2915	395	340	280	418	353	343	442	634	437	1058	894	631
AB01G01336	273	360	177	178	296	126	325	262	220	154	112	346	124	151	140	145	138	119	271	177	237	301	208	214	388	364	303	329	450	277	429	370	318
AB01G01337	14	14	3	12	0	7	0	1	4	5	0	3	36	3	12	26	5	23	10	3	4	11	11	3	0	0	0	32	0	0	7	3	12
AB01G01338	3823	6543	3517	3555	6030	3095	6122	8826	4973	5632	3923	6105	1817	3818	3081	2988	2019	1773	3550	2584	3455	2095	1454	1533	5703	3870	5985	3522	2625	1914	4578	4952	3732
AB01G01339	1342	914	375	390	794	517	621	730	655	532	457	464	1391	1155	1301	1360	1092	1145	336	224	312	243	217	130	2611	994	1586	933	1193	945	1813	1392	1975
AB01G01340	0	0	0	0	0	0	0	0	0	0	0	0	0	0	0	0	0	0	0	0	0	0	0	0	0	0	0	0	0	0	0	0	0
AB01G01341	0	0	0	0	0	0	0	0	0	0	0	0	0	0	0	0	0	0	0	0	0	0	0	0	0	0	0	0	0	0	0	0	0
AB01G01342	0	0	0	0	0	0	0	0	0	0	0	0	0	0	0	0	0	0	0	0	0	0	0	0	0	0	0	0	0	0	0	0	0
AB01G01343	0	0	0	0	0	0	0	0	0	0	0	2	0	0	0	0	0	0	0	0	0	0	1	0	0	0	0	0	0	0	0	0	0
AB01G01344	416	87	263	341	883	30	60	103	239	10	0	361	1562	308	461	1116	661	1425	741	297	608	516	210	267	544	401	491	0	38	30	375	397	385
AB01G01345	0	0	0	0	0	0	0	0	0	0	0	0	0	0	0	0	0	0	0	0	0	0	0	0	0	0	0	0	0	0	0	0	0
AB01G01346	0	0	0	0	0	0	0	0	0	0	0	0	0	0	0	0	0	0	0	0	0	0	0	0	0	0	0	0	0	0	0	0	0
AB01G01347	0	0	0	0	0	0	0	0	0	0	0	0	0	0	0	0	0	0	0	0	0	0	0	0	0	0	0	0	0	0	0	0	0
AB01G01348	59	37	65	46	71	22	79	28	22	24	18	104	14	33	23	24	18	11	57	15	26	112	67	60	39	91	48	56	105	19	69	36	23
AB01G01349	22	5	15	3	1	3	69	4	1	3	6	9	13	21	15	10	25	15	12	8	8	10	1	3	34	36	10	37	77	29	88	39	77
AB01G01350	1072	109	752	71	95	177	1301	352	67	97	162	967	539	878	852	723	787	547	144	129	279	43	17	19	1842	1084	1794	1576	1005	988	1105	797	619
AB01G01351	10923	6814	5195	5644	9292	2137	10047	5848	4359	2276	2494	6970	7622	15610	15421	9145	5953	6128	2732	2041	2727	1355	1145	975	6745	3374	6116	1205	1161	1086	9553	10839	7077
AB01G01352	99	184	170	131	239	61	479	95	181	157	47	213	107	220	225	143	118	103	120	96	135	120	76	72	317	141	303	110	257	109	352	319	167
AB01G01353	222	397	119	112	401	111	267	306	263	179	89	595	126	255	309	201	136	105	301	207	375	501	499	315	319	124	449	218	151	40	455	502	448
AB01G01354	8	5	0	0	0	3	1	16	1	7	4	0	3	3	4	0	2	6	28	82	65	148	132	131	27	0	59	22	7	15	11	1	6
AB01G01355	0	0	0	0	0	0	0	0	0	0	0	0	0	0	0	0	0	0	0	0	0	0	0	0	0	0	0	0	0	0	0	0	0
AB01G01356	5	5	1	0	2	1	2	16	1	4	0	0	0	1	7	1	1	7	12	34	28	52	24	28	12	13	21	1	0	0	0	5	0
AB01G01357	455	383	377	367	501	219	550	221	264	249	128	1078	273	300	176	236	275	251	444	253	396	434	316	244	418	228	412	424	356	378	1310	1056	1073
AB01G01358	753	835	554	616	979	556	792	1007	601	658	313	893	322	657	506	517	379	365	768	583	645	667	368	456	425	238	631	240	238	333	623	696	374
AB01G01359	5	1	0	1	2	0	3	0	0	0	2	0	2	0	1	0	1	2	4	1	0	5	1	0	0	0	0	0	33	0	2	11	15
AB01G01360	300	155	514	563	113	144	196	431	58	58	121	154	28	246	105	56	34	17	230	146	259	172	67	74	140	153	223	70	75	53	105	171	85
AB01G01361	2	0	19	1	14	0	7	16	0	0	0	3	0	1	1	1	1	0	1	0	1	0	0	0	0	0	0	0	0	0	1	0	0
AB01G01362	834	1437	1399	1363	839	570	657	3856	1506	1131	726	71	378	1017	415	326	263	266	382	535	494	167	108	50	135	88	121	216	177	201	674	1455	902
AB01G01363	0	1	0	5	12	0	0	13	2	1	3	0	1	11	5	1	5	3	7	2	2	5	2	4	2	0	0	0	0	5	0	0	0
AB01G01364	288	131	42	240	236	51	228	58	172	38	31	475	27	61	67	41	14	32	362	198	272	1418	662	709	125	58	132	51	196	41	150	178	66
AB01G01365	29	6	2	26	16	0	14	10	19	2	4	1	4	1	3	7	3	3	20	10	17	91	143	38	21	0	11	0	0	12	2	13	0
AB01G01366	5411	6257	3320	4103	6378	2577	5600	2948	4863	3255	970	5403	731	3221	2804	1953	915	865	3849	2991	3133	2710	1320	2085	2128	990	2843	2414	966	1035	2388	3632	2008
AB01G01367	1210	1326	995	1016	1575	611	1314	235	1244	626	207	1177	126	726	628	426	153	168	951	622	489	538	25	375	328	441	536	396	320	194	436	773	305
AB01G01368	0	0	0	1	3	0	0	3	1	1	0	1	0	0	0	0	0	1	0	1	1	2	1	2	0	0	0	0	0	0	0	3	0
AB01G01369	0	0	0	0	0	0	0	0	0	0	0	0	0	0	0	0	0	0	0	0	0	0	0	0	0	0	0	0	0	0	0	0	0
AB01G01370	249	817	559	748	1076	1455	371	460	483	907	121	455	62	281	331	221	145	77	179	83	184	293	134	189	137	120	180	255	137	65	432	724	467
AB01G01371	682	563	430	744	805	341	773	679	423	394	117	538	132	486	390	251	181	127	387	231	385	161	116	72	577	262	723	462	245	444	567	556	303
AB01G01372	6672	6059	3211	4660	6533	2795	5227	6749	4768	3742	2366	3043	2185	2179	1758	2235	1592	2060	3749	3722	4297	2832	2690	2166	4386	1945	3636	3462	3351	2860	5792	5940	5593
AB01G01373	10	2	2	7	1	0	1	1	13	1	2	19	9	2	0	5	9	1	15	9	11	0	3	1	91	72	39	145	0	51	14	23	21
AB01G01374	1	0	0	0	0	0	0	0	10	0	0	0	0	0	0	0	0	0	0	0	0	0	0	0	7	0	0	0	0	0	0	0	0
AB01G01375	4392	15727	2888	2964	18613	6318	6415	19164	5759	7067	2798	3455	5094	3680	2499	3156	4397	4364	3086	3250	3327	3593	3086	1897	2710	1162	2707	3262	4825	3497	15773	14069	25666
AB01G01376	0	0	15	0	0	0	0	21	0	16	13	0	1	11	4	2	2	6	4	11	23	6	8	5	5	0	0	0	0	0	20	5	0
AB01G01377	25135	24963	6526	11594	32979	25809	21334	88640	45927	32913	8926	1082	14547	11920	11290	14956	13199	13575	10634	12733	9521	9727	6698	4545	12914	4909	13497	13775	17680	19055	57743	52058	63614
AB01G01378	16805	8834	1802	2545	10661	148	17983	86	3851	51	85	8839	15848	3291	7424	9297	4163	14285	8650	10499	9809	2631	3542	3964	19599	9428	19730	2180	3593	1972	8834	7920	6642
AB01G01379	95	287	228	149	156	238	106	981	967	266	587	522	253	20	16	556	456	262	3568	3809	5246	5500	1423	3597	29103	25381	19222	8579	15674	11029	330	251	601
AB01G01380	1204	1322	515	791	1442	711	917	1717	1179	926	472	1225	1681	2439	2219	1470	1390	1203	991	699	931	535	465	400	2482	1130	2525	1168	1317	970	1197	1126	1609
AB01G01381	288	444	10	6	109	40	418	184	11	74	149	217	31	164	58	103	89	125	1936	1539	2382	2344	793	1226	1756	866	1343	1147	1019	553	601	544	300
AB01G01382	187	70	36	78	127	44	62	19	24	29	15	16	29	47	27	32	23	17	34	32	39	19	7	25	50	65	41	0	18	6	18	44	54
AB01G01383	229	98	42	74	171	40	87	31	43	22	9	170	49	40	22	38	35	56	28	45	55	18	22	21	90	54	66	39	38	30	90	67	79
AB01G01384	2266	1349	1429	2015	3091	144	1967	79	782	153	125	623	912	970	848	758	672	716	240	135	279	41	29	46	187	123	187	472	434	225	2410	2372	2190
AB01G01385	392	1459	207	166	216	237	299	357	597	282	109	92	12	278	56	225	121	58	812	397	633	349	279	196	290	131	326	116	211	60	296	556	235
AB01G01386	5186	2646	2139	1736	4648	1767	2826	3693	2968	2803	1673	4748	3197	3922	3027	3793	3266	2733	1676	1429	1915	1721	1416	1189	5961	4389	5365	3231	5634	3032	3372	4325	3586
AB01G01387	0	0	0	0	0	0	0	0	0	0	0	0	0	0	0	0	0	0	0	0	0	0	0	0	0	0	0	0	0	0	0	0	0
AB01G01388	0	0	0	0	0	0	0	0	0	0	0	0	0	0	0	0	0	0	0	0	0	0	0	0	0	0	0	0	0	0	0	0	0
AB01G01389	0	0	0	0	0	0	0	0	0	0	0	0	0	0	0	0	0	0	0	0	0	0	0	0	0	0	0	0	0	0	0	0	0
AB01G01390	0	0	0	0	0	0	0	0	0	0	0	0	0	0	0	0	0	0	0	0	0	0	0	0	0	0	0	0	0	0	0	0	0
AB01G01391	0	0	0	0	0	0	0	0	0	0	0	0	0	0	0	0	0	0	0	0	0	0	0	0	0	0	0	0	0	0	0	0	0
AB01G01392	0	0	0	0	0	0	0	0	0	0	0	0	0	0	0	0	0	0	0	0	0	0	0	0	0	0	0	0	0	0	0	0	0
AB01G01393	0	0	0	0	0	0	0	0	0	0	0	0	0	0	0	0	0	0	0	0	0	0	0	0	0	0	0	0	0	0	0	0	0
AB01G01394	0	0	0	0	0	0	0	0	0	0	0	0	0	0	0	0	1	0	0	0	0	0	0	0	0	0	0	0	0	0	3	0	0
AB01G01395	13	1	0	1	0	1	0	0	0	2	0	0	5	11	6	1	5	8	5	3	3	3	13	15	1	0	0	0	0	0	5	3	0
AB01G01396	0	0	0	0	0	0	0	2	0	2	1	18	0	0	1	1	10	1	3	1	5	4	6	12	251	0	0	0	0	0	0	0	0
AB01G01397	2	0	0	0	0	1	0	3	3	1	0	3	3	3	3	1	5	6	23	15	29	64	111	49	96	0	0	0	0	0	1	0	4
AB01G01398	38	6	8	5	47	9	5	99	6	13	16	117	19	32	20	27	28	24	13	12	25	28	132	43	389	14	31	136	86	34	36	11	33
AB01G01399	0	0	0	0	0	0	0	0	0	0	0	0	0	0	0	0	1	0	1	0	1	2	3	0	0	0	0	0	0	0	0	0	0
AB01G01400	480	671	253	410	772	327	810	754	776	620	242	741	381	512	448	599	521	405	429	279	454	519	738	389	629	169	608	567	613	446	997	1118	803
AB01G01401	3	0	1	4	2	0	2	1	5	0	1	0	0	2	1	4	0	1	57	69	118	105	127	78	25	3	6	0	0	0	0	0	0
AB01G01402	526	369	81	363	443	55	3063	50	379	55	41	871	1106	787	792	380	595	672	119	89	91	103	44	61	1299	835	854	564	601	497	2428	2145	3386
AB01G01403	168	169	80	89	117	70	101	100	99	54	53	123	24	68	53	31	40	26	171	165	160	167	76	73	88	84	187	88	100	37	49	74	9
AB01G01404	2	5	4	14	4	8	5	2	2	1	0	38	1	1	2	1	5	0	25	10	17	10	7	5	13	30	13	33	14	8	4	2	25
AB01G01405	61	56	11	17	22	16	16	61	3	2	9	16	3	6	5	5	1	1	180	62	123	325	602	163	8	0	19	88	30	29	10	38	9
AB01G01406	3395	1147	4382	3405	3949	2554	2944	2575	1106	3351	1321	1957	138	381	170	662	471	371	1324	986	1436	798	388	1038	551	566	552	1386	1140	711	1833	1700	862
AB01G01407	3355	2134	1363	2152	2120	800	2738	1298	1816	1039	545	2606	1561	1484	1286	1219	1204	1399	1986	1722	2189	1000	863	765	3710	1976	2805	2484	3065	2258	4156	3670	4485
AB01G01408	0	0	0	0	0	0	0	0	0	0	0	0	0	0	0	0	0	0	0	0	0	0	0	0	0	0	0	0	0	0	0	0	0
AB01G01409	0	0	0	0	0	0	0	0	0	0	0	0	0	0	0	0	0	0	0	0	0	0	0	0	0	0	0	0	0	0	0	0	0
AB01G01410	0	0	0	0	0	0	0	0	0	0	0	0	0	0	0	0	0	0	0	0	0	0	0	0	0	0	0	0	0	0	0	0	0
AB01G01411	0	0	0	0	0	0	0	1	0	0	0	0	0	0	0	0	0	0	0	0	0	0	0	0	0	0	0	0	0	0	0	0	0
AB01G01412	0	0	0	0	0	0	0	0	0	0	0	0	0	0	0	0	0	0	0	0	0	0	0	0	0	0	0	0	0	0	0	0	0
AB01G01413	0	0	81	0	0	0	0	0	0	0	1	2	2	0	0	1	0	3	2	5	1	0	0	0	0	0	0	0	0	0	0	2	0
AB01G01414	0	0	0	0	0	0	0	0	0	0	0	0	0	0	0	0	0	0	0	0	0	0	0	0	0	0	0	0	0	0	0	0	0
AB01G01415	0	0	0	0	1	0	1	2	0	0	3	0	0	0	0	0	1	0	0	0	0	2	4	7	0	0	14	0	0	0	0	0	0
AB01G01416	1303	1123	745	879	1069	722	1110	1207	932	770	326	861	238	707	623	538	297	259	953	687	778	882	467	556	558	249	595	736	507	444	1305	1312	945
AB01G01417	38	30	16	32	14	22	60	14	15	4	3	2	30	64	49	30	24	20	62	75	33	77	39	58	205	193	137	54	168	154	6	16	44
AB01G01418	17	12	30	12	20	1	19	12	17	5	4	7	1	7	19	5	3	7	6	5	7	32	17	55	8	0	19	0	0	0	6	9	0
AB01G01419	342	253	258	194	562	404	719	327	478	389	75	204	109	490	349	176	126	79	305	187	287	238	80	165	414	378	536	355	53	184	203	282	110
AB01G01420	2000	1496	1323	1232	3465	308	2193	1198	617	1222	238	0	988	2616	2716	1873	1004	1064	947	868	908	651	414	825	1047	714	1186	966	587	644	1447	1324	1170
AB01G01421	1619	1393	764	1190	7637	806	959	1568	413	1043	744	0	533	1969	826	873	1280	747	1970	1131	1196	2052	729	1257	1809	980	1568	1161	1168	1153	1334	1426	1629
AB01G01422	0	0	0	0	0	0	0	0	1	0	0	0	1	0	2	1	1	0	0	0	1	1	0	1	0	0	5	2	0	0	0	1	0
AB01G01423	814	769	573	517	945	468	792	822	545	680	395	640	194	628	508	409	247	209	585	492	533	574	286	392	423	417	484	364	414	280	469	602	347
AB01G01424	0	0	0	0	0	0	0	0	0	0	0	0	0	0	0	0	0	0	0	0	0	0	0	0	0	0	0	0	0	0	0	0	0
AB01G01425	0	0	0	0	0	0	0	0	0	0	0	0	0	0	0	0	0	0	0	0	0	0	0	0	0	0	0	0	0	0	0	0	0
AB01G01426	0	0	0	0	0	0	0	0	0	0	0	0	0	0	0	0	0	0	0	0	0	0	0	0	0	0	0	0	0	0	0	0	0
AB01G01427	945	1204	645	776	1404	461	1249	1044	915	985	532	1341	772	713	498	693	730	642	945	657	887	947	673	507	2408	1214	1766	1405	1823	1358	1682	2058	2349
AB01G01428	3	7	2	4	0	5	3	3	6	2	1	1	25	3	3	5	16	7	5	4	4	3	6	5	435	144	274	262	108	133	23	24	44
AB01G01429	2	297	1	0	45	44	16	0	0	0	0	0	1	1	6	6	5	0	12	0	32	2	0	0	13	0	0	0	0	0	6	0	0
AB01G01430	0	0	0	0	0	0	0	1	0	0	0	0	0	9	9	12	9	13	4	2	3	4	10	10	0	0	0	0	0	0	0	0	0
AB01G01431	10	3	2	2	4	0	3	6	2	2	6	2	29	83	49	147	155	123	24	32	33	51	98	71	41	0	4	0	0	0	4	0	1
AB01G01432	0	0	0	0	0	0	0	2	0	0	1	0	0	1	2	0	0	1	0	0	1	0	0	1	1	4	0	0	0	0	0	0	0
AB01G01433	70	61	80	70	96	30	100	90	63	53	32	198	32	59	67	56	45	17	43	42	59	80	67	35	39	19	68	31	89	18	84	88	23
AB01G01434	3923	5905	1852	2797	3245	757	4311	1883	2988	659	616	4991	2823	2776	2775	3712	2620	2649	3042	2154	3827	2140	3106	1712	9776	7096	8229	2438	2634	1752	4139	4474	3392
AB01G01435	2490	1823	1741	1784	2899	1168	2099	2495	1539	1273	793	1635	651	895	847	915	557	739	1362	1150	1210	872	450	623	859	578	972	1131	1109	669	1699	2386	1704
AB01G01436	0	0	0	1	0	0	1	0	0	0	0	1	1	5	3	0	0	1	54	111	117	104	36	46	0	6	9	0	0	0	0	0	0
AB01G01437	0	0	0	0	0	1	0	3	1	0	4	3	0	0	0	0	0	0	0	1	1	2	0	0	0	0	0	0	0	0	0	0	0
AB01G01438	240	395	2117	822	9690	675	610	17618	1908	804	10614	1642	7	78	1	35	49	44	2113	1692	2622	1501	359	1262	21	24	218	1453	1460	1097	549	1095	338
AB01G01439	15	15	34	24	19	2	18	36	17	19	51	45	41	44	41	34	31	41	47	33	38	57	48	20	168	67	98	89	10	53	72	85	24
AB01G01440	0	0	0	0	0	0	0	0	0	0	0	0	0	0	0	0	0	0	0	0	0	0	0	0	0	0	0	0	0	0	0	0	0
AB01G01441	1232	615	800	749	1151	1016	223	464	1593	165	265	257	496	335	243	382	289	545	367	200	216	133	84	106	3264	2319	2172	1105	787	756	1813	2336	3026
AB01G01442	69	22	21	17	40	19	43	121	165	27	86	49	182	185	194	230	118	173	110	131	70	71	47	46	151	214	190	660	437	118	158	241	220
AB01G01443	262	78	122	92	94	53	104	83	111	41	53	98	133	81	244	224	91	205	40	119	122	42	54	74	190	218	157	225	198	49	194	141	192
AB01G01444	1139	577	957	699	1460	696	369	157	243	321	86	171	342	202	265	418	158	424	132	114	228	39	67	52	2492	1372	1358	321	324	252	1675	1395	2014
AB01G01445	0	0	0	0	0	0	0	0	0	0	0	0	0	0	0	0	1	0	0	0	0	0	0	0	0	0	0	0	0	0	0	0	0
AB01G01446	25	50	39	15	46	16	64	26	20	45	15	16	13	48	19	31	41	28	26	21	21	51	40	13	131	36	116	7	37	14	43	130	31
AB01G01447	1811	554	11730	5466	12037	5128	1819	8115	4053	1350	12413	5380	3	328	3	66	131	61	2023	1614	4688	923	570	692	42	45	75	550	900	429	278	437	277
AB01G01448	0	0	0	0	0	0	0	0	0	0	0	0	0	0	0	0	0	0	0	0	1	3	0	0	1	0	0	0	0	0	0	0	1
AB01G01449	0	0	0	0	0	0	1	0	0	0	0	2	2	7	5	0	0	0	66	108	170	102	58	31	21	6	0	0	0	0	0	0	0
AB01G01450	1851	1412	1319	1358	1877	1151	1542	1960	1138	1422	672	1425	472	819	726	741	540	565	1223	825	909	786	371	529	664	365	814	829	830	566	1730	1935	1314
AB01G01451	4920	7506	2182	4096	4273	1411	5612	1834	3958	869	856	5897	4262	3663	3878	5098	3223	3906	4093	3397	5118	2680	3410	2486	11934	8476	10286	2936	3340	2313	5376	5874	4514
AB01G01452	85	72	91	74	151	43	103	72	64	78	33	260	40	68	72	52	44	24	47	50	66	74	73	36	45	19	87	31	101	33	92	120	36
AB01G01453	0	0	0	0	0	0	0	0	0	0	0	0	0	0	0	0	0	0	0	0	0	0	0	0	0	0	0	1	0	0	0	0	0
AB01G01454	0	1	0	0	1	0	0	3	0	0	1	0	4	31	16	39	18	57	5	12	8	12	60	53	7	0	0	0	0	0	0	0	0
AB01G01455	2	612	1	0	82	40	28	0	0	0	0	0	1	1	6	9	6	0	6	0	65	2	0	0	4	0	0	0	0	0	6	0	6
AB01G01456	0	9	4	0	1	0	0	1	6	0	0	0	4	2	0	5	4	3	7	9	7	1	0	1	0	0	0	0	0	7	0	0	10
AB01G01457	9	927	155	293	308	101	442	471	613	153	268	84	646	534	594	738	431	455	599	637	734	471	349	375	1607	755	1526	520	1334	723	1568	1318	1328
AB01G01458	0	0	0	0	0	0	0	0	0	0	0	0	0	0	0	0	0	0	0	0	0	0	0	0	0	0	0	0	0	0	0	0	0
AB01G01459	57	10	99	36	142	28	7	37	42	13	28	55	48	103	95	35	37	48	83	35	80	28	17	9	0	1	0	69	26	35	79	82	171
AB01G01460	24	5	60	13	71	6	3	25	16	0	12	28	48	49	39	15	19	39	42	23	40	20	15	10	32	18	2	8	0	12	52	72	74
AB01G01461	0	2	4	0	1	0	0	0	4	0	0	0	4	2	1	5	1	0	5	5	1	1	3	3	5	0	0	0	2	0	6	1	0
AB01G01462	39	61	29	26	28	30	53	26	19	27	20	20	50	37	20	33	39	35	58	43	48	65	43	39	172	103	165	45	87	66	38	35	50
AB01G01463	2	20	7	0	0	0	0	0	19	0	0	0	2	3	0	6	1	3	13	4	0	0	1	0	25	0	0	0	6	7	5	9	21
AB01G01464	49	74	30	38	48	45	96	40	19	51	39	90	53	42	32	39	61	38	94	56	73	68	62	49	259	118	259	81	174	114	69	63	59
AB01G01465	6	34	10	9	11	6	35	15	24	20	17	1	8	16	11	6	18	4	26	12	18	21	19	14	75	13	38	20	57	31	11	18	15
AB01G01466	80	100	22	46	47	45	109	36	34	48	25	77	35	44	34	47	56	44	102	52	84	92	49	39	278	126	258	116	146	170	48	78	88
AB01G01467	2	19	8	0	0	0	0	0	18	0	0	0	3	2	0	6	0	4	14	3	0	0	1	0	21	0	0	0	5	5	6	13	20
AB01G01468	159	102	42	110	70	63	132	54	107	84	63	6	129	115	80	128	122	105	293	147	239	165	95	113	542	126	651	322	471	246	198	135	105
AB01G01469	2049	1964	1352	1481	2505	905	2049	1725	1107	1310	684	1744	711	1047	762	912	706	700	1394	1376	1522	1378	811	1158	1705	796	1422	1375	1430	1007	1855	1961	2226
AB01G01470	14	12	1	1	3	6	1	4	4	0	3	11	5	2	0	7	5	2	142	76	147	9	7	22	65	69	102	45	28	41	2	11	12
AB01G01471	4054	6099	4233	3944	8681	3473	3430	8312	4176	3698	4611	5786	798	1795	1112	1871	1190	1009	2978	1883	3108	2241	1356	1246	2049	1442	2323	1908	1543	1367	3476	3477	2355
AB01G01472	26	24	9	33	131	15	28	91	34	11	45	0	6	8	1	7	8	6	36	31	32	97	29	38	13	0	4	0	0	0	17	29	0
AB01G01473	1048	857	795	994	1382	420	878	609	578	546	377	784	251	467	419	397	226	262	596	463	583	778	357	398	433	106	477	890	356	275	787	711	555
AB01G01474	0	0	0	0	1	0	2	1	0	0	0	0	0	0	0	0	0	0	0	0	1	0	0	0	0	0	0	0	0	0	0	0	0
AB01G01475	925	874	341	588	1333	251	773	226	502	233	145	508	365	545	399	497	306	434	420	493	405	469	385	506	329	119	320	258	160	179	332	349	255
AB01G01476	4427	4381	3697	5731	6410	2508	4320	5591	3326	3199	1351	8537	2107	2882	2381	2711	2041	1905	3225	2601	3251	2910	2463	2087	3122	2620	3435	2464	2802	2097	4297	4153	3911
AB01G01477	0	0	0	0	1	0	0	0	0	0	0	0	0	0	0	0	0	0	0	0	0	0	0	0	0	0	0	0	0	0	2	0	0
AB01G01478	0	0	0	0	0	0	0	0	0	0	0	1	0	0	0	0	0	0	0	0	0	0	0	0	0	0	0	0	0	0	0	0	0
AB01G01479	0	0	0	0	0	0	0	0	0	0	0	0	0	0	0	0	0	0	0	0	0	0	0	0	0	0	0	0	0	0	0	0	0
AB01G01480	0	0	0	0	0	0	0	0	0	0	0	0	0	0	0	0	0	0	0	0	0	0	0	0	0	0	0	0	0	0	0	0	0
AB01G01481	0	0	0	0	0	0	0	0	0	0	0	0	0	0	0	0	0	0	0	0	0	0	0	0	0	0	0	0	0	0	0	0	0
AB01G01482	0	0	0	0	0	0	0	0	0	0	0	0	0	0	0	0	0	0	0	0	0	0	0	0	0	0	0	0	0	0	0	0	0
AB01G01483	2414	913	2044	1971	2082	667	3585	651	1685	963	385	877	1167	2210	1121	759	1094	749	240	197	434	95	32	52	602	490	457	1110	359	458	3069	2967	2977
AB01G01484	4226	1866	2923	3830	4309	1425	4926	2560	2826	2228	1157	4826	4692	3905	3558	4117	3741	4006	1771	1181	1910	1995	1037	1237	4655	2921	4357	3821	2869	1986	8332	7820	6216
AB01G01485	1518	1667	1294	783	2688	506	779	7478	1184	2295	3998	568	372	243	207	318	328	491	2113	2624	2398	3880	1960	2590	1174	757	864	1782	2711	2083	1691	1796	1712
AB01G01486	0	0	0	0	0	0	0	0	0	0	0	17	0	0	0	0	0	0	0	0	0	0	0	0	0	0	0	0	0	0	0	0	0
AB01G01487	0	0	0	0	0	0	0	0	0	0	0	0	1	0	0	0	0	0	0	0	0	0	0	0	0	0	0	0	0	0	0	0	0
AB01G01488	0	2	3	18	8	0	1	329	0	14	97	55	45	153	47	64	132	46	71	39	84	61	51	10	210	161	208	82	94	41	51	75	54
AB01G01489	74	108	39	23	171	7	127	22	47	46	44	85	41	83	44	37	37	23	40	10	37	15	13	10	164	124	251	120	59	5	29	49	15
AB01G01490	771	735	357	377	804	388	675	558	555	483	293	861	371	562	434	473	303	331	542	409	593	553	386	346	873	496	870	377	377	405	470	448	295
AB01G01491	305	280	169	217	256	173	369	196	185	154	74	176	120	220	225	169	109	88	235	175	197	175	129	125	301	194	339	121	280	170	303	386	255
AB01G01492	2025	3195	1734	1541	3328	807	2052	1237	1476	683	557	3069	937	2043	2674	1796	590	942	3788	1777	3185	2283	2083	1069	1190	771	1774	90	37	37	1155	1365	653
AB01G01493	664	313	685	585	829	344	627	468	164	321	252	1321	113	447	373	254	265	111	450	238	347	542	274	278	428	438	332	491	179	132	439	508	354
AB01G01494	6174	3009	1670	2406	3238	1273	4550	1994	2066	829	579	1865	7651	4087	3310	3873	3894	4672	1949	1785	1861	898	848	727	9338	6688	7310	4669	8169	6114	12056	8839	12020
AB01G01495	0	0	0	0	0	0	0	0	0	0	0	0	0	0	0	0	0	0	0	0	0	0	0	0	0	0	0	0	0	0	0	0	0
AB01G01496	0	0	0	0	0	0	0	0	0	0	0	0	0	0	0	0	0	0	0	0	0	0	0	0	0	0	0	0	0	0	0	0	0
AB01G01497	0	0	0	0	0	0	0	0	0	0	0	0	0	0	0	0	0	0	0	0	0	0	0	0	0	0	0	0	0	0	0	0	0
AB01G01498	0	12	0	0	0	9	0	18	15	23	4	0	13	11	2	6	27	8	1	3	0	6	2	0	35	0	23	31	0	23	7	4	0
AB01G01499	2	6	6	0	0	0	4	1	0	0	0	1	0	0	0	1	0	0	0	2	3	3	0	2	0	0	0	0	0	0	0	0	0
AB01G01500	2	2	35	0	0	0	19	0	0	0	0	0	0	0	0	3	2	0	0	0	0	0	1	1	6	0	0	0	0	7	0	0	0
AB01G01501	0	111	0	4	188	1	70	186	1	1	4	0	43	47	20	20	25	24	11	5	12	1	1	1	19	34	12	11	0	1	106	33	2
AB01G01502	277	377	291	584	185	113	284	75	17	66	6	386	201	214	273	207	67	171	403	440	417	616	323	502	241	102	341	245	180	149	239	335	187
AB01G01503	0	0	0	0	0	0	0	0	0	0	0	0	0	0	0	0	0	0	0	0	0	0	0	0	0	0	0	0	0	0	0	0	0
AB01G01504	2716	3386	1659	2145	3904	1203	3885	2092	2252	1565	866	1637	1351	2783	2596	2184	1437	1244	2398	1925	2101	1648	871	1239	2247	1127	2313	1727	1621	1185	3257	3005	1842
AB01G01505	329	262	200	309	80	123	70	544	246	153	89	488	9	14	1	21	18	16	81	104	143	36	11	9	10	21	7	18	5	37	154	86	44
AB01G01506	0	0	0	0	0	0	0	0	0	0	0	0	0	0	0	0	0	0	0	0	0	0	0	0	0	0	0	0	0	0	0	0	0
AB01G01507	0	0	0	0	0	0	0	0	0	0	0	0	1	0	0	0	0	0	0	0	0	1	0	1	0	0	0	0	0	0	0	0	0
AB01G01508	128	16	16	35	1	0	33	17	0	0	5	105	0	4	1	4	4	5	5	48	17	180	168	114	51	38	29	50	22	14	14	12	9
AB01G01509	0	0	0	0	0	0	0	0	0	0	0	60	0	0	0	0	1	1	0	0	0	0	0	0	0	0	0	0	0	0	0	0	5
AB01G01510	482	594	401	322	536	249	527	540	364	320	225	377	190	320	269	260	215	168	605	509	552	534	334	367	645	524	613	526	563	410	654	626	460
AB01G01511	0	0	0	1	0	0	0	0	1	0	0	0	0	0	0	0	0	0	0	0	2	0	0	0	0	0	0	0	0	0	0	0	0
AB01G01512	806	2425	1814	1665	3047	1892	909	5091	614	3039	2024	1190	159	257	223	842	369	390	1044	657	798	238	122	183	702	497	676	775	1229	689	2829	2496	2423
AB01G01513	0	0	0	0	0	0	0	0	0	0	0	0	0	0	0	0	0	0	0	0	0	0	0	0	0	0	0	0	0	0	0	0	0
AB01G01514	0	0	0	0	0	0	0	0	0	0	0	0	0	0	0	0	0	0	0	0	0	0	0	0	0	0	0	0	0	0	0	0	0
AB01G01515	0	0	0	0	0	0	0	0	0	0	0	0	0	0	0	0	0	0	0	0	0	0	0	0	0	0	0	0	0	0	0	0	0
AB01G01516	0	0	0	0	0	0	0	0	0	0	0	0	0	0	0	0	0	0	0	0	0	0	0	0	0	0	0	0	0	0	0	0	0
AB01G01517	192	284	190	186	362	250	318	467	252	292	197	263	190	268	169	240	301	178	191	154	204	253	230	161	339	320	460	163	470	159	508	435	516
AB01G01518	14	25	20	17	7	46	6	115	31	23	56	20	13	26	18	15	15	12	24	10	16	10	10	5	76	0	69	55	67	7	49	60	90
AB01G01519	0	0	0	0	0	0	0	0	0	0	0	0	0	0	0	0	0	0	0	0	0	0	0	0	0	0	0	0	0	0	0	0	0
AB01G01520	192	45	30	71	99	17	111	65	46	28	20	30	46	90	83	79	34	28	73	44	75	154	97	56	185	139	210	36	138	34	87	71	96
AB01G01521	3	12	28	12	16	9	14	42	9	1	11	8	10	10	8	4	4	6	33	38	47	473	48	175	31	0	3	1	0	13	41	38	49
AB01G01522	190	205	0	6	0	138	0	68	0	65	0	343	4	24	40	26	52	20	94	24	107	44	39	32	148	96	135	77	94	50	49	114	66
AB01G01523	2	0	0	2	1	0	15	1	2	0	0	0	10	6	2	3	2	10	1	10	3	14	1	8	27	27	36	0	31	0	14	4	0
AB01G01524	0	0	0	0	0	0	0	0	0	31	0	0	1	0	0	0	0	1	1	0	0	0	2	2	2	10	0	0	0	0	0	2	0
AB01G01525	0	0	0	0	0	0	0	0	0	0	0	0	0	0	1	0	0	1	0	0	0	0	0	2	2	0	0	0	0	0	0	0	0
AB01G01526	0	0	0	1	0	0	0	0	0	0	0	0	0	0	0	0	0	0	0	0	0	1	0	1	0	0	0	0	0	0	0	0	0
AB01G01527	0	0	0	0	0	0	0	0	0	19	0	0	1	0	0	0	0	0	1	0	0	0	1	2	2	12	0	0	0	0	0	2	0
AB01G01528	0	102	38	63	28	0	0	41	108	0	0	47	48	73	33	34	8	26	37	51	46	20	7	20	134	123	128	65	13	72	65	115	87
AB01G01529	8	0	0	2	0	0	0	0	4	0	0	562	3	12	6	11	6	2	8	2	5	1	1	1	12	0	0	24	0	5	8	5	0
AB01G01530	1	0	0	0	0	0	34	0	0	0	0	0	0	0	0	0	0	0	1	0	0	2	0	0	0	0	0	0	0	0	0	0	0
AB01G01531	46	17	155	62	40	65	55	82	0	30	56	0	12	84	37	50	47	14	47	6	29	39	4	15	82	53	121	73	77	18	60	87	20
AB01G01532	81	59	138	86	103	101	110	155	0	94	202	0	38	79	65	52	58	26	50	12	38	38	13	19	164	149	137	17	41	40	136	105	137
AB01G01533	0	0	0	0	0	0	0	0	0	0	0	0	0	0	0	0	0	0	0	0	0	0	0	0	0	0	0	0	0	0	0	0	0
AB01G01534	2	3	2	0	3	1	4	2	1	1	1	37	0	0	1	2	3	2	3	4	3	4	4	0	1	0	0	3	2	0	0	0	3
AB01G01535	10	12	2	3	13	8	7	11	21	6	6	0	14	17	9	3	7	7	6	5	12	22	11	5	43	0	50	58	36	10	20	56	39
AB01G01536	2	0	0	0	2	0	0	1	1	1	0	3	2	2	1	3	4	2	10	9	8	20	80	31	1	0	0	0	0	0	0	0	0
AB01G01537	0	0	0	0	0	0	0	0	0	0	0	0	0	0	0	0	0	0	0	0	0	0	0	0	0	0	0	0	0	0	0	0	0
AB01G01538	18105	20321	15741	13023	36561	4096	14051	11921	6922	5991	4012	18389	3759	4599	3490	5408	3659	5009	5699	3457	3973	8761	3593	4601	5261	4074	4628	3496	2614	2528	12526	15864	9956
AB01G01539	255	41	15	9	0	228	102	88	135	1	44	25	6	43	5	3	6	3	27	12	13	28	4	5	63	5	39	24	34	49	113	155	103
AB01G01540	1122	1336	213	514	1240	312	1242	358	929	247	274	693	719	1465	1357	502	230	621	1363	1482	1450	640	386	582	567	466	817	137	90	35	77	147	44
AB01G01541	5	31	27	1	4	0	24	2	6	2	18	1	1	3	1	19	6	4	50	214	18	38	1	34	0	0	14	0	0	7	3	0	0
AB01G01542	1802	1169	412	1295	2049	290	2290	688	399	424	267	689	3270	665	1629	1162	1206	2111	1629	2868	1148	989	518	1954	571	317	586	249	323	230	633	498	554
AB01G01543	2	3	16	7	34	3	20	7	2	1	2	0	17	6	1	0	5	10	0	0	0	0	0	0	60	67	79	0	0	13	8	11	0
AB01G01544	0	0	0	0	0	0	0	0	0	0	0	2	0	0	0	0	0	0	0	0	0	0	0	0	0	0	0	0	0	0	0	0	1
AB01G01545	0	0	0	0	0	0	0	0	0	0	0	0	0	0	0	0	0	0	0	0	0	0	0	0	0	0	0	0	0	0	0	0	0
AB01G01546	0	0	0	0	0	0	0	0	1	0	1	0	0	0	0	0	0	0	0	0	0	0	0	0	0	0	0	0	0	0	0	0	0
AB01G01547	0	0	0	0	0	0	1	0	0	1	0	0	1	0	0	0	0	0	0	0	0	1	0	0	0	0	0	0	0	0	6	0	0
AB01G01548	2592	3008	1463	1584	3376	1801	2295	2151	2258	1354	929	2120	289	1264	924	684	383	374	1493	1125	1195	1047	493	746	989	633	1297	789	730	506	838	1188	684
AB01G01549	3232	4549	3023	3366	4479	2100	4532	4459	2316	3383	1874	3813	575	2264	1825	1537	824	676	3432	2412	3074	2674	1527	1853	1848	1620	2096	2604	1003	978	1643	1854	973
AB01G01550	124	40	44	47	147	10	38	11	126	15	1	36	242	136	172	175	153	138	38	6	35	0	7	1	374	117	285	146	226	88	358	351	312
AB01G01551	0	0	0	0	0	0	1	0	0	0	0	2	0	0	0	0	0	0	0	0	0	1	1	2	0	0	1	0	0	0	0	0	0
AB01G01552	16	11	24	4	716	83	31	666	544	193	111	33	35	18	40	85	50	56	234	319	204	49	82	163	464	221	357	246	163	289	22	42	13
AB01G01553	4373	3799	1888	2317	4256	1450	3750	3480	2177	2027	1224	4262	2413	2340	2120	2366	1956	2145	3630	3256	4127	2891	2536	2093	5832	3714	5756	3614	3772	2647	4050	3990	3561
AB01G01554	2	0	0	0	0	0	0	0	0	0	0	0	1	0	0	0	0	1	0	0	0	0	0	0	0	0	0	0	0	0	0	0	0
AB01G01555	0	0	0	0	0	0	0	0	0	0	0	0	0	0	0	0	0	0	0	0	0	0	0	0	0	0	0	0	0	0	0	0	0
AB01G01556	0	0	0	0	0	0	0	0	0	0	0	0	0	0	0	0	0	0	0	0	0	0	0	0	0	0	0	0	0	0	0	0	0
AB01G01557	3	0	0	0	0	0	0	0	0	0	0	0	0	0	0	0	0	5	0	3	0	0	0	0	0	0	0	0	0	0	0	0	0
AB01G01558	0	0	0	0	0	0	0	0	0	0	0	0	0	0	0	0	0	0	0	0	0	0	0	0	0	0	0	0	0	0	0	0	0
AB01G01559	0	0	0	0	0	0	0	0	0	0	0	0	0	0	0	0	0	0	0	0	0	0	0	0	0	0	0	0	0	0	0	0	0
AB01G01560	19139	21644	18311	13563	37121	4648	14512	13785	7209	6424	4611	16339	3509	4357	3301	5079	3446	5136	5306	3418	3929	8505	4122	4923	6127	4268	5194	4255	3231	2946	14222	18248	11888
AB01G01561	634	868	108	290	785	213	1836	206	836	156	121	349	462	1091	942	313	144	404	770	1043	1015	502	198	367	420	259	600	67	45	22	86	122	19
AB01G01562	109	75	45	75	52	32	123	120	86	85	25	167	61	53	37	94	57	84	128	215	129	200	193	92	192	115	235	242	251	84	56	44	11
AB01G01563	1211	2140	808	989	1963	828	2583	2077	1094	1057	552	1005	417	1586	1334	771	465	376	2074	1650	1574	1773	680	1471	1913	793	2159	1033	778	979	667	1067	897
AB01G01564	3	9	55	12	37	33	31	85	13	8	100	9	0	2	3	9	12	5	46	27	61	45	59	18	46	66	101	36	153	23	11	34	41
AB01G01565	192	335	96	157	326	87	260	34	143	24	9	229	130	138	166	158	104	146	102	89	120	60	65	71	241	121	214	85	112	62	124	200	169
AB01G01566	4024	1784	1012	3067	5850	334	7850	498	858	342	205	2463	5515	1198	2242	2774	1748	6023	2219	4058	3354	1017	1149	1019	1475	997	1486	354	246	277	2481	2190	1380
AB01G01567	78	83	20	29	26	15	20	29	65	29	6	203	7	11	4	9	8	11	23	13	15	17	5	4	46	42	13	162	170	137	306	358	192
AB01G01568	27	9	50	9	18	3	9	34	7	5	4	148	10	9	9	5	9	4	4	5	5	0	1	0	94	99	234	39	41	6	0	5	9
AB01G01569	208	525	378	338	380	383	284	622	243	333	344	533	201	874	460	479	332	227	393	239	313	203	81	251	312	155	318	40	164	187	308	321	201
AB01G01570	929	2013	1712	1280	1811	1586	1647	3356	854	1578	1767	1416	628	2657	1841	1489	1062	749	1142	852	1187	843	555	977	1376	607	1602	998	1113	768	1434	1744	1304
AB01G01571	0	0	0	0	3	0	3	1	0	0	0	0	0	0	0	0	0	0	0	0	0	0	0	0	0	0	0	0	0	0	0	0	0
AB01G01572	66	46	61	12	50	69	34	114	20	85	139	932	19	11	9	17	14	16	27	27	53	11	24	10	218	66	119	50	185	64	48	105	104
AB01G01573	20	21	21	128	19	2	5	52	16	17	2	0	2	35	11	6	25	2	10	5	8	8	1	0	44	0	71	83	19	58	42	72	143
AB01G01574	1108	680	875	704	1709	616	683	1575	672	923	588	926	876	706	688	762	644	670	494	408	577	263	157	196	1828	877	1459	1156	1656	1044	1030	1020	958
AB01G01575	94	208	68	46	208	73	13	18	148	61	5	192	61	29	78	56	14	44	33119	16330	35697	106494	145328	41645	45	98	78	236	51	102	16	19	15
AB01G01576	24	5	0	4	26	1	11	1	9	1	0	1	96	0	14	43	14	155	120	74	59	69	54	23	1	0	16	0	0	0	11	4	0
AB01G01577	1168	1837	514	743	2384	475	1004	1062	932	1010	458	1256	673	622	531	785	644	947	1446	1895	1584	704	558	572	871	640	981	1203	1384	921	1136	1221	934
AB01G01578	0	0	0	0	0	0	0	0	0	0	0	0	0	0	0	0	0	0	0	0	0	0	0	0	0	0	0	0	0	0	0	0	0
AB01G01579	0	0	0	0	0	0	0	0	0	0	0	0	0	0	0	0	0	0	0	0	0	0	0	0	0	0	0	0	0	0	0	0	0
AB01G01580	10	44	19	25	82	22	61	51	33	32	9	65	19	36	46	44	17	29	30	30	29	31	40	25	100	14	74	42	0	17	53	70	71
AB01G01581	89	41	77	51	83	31	49	28	20	29	14	136	31	51	46	48	48	30	43	31	34	51	33	20	103	64	142	239	126	92	129	84	136
AB01G01582	0	0	0	0	0	0	0	1	0	5	6	0	1	0	4	0	0	0	0	1	1	3	1	1	0	0	0	0	0	0	0	0	0
AB01G01583	0	0	0	0	0	1	0	0	1	0	0	0	0	0	0	0	1	0	0	0	0	0	0	0	0	0	0	0	0	0	0	2	0
AB01G01584	45	857	130	78	186	573	79	2149	426	1133	328	115	29	82	57	69	89	72	14	47	41	9	5	13	257	306	258	392	641	223	134	152	231
AB01G01585	0	0	0	0	0	1	0	0	0	1	0	0	0	0	0	0	0	1	0	0	0	0	0	0	4	0	0	0	0	0	0	0	0
AB01G01586	2036	1307	1120	1248	1830	683	1551	1316	914	931	762	802	508	893	709	651	469	513	869	654	828	771	465	490	1268	621	1413	1509	1624	1140	1332	1408	1379
AB01G01587	1489	1753	1211	1237	2588	1046	2013	1903	1051	1127	925	2313	734	668	620	557	306	630	2052	2705	1804	3988	1235	2111	1006	538	1016	756	545	346	921	1333	771
AB01G01588	1385	1639	491	544	824	508	1225	1292	731	781	384	994	710	1198	853	846	666	639	1432	1242	1449	1101	746	639	1315	610	1327	1104	1072	889	734	931	764
AB01G01589	0	1	0	0	0	0	0	0	0	0	0	0	1	0	0	0	1	0	0	0	1	4	2	2	0	30	0	0	0	0	0	0	0
AB01G01590	1	0	0	0	1	0	0	2	0	1	0	0	0	0	1	0	0	0	0	0	0	0	0	0	0	0	0	0	0	0	0	0	1
AB01G01591	0	0	0	0	0	0	0	0	0	0	0	0	0	0	0	0	0	0	0	0	0	0	0	0	0	0	0	0	0	0	0	0	0
AB01G01592	4679	5792	2305	4702	11479	573	4719	600	1693	584	369	3342	4385	1968	4583	6194	2240	5910	3727	3605	5524	5128	5392	2744	381	236	431	197	275	163	2111	2539	1210
AB01G01593	6686	18406	9319	4779	9650	11972	6964	86969	9970	23099	20235	7303	1977	2880	1752	2863	1767	1692	7095	6526	8451	6027	2691	4012	5521	2752	5901	6084	3840	2902	4561	5259	2823
AB01G01594	6699	7548	2063	5790	10074	1125	11369	1544	4506	1565	1059	9989	5412	3294	3888	4368	2340	5175	6439	6816	9613	3876	4071	5939	6354	4635	7496	1044	864	742	1650	2238	1667
AB01G01595	1853	3691	1470	745	3199	919	1678	2950	2177	999	2416	1993	557	693	888	1043	440	814	2173	2098	2643	1266	1292	765	659	616	940	386	326	193	702	1118	549
AB01G01596	1508	1903	1481	1126	1866	936	2031	2940	1728	1124	778	1146	511	1334	1081	821	599	505	1478	1345	1522	1515	1054	881	986	535	1433	992	594	620	2363	2510	1617
AB01G01597	0	16	1	1	3	5	1	10	12	3	2	0	1	5	1	1	1	2	2	2	3	4	4	3	0	0	0	0	0	0	12	5	18
AB01G01598	22	3	9	3	2	4	1	8	6	5	6	58	3	1	0	0	3	3	110	64	133	31	12	21	102	25	56	12	184	64	10	14	0
AB01G01599	705	687	584	385	523	287	592	1037	386	609	490	1026	408	425	310	393	460	375	408	215	381	395	305	254	1065	556	718	717	833	683	801	805	1033
AB01G01600	5317	2367	2403	445	242	212	4355	12765	3426	4307	1051	490	5	617	105	83	61	8	0	0	0	0	0	0	2686	1578	2643	968	261	49	74	204	140
AB01G01601	2	0	0	0	0	23	0	3	0	3	2	15	0	0	0	0	0	0	2	0	2	0	0	0	0	0	0	20	0	0	1	0	0
AB01G01602	50	24	27	24	48	14	41	17	33	12	4	111	32	88	64	29	41	14	18	4	12	28	11	5	67	195	140	79	235	64	48	104	103
AB01G01603	725	809	527	465	1167	400	952	701	462	643	372	1115	276	668	656	395	289	248	586	443	544	502	282	345	635	364	656	237	443	263	464	758	513
AB01G01604	5690	6997	5725	4696	5754	3375	5760	6681	3903	3883	2956	7258	1645	7438	6831	3170	1754	1488	4839	3776	4754	2796	1242	2140	3227	2500	4208	3542	1687	1357	1878	2687	1338
AB01G01605	372	354	155	287	87	108	628	632	132	42	331	497	209	406	390	101	119	112	1476	1019	1092	352	203	217	519	400	518	769	584	565	429	489	342
AB01G01606	1361	1457	1965	1113	734	767	1665	4519	937	262	1599	160	406	433	284	482	362	618	5085	4091	3820	4125	2319	2658	1012	615	897	629	783	589	940	1287	503
AB01G01607	7	31	1	2	10	13	15	4	11	3	10	2	13	11	9	27	13	30	27	24	26	30	10	21	12	0	15	0	0	0	20	8	16
AB01G01608	0	1	1	0	0	0	0	0	0	0	0	0	0	0	0	2	0	1	0	0	1	0	0	0	0	0	0	0	0	4	0	2	0
AB01G01609	0	0	0	0	0	0	0	0	0	0	0	0	0	0	0	0	0	0	0	0	0	0	0	0	0	0	0	0	0	0	0	0	0
AB01G01610	0	0	0	0	0	0	0	0	0	0	0	0	0	0	0	0	0	0	0	0	0	0	0	0	0	0	0	0	0	0	0	0	0
AB01G01611	0	0	0	0	0	0	0	0	0	0	0	0	0	0	0	0	0	0	0	1	0	0	0	0	0	0	0	0	0	0	0	0	0
AB01G01612	0	0	0	0	0	0	0	0	0	0	0	0	0	0	0	0	0	0	0	0	0	0	0	0	0	0	0	0	0	0	0	2	0
AB01G01613	0	1	0	0	0	0	0	0	0	0	0	0	0	0	0	0	0	0	0	0	0	0	0	0	0	0	0	0	0	0	0	0	0
AB01G01614	1006	2160	474	521	1295	4648	598	6596	4731	6804	1465	768	548	1182	597	901	964	546	521	448	535	327	135	219	2299	1615	1390	3363	4210	3840	1966	2231	2259
AB01G01615	22	10	34	25	10	53	33	42	15	23	9	0	25	10	10	10	24	20	7	13	8	5	5	7	105	29	81	86	127	52	3	9	11
AB01G01616	332	136	37	45	8	44	103	356	137	119	57	369	58	128	48	61	96	80	147	188	185	14	16	10	150	22	197	160	161	142	20	27	11
AB01G01617	555	604	694	348	888	457	655	1058	447	724	426	1091	250	570	463	375	259	245	448	335	459	448	292	365	496	510	683	239	245	176	312	416	154
AB01G01618	12062	15082	9323	7761	23450	10127	14926	23041	12479	19238	8266	13309	15209	13767	17094	18965	8975	13524	6035	6163	7330	5258	3398	4878	6515	3924	8439	6915	4611	4035	10550	11228	8773
AB01G01619	8	0	1	3	81	0	0	0	0	0	87	3	9	3	5	1	1	7	1	5	7	4	2	1	0	0	0	0	0	11	0	0	0
AB01G01620	834	388	310	335	692	227	633	456	380	265	183	557	306	256	226	248	244	293	1045	744	1073	2670	3035	1666	905	634	570	1290	1320	822	1010	1130	1279
AB01G01621	947	1080	668	728	1142	363	1025	770	693	497	357	771	354	564	433	489	297	321	760	581	726	461	296	290	1239	670	1014	834	754	545	981	1063	944
AB01G01622	11	17	2	0	0	0	10	0	0	0	0	0	4	4	16	24	5	11	6	20	8	2	3	8	2	0	14	0	0	0	20	3	0
AB01G01623	9	17	34	33	7	29	32	40	2	14	3	56	6	13	14	21	11	10	10	18	14	42	7	21	5	0	13	34	4	18	14	8	0
AB01G01624	0	0	0	0	0	0	0	0	0	0	0	0	0	1	0	0	0	0	0	0	0	0	0	0	0	0	0	0	0	0	0	0	0
AB01G01625	0	0	0	0	0	0	0	0	0	0	0	0	0	0	0	0	1	0	0	0	0	0	0	0	0	0	0	0	0	0	0	0	0
AB01G01626	0	0	0	0	0	0	0	0	0	0	0	0	0	0	0	0	0	0	0	0	0	0	0	0	0	0	0	0	0	0	0	0	0
AB01G01627	0	0	0	0	0	0	0	0	0	0	0	0	0	0	0	0	0	0	0	0	0	0	0	0	0	0	0	0	0	0	0	0	0
AB01G01628	0	0	0	0	0	0	0	0	0	0	0	1	0	3	0	0	5	1	0	0	0	0	0	0	0	0	0	0	0	0	0	0	0
AB01G01629	0	1	0	0	0	0	67	0	0	0	0	0	0	0	0	0	1	0	0	0	0	0	0	0	0	0	0	0	0	0	1	1	0
AB01G01630	0	1	0	0	0	0	53	0	0	0	0	0	0	0	0	0	1	0	1	0	0	2	1	4	0	0	0	0	0	0	0	0	6
AB01G01631	0	0	5	0	1	0	0	0	0	0	0	4	0	0	0	0	0	0	0	0	0	0	0	0	0	0	0	0	0	0	0	0	0
AB01G01632	0	0	0	0	0	0	0	0	0	0	0	0	0	0	0	0	0	0	0	0	0	0	0	0	0	0	0	0	0	0	0	0	0
AB01G01633	0	0	0	0	0	0	0	2	0	0	0	0	0	0	0	0	0	0	0	0	0	0	0	0	0	0	0	0	0	0	0	0	0
AB01G01634	4	7	1	8	17	9	22	2	5	1	3	19	4	8	7	9	4	3	18	3	8	11	7	1	21	0	20	0	0	18	13	5	8
AB01G01635	0	37	11	0	0	15	35	63	30	15	0	0	7	6	11	11	15	3	4	3	5	2	3	1	20	64	65	19	1	0	9	14	12
AB01G01636	33	32	21	37	154	51	56	41	45	12	16	114	11	16	13	15	8	13	35	15	15	68	31	26	41	0	42	4	54	9	45	85	93
AB01G01637	3012	839	864	1604	3119	55	5580	53	402	65	37	2685	5502	889	1414	3096	1744	6463	4125	4758	4029	2391	3508	2402	6155	4667	6822	571	859	439	2399	1638	1461
AB01G01638	1475	841	289	524	628	243	1148	416	621	268	206	1238	671	935	996	772	527	591	1413	908	1256	2889	1767	1361	1081	859	1340	871	747	664	742	638	619
AB01G01639	0	0	0	0	0	0	0	0	1	0	0	0	2	0	0	1	1	0	0	0	0	0	0	0	0	0	0	0	0	0	0	0	0
AB01G01640	0	0	0	0	0	0	0	0	0	0	0	0	0	0	0	0	0	0	0	0	0	0	0	0	0	0	0	0	0	0	0	0	0
AB01G01641	0	0	0	0	0	0	0	0	0	0	0	0	0	0	0	0	0	0	0	0	0	0	0	0	0	0	0	0	0	0	0	0	0
AB01G01642	0	0	0	0	0	0	0	0	0	0	0	0	0	0	0	0	0	0	0	0	0	0	0	0	0	0	0	0	0	0	0	0	0
AB01G01643	211	351	9	27	1113	51	45	76	115	77	5	953	49	63	84	83	97	86	348	235	279	171	220	86	322	100	237	114	268	44	174	94	43
AB01G01644	0	0	0	0	0	0	0	0	0	0	0	1	0	0	0	0	0	0	0	0	0	0	0	0	0	0	0	1	0	0	0	0	0
AB01G01645	37	48	61	77	72	20	81	98	78	37	39	0	17	27	23	19	13	15	34	25	40	21	12	3	124	7	81	124	84	51	88	115	39
AB01G01646	14	12	15	31	33	7	27	20	25	11	17	0	10	21	9	5	9	7	21	10	21	1	7	1	16	0	25	0	16	13	24	13	28
AB01G01647	41	33	33	59	55	12	62	44	50	21	11	0	29	38	30	22	18	28	40	29	35	20	9	5	72	38	85	28	2	14	56	75	110
AB01G01648	0	0	0	0	0	0	0	0	0	0	0	0	0	0	0	0	0	0	0	0	0	0	0	0	0	0	0	0	0	0	0	0	0
AB01G01649	10	18	2	15	3	4	44	0	2	0	1	286	6	1	1	5	8	6	21	10	9	31	28	16	144	158	164	114	126	49	39	54	39
AB01G01650	131	4	12	12	9	3	10	3	34	2	0	98	89	14	19	18	21	25	5	1	1	3	4	5	301	72	243	3	65	20	53	106	74
AB01G01651	0	0	0	0	0	0	0	0	0	0	0	0	0	0	0	0	0	0	0	0	0	0	0	0	0	0	0	0	0	0	0	0	0
AB01G01652	3	19	3	0	39	7	14	24	4	59	34	1	20	2	17	38	8	28	133	109	127	157	148	137	42	16	63	107	83	40	21	24	58
AB01G01653	0	0	0	0	0	0	0	0	0	0	0	0	0	0	0	0	0	0	0	0	0	0	0	0	0	0	0	0	0	0	0	0	0
AB01G01654	0	0	0	0	0	0	0	0	0	0	0	0	0	0	0	0	0	0	0	0	0	0	0	0	0	0	0	0	0	0	0	0	0
AB01G01655	1	2	0	0	0	0	0	0	2	0	0	3	0	3	3	0	0	1	33	30	13	9	0	14	0	0	0	0	0	0	0	0	0
AB01G01656	4	13	0	0	2	2	9	9	8	0	3	0	14	28	14	5	2	2	176	152	91	41	25	33	49	0	9	0	0	23	0	7	4
AB01G01657	0	0	0	0	0	0	0	0	0	0	0	0	0	0	0	0	0	0	0	0	0	0	0	0	0	0	0	0	0	0	0	0	0
AB01G01658	2	14	2	0	19	4	2	20	1	20	13	26	14	0	10	5	2	17	69	36	39	101	72	75	31	26	55	95	4	5	5	4	52
AB01G01659	0	2	0	0	2	2	1	2	0	0	1	0	0	0	0	1	0	0	0	0	1	0	0	0	0	0	0	0	0	0	1	0	0
AB01G01660	0	0	2	1	1	0	1	0	0	1	0	0	0	0	0	0	0	1	0	0	0	0	0	0	0	0	0	0	0	0	0	0	0
AB01G01661	1228	623	1969	2413	1373	511	641	682	678	270	201	679	32	235	95	142	72	76	1379	743	1323	580	475	408	463	382	480	1159	656	485	1004	1264	905
AB01G01662	1242	1204	658	853	3060	532	1546	3081	1516	1879	1743	225	395	139	149	303	390	664	632	891	972	600	81	189	466	232	484	478	496	400	433	541	379
AB01G01663	269	115	335	374	1503	49	272	771	81	198	331	30	110	96	89	167	112	193	445	358	422	703	361	180	36	20	257	24	22	49	98	75	86
AB01G01664	738	847	505	354	676	683	792	1916	726	834	321	507	264	578	407	495	307	367	809	785	877	622	445	394	513	229	433	462	552	403	817	877	740
AB01G01665	1	0	0	0	0	0	0	0	1	0	0	3	1	0	0	0	0	0	29	14	36	5	4	3	5	0	16	3	0	0	0	0	0
AB01G01666	667	298	1012	478	253	530	597	717	127	549	144	588	24	94	40	87	56	36	588	164	276	410	334	185	435	331	412	485	480	198	498	438	173
AB01G01667	0	0	0	0	0	0	0	0	0	0	0	0	0	0	0	0	0	0	0	0	0	0	0	0	0	0	0	0	0	0	0	0	0
AB01G01668	0	0	0	0	0	0	0	0	0	0	0	0	0	0	0	0	0	0	0	0	0	0	0	0	0	0	0	0	0	0	0	0	0
AB01G01669	0	0	0	0	0	0	0	0	0	0	0	0	0	0	0	0	0	0	0	0	0	0	0	0	0	0	0	0	0	0	0	0	0
AB01G01670	0	0	0	0	0	0	0	0	0	0	0	0	0	0	0	0	0	0	0	0	0	0	0	0	0	0	0	0	0	0	0	0	0
AB01G01671	0	2	0	1	0	0	0	0	0	0	0	0	0	0	0	0	1	0	1	0	0	1	1	0	0	0	0	0	0	0	0	1	0
AB01G01672	1159	910	763	938	1012	449	1662	981	733	537	277	706	331	782	682	384	325	289	884	528	623	896	619	683	365	260	490	325	191	232	651	796	426
AB01G01673	1245	1020	802	957	1074	500	1840	1048	737	550	296	1440	332	920	719	417	338	293	891	700	756	913	644	691	398	318	490	426	198	234	695	848	513
AB01G01674	8	19	11	12	30	28	19	86	33	37	9	48	1	13	6	5	2	4	8	13	12	16	8	8	34	0	22	0	12	0	15	17	1
AB01G01675	19	105	18	14	26	110	36	217	19	65	94	5	13	51	68	13	22	13	12	13	6	20	4	10	111	35	80	192	75	32	15	40	4
AB01G01676	1116	1524	1917	1505	1463	1294	686	12602	1006	1035	3111	240	584	613	460	578	761	767	3467	1613	1811	1984	960	996	3083	2181	2563	2278	5122	3389	5857	3702	7526
AB01G01677	2252	2101	1651	1826	2532	1365	2151	2276	1490	1880	766	996	663	945	747	853	721	701	1437	1269	1478	1314	862	1041	1677	800	1699	2164	1664	1729	2110	2391	2508
AB01G01678	476	509	187	213	570	260	592	777	760	432	203	651	478	276	238	453	401	414	217	188	200	168	309	101	2261	819	1450	453	848	499	1220	1147	1149
AB01G01679	0	0	0	0	0	0	0	0	0	0	0	0	0	0	0	0	0	0	0	0	0	0	0	0	0	0	0	0	0	0	0	0	0
AB01G01680	388	149	246	228	271	145	491	174	100	197	35	823	116	283	239	132	120	110	97	59	70	103	52	51	257	18	197	125	195	131	261	270	246
AB01G01681	2487	3054	685	1308	1524	878	2385	1858	1237	661	412	1057	1647	1674	2070	1857	1388	1396	2344	1911	2271	2165	2128	1617	3224	1446	3429	3218	2683	1973	3223	2937	3203
AB01G01682	1267	433	161	325	352	123	900	389	559	199	65	214	215	688	366	327	316	188	679	341	495	274	195	128	850	269	770	791	584	491	950	969	760
AB01G01683	0	0	0	0	0	0	0	0	0	0	0	0	0	3	0	0	0	0	0	0	0	0	0	0	0	0	0	0	0	0	0	0	0
AB01G01684	0	0	0	0	0	0	0	0	0	0	0	0	0	0	0	0	0	0	0	0	0	0	0	0	0	0	0	0	0	0	0	0	0
AB01G01685	4	129	31	123	0	105	98	568	168	23	20	451	17	2	5	7	5	28	0	1	2	0	0	0	952	386	704	214	286	430	808	815	2652
AB01G01686	20	1	0	0	0	0	27	0	0	2	0	24	0	14	0	1	2	1	4	1	2	1	2	0	7	2	17	0	0	4	22	1	4
AB01G01687	0	0	0	0	0	1	0	0	0	0	0	0	0	0	0	0	0	0	0	5	0	0	0	7	0	0	0	0	0	0	0	0	0
AB01G01688	19	1302	309	701	8	657	818	3161	1380	69	616	800	128	11	6	22	16	68	10	1	7	3	0	0	4764	2321	3276	1212	2149	1614	8044	8865	31367
AB01G01689	0	0	0	0	0	0	0	0	0	0	0	0	0	0	0	0	0	0	0	0	0	0	0	0	0	0	0	0	0	0	0	0	0
AB01G01690	217	162	112	93	384	46	13	439	132	50	274	137	71	76	25	73	47	91	422	263	371	356	283	163	68	17	129	79	0	63	64	57	62
AB01G01691	5026	12705	7042	6130	23575	6758	4787	12792	6722	9477	3208	4327	5113	1501	2052	3547	1788	6506	2937	2552	2915	1915	1295	1531	6835	2771	4703	2063	2361	1809	6391	5817	3691
AB01G01692	0	0	0	0	0	0	0	0	0	1	0	0	0	0	0	0	0	1	0	0	1	0	0	5	0	0	0	0	0	0	0	0	0
AB01G01693	5721	4574	2663	3533	7058	1940	6603	3729	3574	2301	1035	3984	3010	6786	6629	3320	2397	2365	4204	3028	3820	2457	1339	1909	1955	1025	2641	2999	2427	2173	5342	4942	3488
AB01G01694	0	0	0	0	0	0	0	0	0	0	0	0	0	0	0	0	0	0	0	0	0	0	0	0	0	0	0	0	0	0	0	0	0
AB01G01695	1	1	0	1	1	0	0	1	2	1	0	144	1	1	1	1	1	5	5	10	8	7	11	7	1	0	1	0	0	1	1	1	0
AB01G01696	2	0	19	8	1	1	4	15	3	0	0	0	1	1	1	11	3	6	3	5	0	0	0	0	0	0	0	0	0	0	2	1	15
AB01G01697	0	0	0	0	0	0	0	0	0	0	0	0	0	0	0	0	1	0	0	0	0	0	0	0	0	0	0	0	0	0	0	0	0
AB01G01698	0	0	0	0	0	0	0	0	0	0	0	0	0	0	0	0	1	0	0	0	0	0	0	0	0	0	0	0	0	0	0	0	0
AB01G01699	0	0	0	0	0	0	0	0	0	0	0	0	0	0	0	0	0	0	0	0	0	0	0	0	0	0	0	0	0	0	0	0	0
AB01G01700	40	28	7	14	81	10	10	76	12	18	32	1	53	33	48	29	20	35	25	30	43	57	70	24	41	38	86	53	1	0	10	21	6
AB01G01701	4541	6493	3596	3892	6953	4116	5241	8213	4678	6658	3334	6231	2529	3959	3523	3240	2230	2630	2572	2187	2796	1899	1126	1719	2414	1624	2756	2608	1851	1509	2710	3530	2595
AB01G01702	1595	1288	1217	1206	2158	1151	1980	2088	1114	2034	902	1875	660	1147	977	828	710	691	1431	1264	1431	1281	674	945	1392	1199	1089	1442	1378	517	1163	1274	906
AB01G01703	611	107	405	223	373	59	677	14	129	104	11	477	149	804	648	269	218	113	243	166	226	65	24	33	320	244	418	297	196	131	386	374	247
AB01G01704	1476	1130	207	556	1456	131	1234	206	641	130	141	1109	1037	654	592	751	451	936	1473	2246	2100	902	630	837	654	248	523	235	110	102	271	449	227
AB01G01705	0	0	0	0	0	17	0	0	2	0	0	0	0	2	5	3	0	0	2	0	3	0	3	0	2	2	0	0	5	11	0	3	0
AB01G01706	0	0	0	0	0	0	0	0	0	0	0	0	0	0	0	0	3	0	0	0	0	0	0	0	0	0	0	0	0	0	0	0	0
AB01G01707	0	0	0	0	0	0	0	0	0	0	0	0	0	0	0	0	0	0	0	0	0	0	0	0	0	0	0	0	0	0	0	0	0
AB01G01708	0	0	0	0	0	0	0	0	0	0	0	0	0	0	0	0	0	0	0	0	0	0	0	0	0	0	0	0	0	0	0	0	0
AB01G01709	55	2	30	38	6	5	1	12	1	2	9	0	1	15	13	12	18	1	20	6	1	24	1	6	43	40	32	2	0	0	13	16	11
AB01G01710	438	598	171	282	537	303	451	587	225	499	32	135	1260	663	359	505	570	606	361	217	367	269	284	126	4227	1810	3647	814	1199	768	743	864	967
AB01G01711	0	0	0	0	0	0	0	0	0	0	0	0	0	0	0	0	0	0	0	0	0	0	0	0	0	0	0	0	0	0	0	0	0
AB01G01712	701	580	348	171	408	252	573	717	212	916	87	674	242	438	311	334	424	242	466	567	344	295	145	269	1047	305	980	896	848	496	473	572	451
AB01G01713	3463	1252	440	780	715	814	1265	3700	453	313	1529	227	356	697	773	1443	643	772	6571	4786	5946	10280	10228	7546	2283	1283	3015	2552	1842	1654	2423	2216	1211
AB01G01714	27	74	2	30	51	18	14	60	19	5	21	3	34	15	9	18	6	17	24	21	19	135	165	44	58	22	111	31	75	6	106	136	51
AB01G01715	0	0	0	0	0	0	0	0	0	0	0	0	0	0	0	0	0	0	0	0	0	0	0	0	0	0	0	0	0	0	0	0	0
AB01G01716	2	1	0	0	12	0	0	13	0	0	0	0	0	0	0	0	0	0	1	1	3	6	4	1	5	0	16	0	0	0	7	5	0
AB01G01717	4336	2976	4350	4170	3679	1259	5935	2505	2918	1610	1187	5112	323	2034	1675	975	440	350	3270	2130	2117	2349	642	1604	1018	886	1734	1499	950	556	985	1648	857
AB01G01718	14164	10022	6292	6329	7925	3787	12081	8840	6531	6730	2618	6887	3794	9151	6185	4699	3881	2872	10669	8426	11980	7156	4867	4553	4481	2785	5134	6054	3419	3434	4930	6759	3836
AB01G01719	1697	1314	653	883	2341	529	1163	1135	1225	697	362	883	1197	458	862	676	363	849	1043	1420	1299	955	779	850	687	241	556	437	396	434	886	748	681
AB01G01720	3162	1629	1018	1655	4196	393	2559	888	1762	514	369	236	2086	1509	1805	2796	1248	2383	3009	2383	4401	2310	2116	642	460	303	714	274	244	86	1085	1606	703
AB01G01721	10	52	3	28	4	8	17	96	5	53	11	28	0	1	1	12	4	6	37	14	20	45	17	17	58	33	105	44	35	13	41	25	0
AB01G01722	0	0	0	0	0	0	0	0	0	0	0	0	0	0	0	0	0	0	0	0	0	0	0	0	0	0	0	0	0	0	0	0	0
AB01G01723	1426	1847	1373	1265	1851	847	1626	1719	1086	859	567	2188	383	902	660	568	445	369	1498	1137	1751	1045	465	683	686	690	581	1108	550	584	1324	1860	788
AB01G01724	0	0	0	0	0	0	0	0	0	0	0	0	0	0	0	0	0	0	0	0	0	0	0	0	0	0	0	0	0	0	0	0	0
AB01G01725	108	20	52	88	0	37	44	17	40	21	17	0	4	83	80	53	43	9	22	12	45	47	68	13	108	65	83	131	156	91	180	222	158
AB01G01726	187	672	363	219	575	265	801	420	604	237	211	785	155	605	582	286	122	137	689	501	537	483	252	349	336	329	618	210	38	33	144	223	130
AB01G01727	17	85	0	15	117	58	40	41	94	32	16	82	67	83	97	78	64	68	44	55	39	37	35	15	46	2	52	93	41	5	13	35	21
AB01G01728	319	683	266	326	629	182	867	470	618	218	123	536	140	623	548	288	140	109	767	365	479	533	250	326	313	313	687	268	39	54	148	222	152
AB01G01729	16	45	0	9	107	45	28	39	68	36	12	52	65	74	83	87	61	61	40	48	35	36	29	12	53	13	19	52	42	40	19	42	39
AB01G01730	1795	1379	811	1128	1741	780	1597	1228	1106	754	241	1414	2806	2206	2191	2142	1856	2216	1588	1315	1568	1165	999	870	2516	1372	2548	2220	1862	1777	3808	2882	3389
AB01G01731	685	774	540	470	1506	505	835	491	810	958	366	0	236	385	568	332	136	241	480	589	956	395	484	388	584	586	677	624	343	257	548	408	285
AB01G01732	7	7	399	5	4	0	8	2	3	2	0	158	2	15	23	19	6	39	36	33	70	105	33	63	68	72	53	33	45	66	189	141	156
AB01G01733	7	25	72	21	32	13	23	34	20	15	16	552	32	33	55	40	24	42	63	120	227	37	268	234	79	47	26	24	22	8	75	35	42
AB01G01734	0	0	0	0	0	0	0	0	0	0	0	0	0	0	0	0	0	0	0	0	0	0	0	0	4	0	6	0	0	0	0	0	0
AB01G01735	288	386	295	171	856	218	461	238	444	436	217	0	113	184	288	164	57	124	271	291	547	173	203	226	244	229	290	258	122	40	226	170	131
AB01G01736	5	0	320	1	1	0	6	0	2	2	0	117	7	5	32	18	3	30	32	28	60	42	63	67	127	63	31	1	62	13	144	170	67
AB01G01737	7	25	52	15	29	13	21	33	17	15	17	149	30	35	52	33	22	34	58	132	208	31	182	247	50	2	8	25	5	2	34	35	51
AB01G01738	0	0	0	0	0	0	0	0	0	0	0	0	0	0	0	0	0	0	0	0	0	0	0	0	0	0	0	0	0	0	0	0	0
AB01G01739	621	742	520	414	1480	442	802	462	763	931	334	0	216	348	496	287	119	232	432	565	817	345	455	356	556	600	614	570	290	182	528	370	233
AB01G01740	135	229	0	126	85	104	79	156	34	0	92	90	29	64	16	31	97	22	54	22	28	48	26	28	146	185	99	111	263	206	130	299	440
AB01G01741	0	0	0	0	0	0	0	0	0	0	0	0	0	0	0	0	0	0	0	0	0	0	0	0	0	0	0	0	0	0	0	0	0
AB01G01742	686	714	296	326	564	324	773	485	467	421	137	799	224	523	447	405	260	187	427	262	388	246	180	144	546	244	503	560	340	281	493	546	424
AB01G01743	3	4	0	2	3	3	2	7	1	1	0	0	2	5	4	1	2	0	3	0	1	0	0	0	5	0	2	0	0	0	7	4	0
AB01G01744	7	37	8	7	14	3	17	17	14	9	1	11	1	8	14	15	5	9	13	8	12	12	3	4	14	0	21	12	0	6	15	8	0
AB01G01745	660	720	343	388	875	272	956	583	653	426	259	233	319	289	232	301	241	312	358	412	369	257	250	220	1245	632	975	520	876	661	844	1059	969
AB01G01746	0	0	0	0	0	0	0	0	0	1	0	0	0	0	0	0	0	0	0	0	0	0	0	0	13	0	15	0	0	0	2	4	13
AB01G01747	3	1	13	2	4	2	8	6	0	3	1	28	1	8	10	1	3	4	9	7	7	10	3	2	4	2	3	0	1	0	1	0	0
AB01G01748	0	0	0	0	0	0	0	16	0	0	0	1	5	0	3	6	0	6	0	6	2	0	2	1	0	0	0	0	0	5	0	0	0
AB01G01749	0	0	0	0	0	0	0	0	0	0	0	0	0	0	0	0	0	0	0	0	0	0	1	0	0	0	0	0	0	0	0	0	0
AB01G01750	0	0	0	0	0	0	0	0	0	0	0	0	0	0	0	0	0	0	0	0	0	0	2	0	0	0	0	0	0	0	0	0	0
AB01G01751	70	191	42	73	107	92	197	23	104	26	35	82	11	91	65	48	26	36	52	55	79	155	72	97	23	12	103	26	0	2	97	108	31
AB01G01752	0	0	0	0	0	0	0	0	0	0	0	0	0	0	0	0	0	0	0	0	0	0	0	0	0	0	0	0	0	0	0	0	0
AB01G01753	3544	3132	2593	3312	4328	1197	5244	1028	1864	1196	705	3997	304	2087	1731	875	370	324	3143	1923	2209	2835	1094	1704	1410	838	2065	1438	805	602	954	1373	770
AB01G01754	0	0	0	0	0	0	0	0	0	0	0	0	0	0	0	0	1	0	0	0	0	0	0	0	2	0	3	0	0	0	0	0	0
AB01G01755	0	0	0	0	0	0	0	0	0	0	0	0	0	0	0	0	0	0	0	0	0	0	0	0	0	0	0	0	0	0	0	0	0
AB01G01756	0	0	0	0	0	0	0	0	0	0	0	0	0	0	0	0	0	0	0	0	0	0	0	0	0	0	0	0	0	0	0	0	0
AB01G01757	669	678	529	617	826	540	970	1195	774	752	491	802	628	660	494	655	649	611	601	425	515	760	702	636	1114	610	1164	756	727	669	1309	1346	1204
AB01G01758	0	5	0	0	2	0	0	4	2	2	3	4	0	2	0	1	0	0	1	0	1	4	0	0	0	0	0	0	0	0	4	0	0
AB01G01759	234	135	51	84	144	25	171	24	39	58	15	4	248	94	137	508	242	352	109	54	142	40	22	19	244	155	312	54	200	73	121	85	35
AB01G01760	705	675	379	408	755	413	828	640	556	493	280	942	279	806	587	423	399	293	962	682	846	1701	1541	982	743	472	892	711	522	352	551	620	399
AB01G01761	1418	761	703	619	1063	359	1015	637	358	508	258	531	1485	1150	798	1006	1226	1041	1221	796	1102	1290	991	751	1881	1179	1518	731	1724	812	1777	1541	2537
AB01G01762	1	1	1	0	0	1	0	0	2	1	0	0	0	0	2	1	0	1	4	0	2	1	0	0	18	0	0	0	0	0	0	0	9
AB01G01763	1	0	0	0	0	0	0	0	1	0	0	0	1	1	2	2	2	1	1	0	1	0	0	0	2	0	9	0	0	3	4	1	0
AB01G01764	230	253	107	85	197	113	178	157	103	96	95	387	129	196	201	142	93	103	206	204	245	170	122	138	210	134	292	135	182	106	193	157	111
AB01G01765	0	0	0	0	0	0	0	0	0	0	0	0	0	0	0	0	0	0	0	0	0	0	0	0	0	0	0	0	0	0	0	0	0
AB01G01766	5	5	8	1	1	0	2	1	3	1	0	0	0	1	0	1	2	1	2	1	2	3	4	0	0	0	0	0	0	0	0	4	0
AB01G01767	883	694	454	667	845	344	832	731	421	461	207	572	231	496	380	451	345	288	751	536	769	648	555	441	410	238	580	322	489	320	456	514	340
AB01G01768	422	563	373	355	438	402	427	484	265	392	236	701	110	361	273	216	167	143	226	156	207	374	227	236	352	168	222	438	638	221	606	736	452
AB01G01769	340	196	129	182	328	133	189	274	205	181	43	301	547	232	192	354	315	432	237	163	242	202	145	109	1421	698	1129	569	1754	956	731	489	1157
AB01G01770	1362	1415	543	865	892	857	1165	2063	693	800	1035	1362	1515	898	736	1168	1212	1467	2163	1788	1604	1597	1252	1123	4017	2925	2731	3460	3759	2891	2200	1853	2365
AB01G01771	1579	10045	6290	7973	1059	2465	6227	16194	7655	6047	8354	768	86	134	102	75	40	42	1552	1069	2710	3039	1290	2730	1818	1079	3261	819	840	430	857	464	261
AB01G01772	4	80	69	759	4	30	150	2038	24	946	386	2	228	219	662	26	2	31	980	560	1386	7	5	4	1	0	0	0	0	0	44	34	22
AB01G01773	0	0	0	0	0	2	0	2	0	2	0	0	0	0	3	0	0	0	0	5	5	0	0	0	0	0	0	0	0	0	0	0	0
AB01G01774	0	0	0	0	0	0	0	0	0	0	0	0	0	0	0	0	0	0	0	0	0	0	0	0	0	0	0	0	0	0	0	0	0
AB01G01775	0	0	0	0	0	0	0	0	0	0	0	0	0	0	0	0	1	0	0	0	0	0	0	0	0	0	0	0	0	0	0	0	0
AB01G01776	0	0	0	0	0	0	0	0	0	0	0	0	0	0	0	0	0	0	0	0	0	0	0	0	0	0	0	0	0	0	0	0	0
AB01G01777	0	0	0	0	0	1	0	0	0	0	0	1	0	0	0	1	2	0	0	0	2	1	1	0	0	0	0	0	0	0	0	0	0
AB01G01778	1958	6533	1553	1949	1970	1030	5950	7479	2674	1303	3614	5449	172	167	193	64	30	110	1584	599	1623	2438	559	1613	1249	777	2395	364	518	398	1241	631	442
AB01G01779	10200	8057	1826	10163	5179	57	597	4031	577	1195	3341	415	1634	3979	1994	424	233	979	7786	2709	4954	3256	1862	1240	1216	464	2206	1222	1778	733	4479	2970	2499
AB01G01780	650	35	42	95	45	30	111	1739	300	64	66	78	300	282	188	250	184	264	598	287	473	12	2	1	10878	4179	11293	1808	1296	1213	612	620	689
AB01G01781	0	0	0	5	0	0	0	0	0	0	0	0	0	0	0	0	0	0	0	0	0	0	0	0	0	0	0	0	0	0	0	0	0
AB01G01782	3	1	0	7	0	3	1	4	4	0	0	3	1	1	0	0	0	2	11	10	6	13	1	2	64	98	85	0	0	0	0	0	0
AB01G01783	0	0	0	0	0	0	0	0	0	0	0	0	0	0	0	0	1	0	0	0	2	0	0	0	0	0	0	0	0	0	0	0	0
AB01G01784	0	0	0	0	0	0	0	0	0	0	0	0	0	0	0	0	1	0	0	0	0	0	0	0	0	0	0	0	0	0	0	0	0
AB01G01785	0	0	3	0	2	0	0	3	0	0	0	1	0	1	1	0	0	0	3	5	22	5	2	28	2	0	0	0	0	0	6	0	0
AB01G01786	0	0	0	0	0	0	0	0	0	0	0	0	0	0	0	0	0	0	0	0	0	0	0	0	0	0	0	0	0	0	0	0	0
AB01G01787	95	484	145	130	511	143	241	316	878	146	274	100	399	103	252	627	217	637	1950	3615	5124	2175	444	2950	1275	712	867	883	577	563	449	422	392
AB01G01788	517	583	477	514	849	285	581	453	388	420	284	612	142	303	240	231	122	143	475	267	368	315	168	226	333	78	347	302	105	185	512	551	541
AB01G01789	7	6	8	7	16	9	4	1	3	325	0	71	37	1	3	5	2	35	1	112	3	4	2	77	24	2	1	0	0	0	11	15	6
AB01G01790	96	124	29	15	92	40	61	114	53	54	30	40	74	65	40	30	102	153	138	309	247	344	469	425	167	60	208	182	207	244	133	175	84
AB01G01791	3768	3511	1734	1487	2845	1003	7122	4438	2860	1990	1462	290	1737	1469	2166	1593	757	1351	7710	10252	12606	2696	1314	1753	6953	2797	6699	5502	2552	2223	641	833	855
AB01G01792	0	0	0	0	0	0	0	0	0	0	0	0	0	0	0	0	0	0	0	0	0	0	0	0	0	0	0	0	0	0	0	0	0
AB01G01793	325	208	56	33	656	34	186	94	238	74	109	114	255	145	124	170	98	213	27	50	33	14	14	26	431	218	555	57	53	65	30	53	10
AB01G01794	4185	4003	1326	1862	8148	4883	3227	1747	5433	4642	1284	1416	1700	1983	1692	1687	1041	2066	1194	1376	1593	739	495	927	5514	2671	5707	2692	1328	1360	1151	1339	994
AB01G01795	0	0	0	0	0	0	4	0	0	0	0	0	0	0	0	0	1	0	0	0	0	1	0	0	0	0	0	0	0	0	0	0	0
AB01G01796	0	0	0	0	0	0	0	0	0	0	0	0	0	0	0	0	0	0	0	0	0	0	0	0	0	0	0	0	0	0	0	0	0
AB01G01797	265	567	288	304	334	196	559	273	938	107	104	89	160	720	396	231	224	85	47	8	4	118	50	42	782	355	813	299	95	206	431	321	348
AB01G01798	1	0	0	0	0	0	0	0	1	0	0	0	0	0	1	1	0	0	0	0	0	1	0	0	0	0	0	0	0	0	0	0	0
AB01G01799	0	0	0	0	0	0	0	0	0	0	0	0	0	0	0	0	0	0	0	0	0	0	0	0	0	0	0	0	0	0	0	0	0
AB01G01800	0	0	0	0	1	0	0	0	0	0	1	0	0	0	0	0	0	0	2	5	0	2	0	7	40	5	12	0	0	0	0	3	15
AB01G01801	2546	1193	1534	6193	13114	997	3238	1036	621	274	651	2465	220	250	113	964	283	730	6457	5461	6732	1668	549	1263	11	1	5	118	96	147	2131	1443	1219
AB01G01802	66	54	109	168	199	32	40	55	16	6	34	222	33	46	33	25	31	34	246	210	120	136	16	171	17	2	11	43	0	6	161	132	239
AB01G01803	0	0	0	0	0	0	0	0	0	0	0	0	0	0	0	0	0	2	0	0	0	0	0	0	0	0	0	0	0	0	0	0	0
AB01G01804	0	0	0	0	0	0	0	0	0	0	0	0	1	0	0	0	0	0	0	0	0	0	0	0	0	0	0	0	0	0	0	0	0
AB01G01805	0	0	0	0	1	0	0	0	0	0	0	0	0	0	0	1	0	0	0	0	0	0	0	0	0	0	0	0	0	0	0	0	0
AB01G01806	0	35	0	2	15	12	3	12	3	1	29	0	3	2	4	2	2	1	1	3	7	5	8	2	0	0	0	0	31	0	28	10	0
AB01G01807	130	295	108	112	229	109	257	202	230	102	128	371	324	213	216	229	245	258	85	88	116	69	65	49	1151	702	900	289	310	193	761	693	839
AB01G01808	83	106	43	52	89	59	77	346	31	114	97	393	7	22	3	1	15	9	155	85	88	301	211	201	50	0	29	81	206	81	47	85	20
AB01G01809	174	322	546	123	409	281	158	464	232	530	123	829	31	230	139	69	45	24	180	158	179	109	30	79	319	96	281	615	301	223	291	395	261
AB01G01810	556	452	313	369	580	134	925	750	333	504	253	1100	72	63	36	113	159	145	569	382	603	687	459	369	717	425	856	540	311	190	529	500	250
AB01G01811	0	0	0	0	0	0	0	0	0	0	0	0	0	0	0	0	0	0	0	0	0	0	0	0	0	0	0	0	0	0	0	0	0
AB01G01812	21	57	30	5	59	4	52	26	35	30	9	123	10	26	39	26	16	12	22	22	15	15	6	11	37	43	18	0	0	3	28	47	23
AB01G01813	2784	1833	1354	1467	2732	1035	2174	1894	1640	1535	951	2049	1082	1339	1100	1453	1245	1059	3161	2400	3095	5988	6120	4028	3608	2964	3307	3246	2921	2172	2139	2078	1973
AB01G01814	2	4	1	1	3	2	0	0	4	2	3	4	3	2	5	2	5	0	4	4	7	92	12	10	0	0	0	0	0	0	4	1	0
AB01G01815	294	194	129	139	323	147	271	158	185	279	95	383	57	115	86	90	68	68	113	123	145	154	118	118	174	122	149	239	220	126	178	205	172
AB01G01816	0	0	0	0	0	0	0	0	0	0	0	0	1	0	0	0	2	0	3	1	0	0	0	0	0	0	0	0	0	0	0	0	0
AB01G01817	0	0	0	0	0	0	0	0	0	0	0	0	0	0	0	0	0	0	0	0	0	0	0	0	0	0	0	0	0	0	0	0	0
AB01G01818	2	0	0	0	0	0	0	0	0	0	0	0	0	0	0	0	0	0	0	0	0	0	0	0	0	0	0	0	0	0	0	0	0
AB01G01819	0	0	0	0	0	0	0	0	0	0	0	0	0	0	0	0	0	0	0	0	0	0	0	0	0	0	0	0	0	0	0	0	0
AB01G01820	0	0	0	0	0	0	0	0	0	1	0	0	0	4	1	0	0	0	0	0	0	0	0	0	11	0	0	0	0	0	0	0	0
AB01G01821	0	0	0	2	0	0	0	0	0	0	0	0	0	0	0	0	0	0	0	0	0	0	0	0	0	0	5	0	0	0	0	0	0
AB01G01822	0	0	0	0	0	1	0	0	0	0	0	0	0	0	0	0	0	0	0	0	0	0	0	0	0	0	0	0	0	0	0	0	0
AB01G01823	0	0	0	0	1	0	0	1	2	0	0	713	0	0	0	0	0	0	1	0	0	0	0	0	0	0	0	0	0	0	0	0	0
AB01G01824	783	581	305	322	639	289	569	726	503	632	229	704	366	396	319	366	334	347	573	372	614	1135	1662	913	875	618	800	1001	1119	708	769	861	1123
AB01G01825	29	73	58	16	29	26	21	5	11	23	7	0	7	66	40	14	9	5	18	3	35	27	15	10	16	46	13	0	0	1	6	12	3
AB01G01826	6	90	55	0	2	0	4	0	1	8	3	14	8	12	6	4	5	4	9	7	15	20	16	21	12	23	18	13	64	3	2	13	33
AB01G01827	0	0	0	0	0	0	0	2	1	0	0	0	0	0	0	0	0	0	1	1	0	1	0	0	7	0	8	0	0	0	6	7	0
AB01G01828	4	4	4	5	0	0	0	2	7	0	0	0	0	2	0	0	1	0	1	1	1	1	1	3	0	0	0	0	0	0	0	0	0
AB01G01829	2	0	6	2	9	0	0	5	0	0	0	0	0	2	0	0	0	1	2	1	0	3	1	0	0	0	0	0	0	0	0	0	0
AB01G01830	7	29	3	1	9	9	18	2	71	20	0	7	251	234	384	10	11	6	14	6	19	1	1	1	283	175	243	1023	308	256	60	211	124
AB01G01831	2	0	0	0	0	0	0	0	0	0	0	0	0	0	0	0	0	0	0	0	0	4	3	2	23	94	65	0	0	0	0	0	0
AB01G01832	0	0	0	0	0	0	0	0	0	0	0	0	0	0	0	0	0	0	1	0	0	4	3	0	10	0	0	0	0	0	0	0	0
AB01G01833	0	0	2	0	69	0	0	0	0	47	0	0	23	27	62	26	14	13	29	46	70	35	84	32	126	183	60	0	0	0	6	32	39
AB01G01834	2	0	0	0	0	0	0	0	2	0	0	16	0	0	0	0	2	0	1	0	0	23	16	4	7	0	0	0	0	0	0	0	0
AB01G01835	0	0	0	0	0	0	0	0	5	0	0	19	0	0	0	0	1	0	0	2	2	28	44	5	8	0	0	0	0	0	0	0	0
AB01G01836	0	0	0	0	0	0	0	0	0	0	0	0	1	0	0	0	0	0	0	0	0	0	0	0	0	0	0	0	0	0	0	0	0
AB01G01837	0	0	0	0	0	0	0	0	0	0	0	0	0	0	0	1	0	0	1	2	1	8	14	4	13	0	0	0	0	0	0	0	0
AB01G01838	496	310	222	845	857	44	1101	50	114	75	84	233	431	509	352	577	548	516	3068	3310	2446	3605	3044	2809	1008	909	780	1389	771	570	1166	996	815
AB01G01839	62	72	57	46	220	18	117	59	85	59	17	29	16	27	31	15	18	11	25	15	37	83	66	60	184	206	186	1	58	25	33	58	45
AB01G01840	70	104	156	91	93	5	104	142	28	70	44	16	39	11	5	33	60	20	61	38	75	79	90	68	143	62	90	147	172	176	181	209	122
AB01G01841	0	0	0	0	0	0	2	0	0	1	0	0	0	0	0	0	0	0	0	0	0	0	0	0	0	0	2	0	0	0	0	0	0
AB01G01842	2	1	5	0	39	9	6	1	2	4	9	55	12	15	7	11	9	24	27	40	18	586	220	407	31	47	44	10	0	0	8	0	0
AB01G01843	0	0	0	0	1	1	0	0	0	1	0	0	3	0	1	5	1	1	4	10	3	74	50	43	0	0	16	0	0	0	0	0	0
AB01G01844	1606	1030	1852	1625	1919	1220	2433	2246	879	1671	1189	1943	113	297	172	207	150	149	1005	884	898	1401	585	1072	384	237	477	373	460	310	620	563	442
AB01G01845	0	0	0	0	0	0	0	0	0	0	0	0	0	0	0	0	0	0	0	0	0	0	0	0	0	0	0	0	0	0	0	0	0
AB01G01846	11	16	2	10	5	3	16	13	7	14	4	80	2	6	5	6	7	2	13	6	2	10	3	6	42	32	21	5	36	16	13	11	10
AB01G01847	0	0	0	0	0	0	0	0	0	0	0	0	0	0	0	0	0	1	0	0	0	7	0	2	0	0	0	0	0	0	0	0	0
AB01G01848	0	0	0	0	0	0	0	0	0	0	0	0	2	0	2	8	5	5	1	2	1	0	2	0	0	50	0	0	0	0	0	0	0
AB01G01849	0	0	0	0	0	0	0	0	0	0	0	0	2	0	0	0	0	1	0	0	0	0	0	0	0	0	0	0	0	0	0	0	0
AB01G01850	0	0	0	0	0	0	0	0	0	0	0	0	11	0	0	0	0	22	0	5	0	0	0	1	0	0	0	0	0	0	0	0	0
AB01G01851	780	774	323	97	283	303	821	1430	214	562	405	1331	185	278	198	226	139	189	989	818	1139	1015	785	731	456	200	490	559	500	422	283	303	107
AB01G01852	66	53	0	0	51	0	92	0	0	0	0	2	4	4	18	4	1	6	4	7	8	205	12	4	77	1	39	0	2	1	0	0	0
AB01G01853	0	0	0	0	1	0	4	1	1	0	1	0	2	0	0	0	1	1	1	3	4	3	2	0	0	0	0	0	0	0	0	0	0
AB01G01854	551	687	499	404	697	254	631	671	587	370	303	815	666	513	395	513	504	460	316	211	312	248	202	147	1732	1099	1289	831	1322	878	1441	1350	1214
AB01G01855	7	3	4	1	6	0	4	8	0	1	1	0	22	13	8	4	6	5	6	6	8	3	1	2	59	96	39	156	159	102	35	7	0
AB01G01856	1	1	0	0	0	1	0	0	0	0	0	2	7	3	1	2	1	2	1	1	1	1	0	0	21	4	19	28	0	22	0	2	0
AB01G01857	385	269	295	367	1102	226	388	580	461	392	141	5	47	88	61	87	64	64	101	76	68	103	28	57	216	90	188	295	182	159	430	467	276
AB01G01858	1082	1578	714	759	1750	523	1689	1075	905	1147	611	1317	935	1369	1340	1141	809	763	700	493	702	580	388	382	1008	523	1058	601	461	511	1307	1484	1176
AB01G01859	64	63	27	37	31	39	77	40	69	32	41	40	54	49	43	31	22	27	40	26	30	49	37	36	68	54	45	38	57	0	8	39	1
AB01G01860	164	158	106	114	220	83	265	156	169	125	62	200	92	108	97	123	112	95	206	131	196	241	163	180	243	59	204	207	247	220	331	246	240
AB01G01861	13549	14145	4742	7933	4038	1563	9715	3874	3114	314	1279	1124	438	581	72	1058	1033	985	12843	6128	9527	673	1184	672	1629	1728	1911	3314	4717	3198	8690	7655	6289
AB01G01862	0	0	1	0	0	1	0	0	1	2	0	0	0	0	0	0	0	0	0	1	0	1	0	0	0	0	0	0	0	0	0	0	0
AB01G01863	238	265	223	47	49	104	301	303	127	47	37	471	52	22	9	41	48	76	95	98	70	34	30	48	145	49	135	62	320	218	245	263	330
AB01G01864	5527	10287	5702	5056	10179	2695	11830	5024	5792	5548	3268	6668	1936	5171	3698	2934	1966	1622	6131	4147	6175	4307	2162	2528	4973	3204	5251	5126	3343	2178	4658	6326	4010
AB01G01865	0	0	0	0	0	0	0	0	0	0	0	0	1	0	0	0	1	0	0	0	1	1	0	0	5	0	0	16	0	0	0	1	0
AB01G01866	16	14	11	5	25	9	21	7	13	10	6	130	8	22	14	8	8	6	29	11	38	107	105	37	115	98	81	31	52	105	24	36	35
AB01G01867	67	37	19	43	47	18	42	181	15	5	43	11	7	10	2	19	9	12	105	94	108	103	70	54	7	13	11	72	305	124	14	27	18
AB01G01868	235	543	180	114	274	177	389	406	454	350	161	240	146	459	371	261	218	95	322	195	274	300	161	110	296	98	343	246	168	116	330	492	295
AB01G01869	0	0	0	0	0	0	0	0	0	0	0	0	0	0	0	0	0	0	0	0	0	0	0	0	0	0	0	0	0	0	0	0	0
AB01G01870	0	0	0	0	0	0	0	0	0	0	0	0	0	0	0	0	0	0	0	0	0	0	0	0	0	0	0	0	0	0	0	0	0
AB01G01871	37	47	34	16	80	31	42	77	46	56	28	10	10	24	19	12	8	16	24	29	47	79	145	50	33	104	54	43	0	0	13	42	32
AB01G01872	419	383	256	251	631	315	347	374	348	318	132	693	91	209	202	133	65	81	568	405	617	1140	949	905	322	181	312	235	195	213	203	179	76
AB01G01873	5	5	0	0	12	2	10	30	2	4	6	0	2	0	0	7	3	12	0	1	1	1	1	2	96	36	32	0	5	14	29	19	22
AB01G01874	767	579	150	434	473	58	1380	363	49	291	19	254	574	342	398	399	272	287	592	901	1453	244	363	101	609	239	740	892	627	415	900	1256	1943
AB01G01875	652	411	571	443	439	176	1196	139	287	213	128	110	300	502	265	324	455	325	821	823	1170	331	189	52	1277	787	929	1042	1073	801	390	454	508
AB01G01876	461	253	736	620	644	383	685	552	223	321	289	689	124	261	166	105	104	75	257	119	210	216	60	71	518	300	607	558	873	392	747	819	654
AB01G01877	11742	10924	5689	8255	3176	1348	9327	2966	2576	241	1059	565	372	458	48	546	799	845	10942	5247	7965	564	817	574	1585	1331	1276	2497	4242	2629	8654	6945	5795
AB01G01878	0	0	0	0	0	0	0	2	0	1	0	0	0	0	0	0	0	0	0	0	0	0	0	0	0	0	0	0	0	0	0	0	0
AB01G01879	600	336	197	343	123	13	267	245	45	79	143	211	43	93	25	36	143	51	216	81	110	60	51	27	185	277	107	192	128	252	801	586	780
AB01G01880	9549	6103	5335	9062	6008	2991	7267	4674	3363	3002	1688	4131	1454	4068	3228	2276	1502	1447	5191	3719	4831	3524	1518	2436	4227	2034	4040	3508	2655	1971	4048	5034	2471
AB01G01881	0	1	0	0	0	0	0	0	0	0	0	0	1	0	0	0	2	0	0	0	1	1	0	0	5	0	0	16	0	0	0	1	0
AB01G01882	46	10	8	8	12	4	19	7	7	5	9	262	12	27	21	8	3	8	42	12	25	115	99	34	88	84	43	33	74	74	17	12	11
AB01G01883	67	37	20	44	45	19	43	180	16	5	44	11	7	10	2	19	9	12	107	94	109	104	69	55	7	13	11	72	310	124	14	29	18
AB01G01884	307	480	218	155	181	220	429	411	344	286	129	258	130	512	358	255	236	88	344	180	259	319	155	104	308	92	344	256	163	106	356	502	250
AB01G01885	0	0	0	0	0	0	0	0	0	0	0	0	0	0	0	0	0	0	0	0	0	0	0	0	0	0	0	0	0	0	0	0	0
AB01G01886	41	13	66	27	23	42	36	63	5	14	3	75	3	19	19	7	8	16	31	11	35	79	121	31	74	50	52	30	27	16	13	29	10
AB01G01887	349	313	239	275	386	292	463	368	261	236	84	677	70	213	191	119	73	71	528	315	582	1268	871	598	307	181	297	244	92	211	175	136	70
AB01G01888	7	10	4	2	2	1	10	17	1	0	1	0	0	2	0	6	1	8	10	1	6	2	0	2	204	14	65	106	211	49	39	24	41
AB01G01889	0	0	0	0	0	0	0	0	0	0	0	0	0	0	0	0	0	0	0	0	0	0	0	0	0	0	0	0	0	0	0	0	0
AB01G01890	0	0	0	0	0	0	0	0	0	0	1	0	0	0	0	0	0	0	0	0	0	0	0	0	0	0	0	0	0	0	0	0	0
AB01G01891	0	0	0	0	0	0	0	0	0	0	0	0	0	0	0	0	0	0	0	0	0	0	0	0	0	0	0	0	0	0	0	0	0
AB01G01892	0	0	0	0	0	0	0	0	0	0	0	0	0	0	0	0	0	0	0	0	0	0	0	0	0	0	0	0	0	0	0	0	0
AB01G01893	776	254	87	297	190	68	516	211	56	119	11	141	213	301	172	126	291	130	516	350	635	192	141	34	315	78	395	267	370	176	353	514	781
AB01G01894	627	266	669	690	268	75	1065	79	175	140	57	131	189	381	186	114	393	217	750	567	640	268	121	34	1215	656	888	834	1078	723	344	433	395
AB01G01895	0	0	0	0	3	0	0	0	0	0	0	0	0	2	366	137	1	0	6	2	35	5	16	0	0	0	0	0	0	0	34	47	61
AB01G01896	0	0	0	1	0	0	0	0	0	0	0	0	0	2	241	73	1	0	8	1	22	4	11	0	0	0	0	0	0	0	29	36	62
AB01G01897	442	236	616	487	605	354	602	536	212	310	269	385	114	251	150	100	102	72	195	105	202	202	57	70	384	282	489	427	863	371	626	706	636
AB01G01898	0	0	0	0	0	0	0	0	0	0	0	0	0	0	0	0	1	0	0	0	0	0	0	0	0	0	0	0	0	0	0	0	0
AB01G01899	0	0	0	0	0	0	0	0	0	0	0	0	0	0	0	0	0	0	0	0	0	0	0	0	0	0	0	0	0	0	0	0	0
AB01G01900	0	0	0	0	0	0	0	0	0	0	0	0	0	0	0	0	0	0	0	0	0	0	0	0	0	0	0	0	0	0	0	0	0
AB01G01901	68970	24352	25097	29862	52393	14209	51465	25465	31099	14623	23756	15723	10998	7908	7217	8963	7608	11216	8311	9555	7488	5809	4132	6511	3950	3164	4014	4456	4408	2515	37912	41050	34925
AB01G01902	127	124	100	145	246	99	145	142	78	124	59	66	86	97	136	59	53	61	73	59	70	62	55	115	212	218	181	115	100	63	100	144	100
AB01G01903	348	225	84	79	198	24	578	123	101	55	70	196	285	98	114	176	124	255	150	238	171	73	98	66	402	154	352	143	364	93	332	335	174
AB01G01904	5368	4525	4043	4623	6319	1930	5949	3896	3775	3264	2487	5636	3167	3880	3584	3537	2583	3013	3922	2980	3647	2564	1823	1849	4406	2552	4283	3436	3349	2423	6236	6134	3981
AB01G01905	9	12	0	1	94	1	21	6	169	4	2	84	42	46	33	31	45	21	16	10	41	10	7	0	1456	862	1919	1033	542	368	22	86	98
AB01G01906	592	321	225	251	382	128	582	253	363	234	113	657	1254	705	550	614	779	832	259	175	254	246	192	132	1961	1387	1401	644	1594	1122	1450	1133	1989
AB01G01907	1481	1693	1080	659	1583	873	1187	2660	1950	2368	1126	724	1617	2099	2112	1652	1323	1179	826	523	882	656	415	378	2023	1043	2073	972	671	704	2071	1851	1379
AB01G01908	64	40	74	19	18	25	97	61	158	49	44	231	19	98	48	37	25	36	79	60	143	15	33	17	177	106	142	476	79	104	112	117	57
AB01G01909	0	0	0	0	0	0	0	0	0	0	0	0	0	0	0	0	0	0	0	0	0	0	0	0	0	0	0	0	0	0	0	0	0
AB01G01910	0	0	0	0	0	0	0	0	0	0	0	5	3	2	4	5	2	4	4	3	7	7	6	1	0	0	0	0	0	0	2	0	0
AB01G01911	15	18	0	3	3	2	1	1	0	0	1	4	2	3	1	2	4	4	2	4	7	1	5	1	6	1	17	0	0	0	0	5	2
AB01G01912	0	0	0	0	0	0	0	0	0	0	0	0	1	0	0	0	2	0	0	0	1	0	0	0	0	0	0	0	0	0	0	0	0
AB01G01913	0	0	0	0	0	0	0	0	0	0	0	0	0	0	0	0	0	0	0	0	0	0	0	0	0	0	0	0	0	0	0	0	0
AB01G01914	0	0	0	0	0	0	0	0	0	0	0	0	0	0	0	0	0	0	0	0	0	0	0	0	0	0	0	0	0	0	0	0	0
AB01G01915	0	0	0	0	0	0	0	0	0	0	0	0	0	0	0	0	0	0	0	0	0	0	0	0	0	0	0	0	0	0	0	0	0
AB01G01916	0	0	0	0	0	0	0	0	0	0	0	0	0	0	0	0	0	0	0	0	0	0	0	0	0	0	0	0	0	0	0	0	0
AB01G01917	0	0	1	0	0	0	0	3	0	0	0	0	0	1	0	0	1	3	3	0	0	1	0	0	0	0	0	0	0	0	0	0	0
AB01G01918	0	0	0	0	0	0	0	0	0	0	0	0	0	0	0	0	0	1	0	0	0	0	0	0	0	0	0	0	0	0	0	0	0
AB01G01919	0	27	0	40	0	21	0	0	11	10	0	0	1	43	0	0	10	0	23	4	0	16	0	0	0	0	0	0	0	0	0	0	0
AB01G01920	0	17	0	39	0	15	0	0	15	6	0	0	0	28	0	0	7	1	15	0	0	12	0	0	0	0	0	0	0	0	0	0	0
AB01G01921	0	28	0	21	0	8	0	0	34	15	0	0	1	37	0	0	8	0	23	2	0	19	0	0	0	0	0	0	0	0	0	0	0
AB01G01922	0	29	0	13	0	9	0	0	1	9	0	0	1	45	0	0	10	0	20	2	0	23	0	0	0	0	0	0	0	0	0	0	0
AB01G01923	1	0	0	0	0	0	0	0	0	0	0	0	0	0	0	2	0	0	0	0	0	0	0	0	0	0	0	0	0	0	0	0	0
AB01G01924	0	0	0	0	0	0	0	0	49	0	0	0	0	0	0	0	0	1	0	0	0	0	0	0	0	0	0	0	0	0	0	0	0
AB01G01925	0	0	0	0	0	0	0	0	0	0	0	0	0	0	0	0	0	0	0	0	0	0	0	0	0	0	0	0	0	0	0	0	0
AB01G01926	0	0	0	0	0	0	0	0	0	0	0	0	0	0	0	0	0	0	0	0	0	0	0	0	0	0	0	0	0	0	0	0	0
AB01G01927	0	0	0	0	0	0	0	0	0	0	0	0	0	0	0	0	0	0	0	0	0	0	0	0	0	0	0	0	0	0	0	0	0
AB01G01928	1412	1146	845	740	1176	497	981	1005	424	562	248	2236	152	530	428	388	232	157	363	174	329	107	58	57	319	184	403	528	191	305	1283	1799	1235
AB01G01929	166	959	268	0	407	77	910	636	1112	71	43	556	2246	1129	1560	892	714	1193	188	245	164	108	19	43	2293	2170	2556	975	463	591	1883	1524	2068
AB01G01930	0	0	0	2	5	0	1	3	4	2	0	56	0	0	1	1	1	0	5	5	2	17	6	5	0	0	2	0	10	0	0	0	2
AB01G01931	1	5	4	1	3	1	3	2	5	2	1	6	0	1	6	0	1	0	5	0	1	1	2	2	1	11	0	2	0	0	3	0	0
AB01G01932	74158	76149	42950	53561	85170	52027	61445	106951	48724	24851	46710	51576	28918	19813	19631	34220	21870	35622	49652	43608	62952	21778	23461	15562	23548	14348	21938	37228	36783	29277	56363	60791	41077
AB01G01933	33	18	20	16	28	9	46	14	40	24	4	171	28	92	98	26	42	9	59	36	50	48	32	19	133	107	168	76	0	0	10	16	30
AB01G01934	1046	1071	157	788	2444	190	1276	378	452	229	58	569	1204	1142	1929	1119	557	1085	795	1027	1376	565	934	724	518	362	649	222	134	202	1056	1182	1025
AB01G01935	2785	1805	1590	1933	3183	674	2141	1013	1126	807	322	1060	1197	2384	2632	1779	1085	1323	1860	1731	2309	1857	1504	1357	636	451	907	488	378	150	827	1305	605
AB01G01936	1973	1699	1173	939	1747	896	1872	681	1091	836	692	1275	524	1320	1077	1116	664	407	2211	1537	1538	2297	272	1563	725	618	837	712	410	349	535	728	380
AB01G01937	585	855	620	575	1149	398	599	422	862	412	188	790	151	504	599	416	222	197	290	155	193	286	112	196	239	118	299	280	65	120	799	1002	405
AB01G01938	1951	1221	2593	1314	2319	847	1670	2364	979	1107	1178	1448	643	897	610	718	723	730	1499	1499	1235	1507	963	899	1822	1261	1397	1910	2077	1627	1919	2207	2139
AB01G01939	0	0	0	0	0	0	0	0	0	0	0	0	0	0	0	0	0	0	0	0	0	0	0	0	0	0	5	0	0	0	0	0	0
AB01G01940	58	17	51	104	53	6	89	3	20	5	4	800	28	26	38	23	26	20	3	1	0	3	1	2	100	176	105	3	78	36	88	93	154
AB01G01941	0	2	0	0	0	1	0	0	2	0	0	0	0	0	0	0	2	1	3	1	1	1	0	1	0	0	0	0	0	0	0	0	0
AB01G01942	0	0	0	0	0	0	0	0	0	0	0	0	0	0	0	1	0	0	0	0	0	0	0	0	0	0	0	0	0	0	0	0	0
AB01G01943	1848	730	988	1281	1125	224	891	465	353	562	220	1147	806	1014	804	644	765	651	228	150	226	175	164	120	334	178	224	459	474	450	1598	1706	1668
AB01G01944	8558	12099	7339	7756	11077	4790	11475	9135	6875	8250	5606	12257	1499	5522	4426	3498	1849	1636	7037	6155	7182	4750	2625	4008	4646	3375	6760	4601	2531	1734	2582	3614	1698
AB01G01945	5	0	4	1	0	1	0	59	12	63	4	0	10	14	15	1	1	0	12	7	18	13	11	9	150	175	172	200	41	40	6	18	0
AB01G01946	5556	7876	3885	3753	7016	5763	4908	13541	5308	6102	6148	4220	3104	3422	2637	5212	3141	3587	10034	7496	10630	7626	6845	6209	5927	4596	7480	6937	4725	3021	2146	2610	1737
AB01G01947	740	1214	1002	577	730	286	983	719	1057	845	384	671	900	1647	1794	1449	1020	877	718	495	1020	256	244	122	2053	1844	2777	1155	1035	678	1018	1236	679
AB01G01948	352	364	464	420	575	296	714	424	294	427	191	537	104	621	593	223	164	83	202	122	211	153	82	85	206	111	459	157	157	108	323	419	307
AB01G01949	403	511	143	273	693	275	270	259	497	199	165	356	90	188	136	133	132	89	24	15	16	9	2	6	356	320	226	481	455	332	485	678	602
AB01G01950	5	0	0	0	0	3	0	0	0	0	0	34	0	0	0	0	0	0	0	0	0	0	0	0	0	0	0	0	0	0	0	0	0
AB01G01951	33	3	34	5	47	118	31	215	93	6	6	120	120	151	107	37	84	47	382	215	325	87	86	60	972	1036	827	219	99	92	50	72	51
AB01G01952	73	38	108	92	67	40	100	5	28	48	15	0	3	86	56	6	16	8	54	26	41	52	35	30	26	0	38	39	0	3	0	9	0
AB01G01953	1	0	1	0	0	0	2	0	0	0	0	0	0	0	0	0	0	0	1	0	0	0	0	0	0	0	0	0	0	0	0	0	0
AB01G01954	834	0	45	153	364	18	901	2	408	2	7	463	48	118	42	32	57	52	160	54	100	32	3	15	79	0	91	11	0	0	9	25	0
AB01G01955	76	65	13	18	49	36	38	13	31	40	8	158	18	50	15	37	39	14	27	14	22	18	14	12	24	3	26	23	0	16	16	25	15
AB01G01956	9	0	13	6	1	2	2	0	17	0	0	3	17	31	35	6	12	11	21	1	6	1	5	6	9	14	14	101	59	15	17	31	55
AB01G01957	298	88	125	120	147	80	173	58	133	34	54	168	92	145	131	90	117	78	132	87	118	191	162	103	81	63	73	88	47	77	134	203	148
AB01G01958	1	35	0	14	4	1	11	0	1	48	11	0	89	3	0	44	55	75	0	0	0	0	0	1	871	463	1055	215	325	241	42	82	42
AB01G01959	212	214	170	190	209	123	273	159	109	117	95	371	53	245	195	102	65	61	136	106	143	126	84	63	128	235	120	83	125	47	118	143	99
AB01G01960	60	13	48	86	62	5	80	1	20	5	0	751	23	23	31	21	19	16	3	1	0	3	1	2	81	164	101	3	88	36	82	55	135
AB01G01961	0	0	0	0	0	0	0	0	0	0	0	0	0	0	0	0	1	0	0	0	0	0	0	1	0	0	0	0	0	0	0	0	0
AB01G01962	0	0	0	0	0	1	0	0	0	0	1	0	0	0	0	0	0	0	0	0	0	0	0	0	0	0	0	0	0	0	0	0	0
AB01G01963	1473	1596	2177	1328	2931	881	1777	2404	1140	1336	1340	1119	709	866	651	749	704	749	1507	1660	1440	1552	1094	926	1981	1347	1403	1928	2387	1778	2117	2325	2204
AB01G01964	116	96	76	125	130	49	153	58	48	48	31	156	18	89	91	30	10	19	68	37	54	45	3	31	26	0	22	1	26	26	19	41	20
AB01G01965	414	473	408	435	472	197	543	93	262	197	90	501	49	392	355	173	75	46	275	175	190	181	11	131	126	74	177	126	123	56	74	132	95
AB01G01966	1436	1144	801	883	1428	552	1644	1449	964	639	455	1830	466	524	441	526	463	472	907	686	861	686	665	484	1240	685	1368	1133	1229	754	1464	1476	1208
AB01G01967	1	0	5	1	1	0	0	1	0	0	0	0	1	0	0	0	0	0	2	2	0	1	0	1	0	0	0	0	0	0	0	0	0
AB01G01968	277	484	237	162	256	188	480	567	870	208	306	492	570	297	222	120	48	168	946	1177	1308	1544	598	1575	947	394	927	397	323	171	127	220	196
AB01G01969	1002	1306	236	500	2717	769	1276	1240	1717	1352	1270	183	187	81	51	167	218	433	1111	1731	1540	1493	1178	1010	150	193	161	117	218	240	468	479	298
AB01G01970	202	203	66	65	413	189	153	318	224	109	125	82	16	6	12	29	30	82	252	277	268	243	135	118	52	1	50	8	24	32	51	39	45
AB01G01971	15	0	0	0	6	0	2	1	0	0	1	0	16	0	3	4	2	12	1	6	3	3	1	2	0	0	0	0	0	0	0	0	0
AB01G01972	0	1	11	3	1	0	0	0	0	0	0	13	13	1	0	0	3	0	0	0	1	1	0	1	0	33	8	0	0	0	0	0	3
AB01G01973	22596	37213	6732	13163	31631	2624	28075	4318	20776	6046	1979	10348	32605	15479	17392	28145	20322	34343	16180	16485	23846	8038	13123	4408	25978	13121	28897	4937	4658	3517	20572	21153	14340
AB01G01974	3227	1408	2047	1254	5356	235	7245	749	795	210	300	1795	4947	3261	6624	4327	1893	4809	597	697	788	153	128	152	1293	913	1724	189	336	127	3350	2920	1717
AB01G01975	0	0	0	0	0	0	0	0	0	0	0	0	0	0	0	0	0	0	0	0	0	0	0	0	0	0	0	0	0	0	0	0	0
AB01G01976	0	0	0	0	0	0	0	0	0	0	0	0	0	0	0	0	0	0	0	0	0	0	0	0	0	0	0	0	0	0	0	0	0
AB01G01977	2576	3864	2214	2710	3477	2179	3432	7532	3377	3269	2889	1777	2097	2416	949	1884	2674	1618	3722	1299	4339	3162	3816	1766	11382	9962	9720	5485	7496	6090	5821	6593	7854
AB01G01978	878	231	145	548	1402	10	458	373	323	86	19	15	323	17	19	243	247	294	158	127	282	63	97	15	419	196	681	0	16	5	146	136	183
AB01G01979	11	0	0	0	14	1	8	0	2	1	0	0	30	1	18	2	7	1	0	0	0	0	0	2	0	0	0	0	0	0	90	73	177
AB01G01980	0	0	0	0	1	0	0	0	1	0	0	0	0	0	0	1	0	0	0	2	0	18	0	2	1	0	5	0	0	0	0	0	0
AB01G01981	1	4	0	0	2	0	0	0	0	0	0	4	1	0	2	0	0	0	2	6	5	7	0	1	0	0	0	0	0	0	0	0	0
AB01G01982	0	0	0	0	0	0	0	0	0	0	0	0	0	0	0	0	1	0	12	0	0	12	0	0	2	0	0	0	0	0	0	0	0
AB01G01983	63	83	56	83	703	180	102	340	352	138	114	49	151	37	28	132	96	270	186	380	274	281	74	366	593	216	527	80	202	86	163	221	165
AB01G01984	4684	4502	7218	4983	8912	4877	5174	11449	3598	5528	8088	9621	2328	2831	1890	2984	2286	2277	4170	5276	5421	5765	3711	4230	2486	1452	2153	3531	3241	2177	4703	4925	2752
AB01G01985	59	6	52	56	57	33	6	94	84	33	52	17	23	19	0	2	21	22	82	60	93	270	32	113	56	82	48	88	227	55	42	54	29
AB01G01986	1860	961	744	1218	1525	423	1339	1316	1027	590	360	1249	822	628	453	743	747	670	1360	735	1409	2404	2896	1560	2204	1581	2252	2588	3039	2543	2097	2203	2465
AB01G01987	15749	13575	10063	10316	18818	11207	12380	14505	10959	17949	7410	6389	3455	3658	2994	5986	3756	4651	4671	3397	4758	5587	4001	3753	12011	7185	11608	8293	8745	6152	15735	11973	11928
AB01G01988	948	322	348	386	724	152	809	388	454	292	205	486	413	624	376	553	504	456	427	237	347	410	286	174	824	530	879	612	747	240	1073	919	890
AB01G01989	174	91	109	82	186	175	100	341	100	84	55	0	33	265	109	109	98	37	87	44	77	78	36	53	66	15	181	149	103	157	163	202	235
AB01G01990	922	640	840	512	883	639	839	693	551	617	558	786	121	360	320	231	117	130	299	235	303	411	292	221	246	215	271	535	256	303	371	460	267
AB01G01991	58	63	31	52	102	29	64	9	19	26	6	8	39	22	32	29	35	38	38	37	34	57	32	37	38	10	87	22	25	28	107	77	67
AB01G01992	10	7	15	8	14	9	9	1	1	7	2	4	4	7	6	9	3	4	8	5	11	10	12	6	1	0	16	16	0	0	20	11	0
AB01G01993	337	44	68	22	50	34	41	303	118	128	44	110	46	57	28	33	27	20	322	276	202	127	92	174	12	27	20	49	67	44	24	48	14
AB01G01994	1	2	1	0	5	0	0	0	0	2	0	1	3	2	5	2	5	7	2	3	4	2	1	3	11	0	13	0	0	0	10	9	3
AB01G01995	820	5519	315	418	344	1415	790	14869	2855	6083	1164	336	887	781	547	122	160	67	4050	1431	2688	206	121	130	2046	856	1589	1750	2212	1006	792	1078	511
AB01G01996	2312	1730	1026	1391	2659	814	2466	2157	1685	1514	491	909	774	1056	919	1000	806	795	2165	1467	2235	3557	3910	2587	2259	1242	2134	2648	2047	1613	1915	2047	2273
AB01G01997	1194	2044	536	922	1625	245	4483	359	2194	738	310	2314	1313	1689	1603	2047	1349	1096	517	344	698	317	191	189	1892	1004	2064	986	886	381	1467	1481	1253
AB01G01998	4	60	77	35	23	9	629	3	6	5	6	24	0	22	3	2	8	2	46	8	10	3	5	2	32	0	43	0	0	32	22	3	10
[truncated: 65,194 more rows]

## Sheet: Table S6
Table S6: Membership relationships and gene significance of the purple module genes in WGCNA.
GeneID	moduleColor	GS.Osthole	p.GS.Osthole	MM.purple	p.MM.purple	MM.blue	p.MM.blue	MM.lightcyan	p.MM.lightcyan	MM.red	p.MM.red	MM.orangered4	p.MM.orangered4	MM.lightsteelblue1	p.MM.lightsteelblue1	MM.ivory	p.MM.ivory	MM.green	p.MM.green	MM.yellow	p.MM.yellow	MM.grey60	p.MM.grey60	MM.tan	p.MM.tan	MM.magenta	p.MM.magenta	MM.darkolivegreen	p.MM.darkolivegreen	MM.steelblue	p.MM.steelblue	MM.darkgrey	p.MM.darkgrey	MM.white	p.MM.white	MM.brown	p.MM.brown	MM.mediumpurple3	p.MM.mediumpurple3	MM.salmon	p.MM.salmon	MM.darkturquoise	p.MM.darkturquoise	MM.black	p.MM.black	MM.greenyellow	p.MM.greenyellow	MM.pink	p.MM.pink
AB04G05077	purple	0.916248	7.46e-14	0.843354	7.24e-10	0.572254	0.000502064	0.467812	0.00604579	0.304805	0.0845693	0.614791	0.000140786	0.527101	0.00162292	0.377091	0.0305203	-0.343318	0.0504555	-0.29491	0.0956942	0.362806	0.0379772	-0.243159	0.172709	-0.192494	0.283166	0.0407745	0.821751	0.0707215	0.695731	-0.188137	0.294412	-0.190044	0.289455	-0.169673	0.345178	-0.183389	0.306988	-0.163794	0.362392	-0.161651	0.36879	-0.122615	0.496643	-0.0843369	0.640764	-0.190916	0.287206
AB05G02680	purple	0.914359	1.04e-13	0.805292	1.59e-08	0.642246	5.59e-05	0.522241	0.001824	0.417044	0.0157555	0.634989	7.2e-05	0.408918	0.0181357	0.346331	0.048337	-0.342545	0.0510107	-0.287916	0.104207	0.245833	0.167888	-0.225897	0.206209	-0.209341	0.242318	0.205778	0.250608	0.228139	0.201622	-0.156565	0.384246	-0.166104	0.355567	-0.199381	0.265964	-0.230997	0.195878	-0.167789	0.35064	-0.160248	0.373016	-0.110539	0.540275	-0.180884	0.313754	-0.200391	0.263499
AB06G00461	purple	0.892919	2.85e-12	0.818985	5.69e-09	0.783416	7.04e-08	0.583156	0.000368524	0.360277	0.0394397	0.551087	0.000888298	0.447743	0.00897921	0.276727	0.118996	-0.430563	0.0123753	-0.344159	0.0498569	0.27404	0.12277	-0.310967	0.0781613	-0.217284	0.224499	0.0304281	0.866509	0.147433	0.412917	-0.183876	0.305682	-0.281999	0.111844	-0.205299	0.251739	-0.208471	0.244324	-0.207098	0.247516	-0.263657	0.138188	-0.137212	0.446393	-0.0878565	0.62684	-0.111975	0.534995
AB05G00718	purple	0.888404	5.23e-12	0.732729	1.24e-06	0.578064	0.000426362	0.494267	0.00345944	0.358494	0.0404972	0.38703	0.0260734	0.58328	0.000367211	0.485291	0.00420136	-0.297742	0.0924024	-0.348661	0.0467487	0.332794	0.0584396	-0.125161	0.487676	-0.112274	0.533896	0.064606	0.720945	0.205348	0.251623	-0.0567482	0.753767	-0.167628	0.35111	-0.162527	0.366166	-0.103078	0.568115	-0.0760107	0.674178	-0.18549	0.301381	-0.118469	0.511417	-0.140152	0.436616	-0.213346	0.23322
AB02G00496	purple	0.882438	1.12e-11	0.775698	1.14e-07	0.697326	6.5e-06	0.503814	0.00279734	0.304035	0.0853971	0.620948	0.000115333	0.485475	0.00418488	0.208313	0.244691	-0.388204	0.0255853	-0.351396	0.0449367	0.257586	0.147837	-0.286492	0.106008	-0.241194	0.176314	0.0210895	0.907263	0.139869	0.437553	-0.2193	0.220123	-0.219369	0.219975	-0.196676	0.272637	-0.0966547	0.592591	-0.201965	0.259689	-0.194377	0.278393	-0.188051	0.294636	-0.225359	0.20732	-0.00113309	0.995007
AB02G00634	purple	0.874077	3.07e-11	0.771709	1.46e-07	0.585944	0.00033991	0.377485	0.0303329	0.207248	0.247166	0.322143	0.0675049	0.653599	3.72e-05	0.563394	0.000640463	-0.297343	0.0928616	-0.260483	0.143174	0.0090023	0.960345	-0.212086	0.236056	-0.195014	0.276789	0.139214	0.439723	0.114053	0.527394	-0.177373	0.323397	-0.170334	0.343273	-0.151085	0.401309	-0.1861	0.299765	-0.139094	0.440121	-0.141667	0.431625	-0.174453	0.331555	-0.153041	0.395171	-0.167825	0.350533
AB02G03022	purple	0.871474	4.14e-11	0.849623	4.02e-10	0.563525	0.000638193	0.438958	0.010601	0.257491	0.147991	0.766365	2e-07	0.321156	0.0683973	0.440252	0.0103476	-0.309929	0.0792138	-0.274794	0.121702	0.0337322	0.852164	-0.194304	0.278578	-0.181131	0.313084	0.16678	0.353586	0.231736	0.19441	-0.156291	0.385088	-0.165004	0.358809	-0.175247	0.329325	-0.195503	0.275564	-0.152279	0.397556	-0.149391	0.406672	-0.115053	0.523754	-0.161272	0.36993	-0.165466	0.357444
AB07G04842	purple	0.870916	4.41e-11	0.873492	3.28e-11	0.686374	1.03e-05	0.524731	0.00171842	0.268497	0.130834	0.486298	0.00411183	0.591994	0.00028449	0.384778	0.0270314	-0.329688	0.0609776	-0.208364	0.244572	0.169874	0.344599	-0.28671	0.105731	-0.231113	0.195646	0.0267147	0.88268	0.148806	0.408531	-0.226604	0.204756	-0.177143	0.324035	-0.202086	0.259397	-0.294739	0.0958966	-0.215869	0.227607	-0.0932646	0.605691	-0.0219923	0.903311	-0.0754824	0.67632	-0.204061	0.25467
AB07G03564	purple	0.867948	6.13e-11	0.896037	1.84e-12	0.559213	0.000716775	0.385694	0.0266383	0.163168	0.364254	0.70128	5.47e-06	0.389849	0.0249143	0.509622	0.00245083	-0.345154	0.0491559	-0.220038	0.218536	0.0877276	0.627348	-0.266942	0.133164	-0.193578	0.280412	0.0810972	0.653688	0.0462116	0.798441	-0.196227	0.273754	-0.202388	0.258671	-0.20945	0.242066	-0.222746	0.212777	-0.17701	0.324405	-0.176217	0.326611	-0.167765	0.350711	-0.0516149	0.775443	-0.142738	0.428116
AB08G05501	purple	0.859597	1.49e-10	0.808778	1.23e-08	0.568826	0.000552102	0.567587	0.000571258	0.357112	0.041333	0.680657	1.31e-05	0.290031	0.101574	0.360502	0.0393075	-0.417863	0.0155308	-0.335162	0.0565616	0.305044	0.084313	-0.277986	0.117258	-0.145042	0.42062	0.122031	0.498709	0.149363	0.406761	-0.168717	0.347942	-0.221515	0.215381	-0.246529	0.16665	-0.171449	0.340076	-0.203714	0.255496	-0.202256	0.258988	0.0164761	0.927489	-0.106096	0.556776	-0.228251	0.201395
AB07G05286	purple	0.858274	1.71e-10	0.771331	1.49e-07	0.619564	0.000120664	0.553198	0.000840577	0.367412	0.0354272	0.71853	2.49e-06	0.177841	0.3221	0.446023	0.00927909	-0.328432	0.062028	-0.34271	0.0508919	0.331812	0.0592336	-0.238937	0.180521	-0.16141	0.369516	0.119384	0.508141	0.119995	0.505956	-0.0752899	0.677101	-0.179726	0.316914	-0.172672	0.336591	-0.148134	0.410676	-0.148122	0.410713	-0.125801	0.485435	-0.0674472	0.709193	-0.169625	0.345318	-0.176817	0.324941
AB10G00707	purple	0.855128	2.35e-10	0.760555	2.8e-07	0.567059	0.000579584	0.380029	0.0291459	0.266605	0.133673	0.588662	0.000313922	0.454603	0.00786404	0.423647	0.0140192	-0.215071	0.229373	-0.243457	0.172167	0.183042	0.30792	-0.175988	0.327249	-0.257961	0.147226	0.0952362	0.598057	0.114297	0.526506	-0.188177	0.294308	-0.132906	0.460923	-0.107871	0.550156	-0.24011	0.178325	-0.0422522	0.8154	-0.102427	0.570573	-0.173982	0.332881	-0.223236	0.211747	-0.2033	0.256486
AB05G01658	purple	0.854121	2.6e-10	0.822079	4.46e-09	0.827402	2.89e-09	0.590758	0.000295113	0.314539	0.0746229	0.682836	1.2e-05	0.259251	0.145143	0.259415	0.14488	-0.441061	0.0101917	-0.301212	0.0884872	0.178483	0.32033	-0.345089	0.0492016	-0.287712	0.104463	0.0278273	0.877829	0.124336	0.490574	-0.244011	0.171163	-0.266425	0.133946	-0.252104	0.156961	-0.292385	0.0987049	-0.245237	0.168955	-0.229364	0.199145	-0.100395	0.578281	-0.208913	0.243304	-0.102321	0.570974
AB03G03087	purple	0.852247	3.12e-10	0.777844	1e-07	0.827138	2.96e-09	0.579349	0.000411049	0.41274	0.0169816	0.423867	0.013964	0.354463	0.0429729	0.294787	0.0958397	-0.512756	0.00227987	-0.193871	0.27967	0.241003	0.176667	-0.306577	0.0826864	-0.297125	0.0931122	0.109108	0.545566	0.154429	0.390845	-0.305931	0.0833693	-0.283354	0.11006	-0.342172	0.0512804	-0.432415	0.0119638	-0.337001	0.0551363	-0.326053	0.0640569	-0.130037	0.470742	-0.131698	0.465042	-0.21569	0.228001
AB01G01152	purple	0.849241	4.17e-10	0.813926	8.4e-09	0.458713	0.00725416	0.407284	0.0186489	0.222355	0.213602	0.529621	0.00152652	0.719542	2.37e-06	0.328152	0.0622645	-0.266291	0.134149	-0.253607	0.15442	0.273105	0.124102	-0.182184	0.310232	-0.113702	0.528675	0.132325	0.462903	-0.0468372	0.795769	-0.135065	0.453606	-0.147966	0.411213	-0.109956	0.542427	-0.121941	0.499028	-0.12809	0.477465	-0.128042	0.477632	-0.0725213	0.68837	-0.129091	0.474003	-0.143162	0.42673
AB04G00897	purple	0.848517	4.47e-10	0.769394	1.67e-07	0.572535	0.000498146	0.512386	0.00229947	0.428834	0.0127703	0.647173	4.7e-05	0.321188	0.0683679	0.310178	0.0789602	-0.264295	0.137201	-0.249132	0.162074	0.319084	0.0703009	-0.214193	0.231324	-0.159154	0.376331	0.261718	0.141219	0.151051	0.401415	-0.131775	0.464779	-0.198599	0.267881	-0.126836	0.481823	-0.272934	0.124348	-0.0886105	0.623874	-0.131003	0.467423	-0.0480218	0.790716	-0.159506	0.375262	-0.172425	0.337293
AB11G03495	purple	0.84784	4.77e-10	0.822742	4.23e-09	0.785655	6.09e-08	0.541578	0.00113408	0.336402	0.0555973	0.567269	0.000576261	0.364717	0.0369018	0.223721	0.210731	-0.508211	0.00253141	-0.154178	0.391624	0.277145	0.118416	-0.434786	0.0114539	-0.327995	0.0623972	-0.00956988	0.957847	0.120272	0.504966	-0.286788	0.105631	-0.336226	0.0557339	-0.319483	0.0699311	-0.370022	0.034045	-0.303166	0.0863401	-0.292198	0.0989301	-0.165592	0.357073	-0.116914	0.517015	-0.0918589	0.611159
AB08G03289	purple	0.846289	5.52e-10	0.772023	1.43e-07	0.77054	1.56e-07	0.64774	4.6e-05	0.354736	0.0428014	0.724612	1.86e-06	0.286377	0.106154	0.21132	0.237793	-0.351736	0.044716	-0.464052	0.00652232	0.290515	0.100979	-0.233766	0.190421	-0.24081	0.177025	0.0155647	0.93149	0.164086	0.361526	-0.202575	0.258221	-0.191275	0.286285	-0.0898491	0.619013	-0.159323	0.37582	-0.174757	0.330699	-0.152274	0.397571	0.0259795	0.885887	-0.228305	0.201284	-0.213112	0.233744
AB11G02384	purple	0.842655	7.72e-10	0.891515	3.45e-12	0.650871	4.11e-05	0.53721	0.00126571	0.229551	0.19877	0.726629	1.68e-06	0.362138	0.0383593	0.311841	0.0772833	-0.48626	0.00411522	-0.234866	0.188285	0.221055	0.216361	-0.371015	0.033531	-0.117098	0.516353	-0.00535667	0.976398	0.0284904	0.874941	-0.202685	0.257958	-0.261971	0.14082	-0.299105	0.0908499	-0.250724	0.15932	-0.252403	0.156453	-0.283398	0.110002	-0.0948285	0.599632	-0.146383	0.416288	-0.239025	0.180354
AB01G00084	purple	0.841598	8.5e-10	0.691988	8.17e-06	0.513985	0.00221572	0.494428	0.00344724	0.402049	0.0203743	0.373502	0.0322705	0.386741	0.0261947	0.490586	0.00374871	-0.415997	0.0160467	-0.253873	0.153973	0.414485	0.0164753	-0.30492	0.0844463	-0.0764474	0.672409	0.0974818	0.589413	0.0804604	0.65624	-0.0958576	0.59566	-0.24448	0.170316	-0.266169	0.134334	-0.183718	0.306105	-0.217765	0.223451	-0.216136	0.227018	-0.0968538	0.591825	-0.0406325	0.822362	-0.223644	0.210891
AB01G00682	purple	0.840967	8.99e-10	0.697279	6.51e-06	0.455697	0.00769753	0.417553	0.0156157	0.339403	0.0533173	0.451723	0.00831696	0.457242	0.00746757	0.483504	0.00436439	-0.311555	0.0775699	-0.349579	0.0461341	0.195944	0.27446	-0.0841517	0.6415	-0.204568	0.253468	0.190107	0.289292	0.253678	0.154301	-0.169588	0.345424	-0.0395103	0.827193	-0.166127	0.355502	-0.121902	0.499169	-0.193385	0.280902	-0.143117	0.426877	-0.0291439	0.872095	-0.209911	0.241009	-0.232327	0.193243
AB09G02642	purple	0.840103	9.72e-10	0.81749	6.39e-09	0.558303	0.000734395	0.378929	0.0296542	0.207291	0.247066	0.431627	0.0121374	0.613361	0.000147373	0.32337	0.0664074	-0.407495	0.0185818	-0.193353	0.280982	0.21041	0.239865	-0.319083	0.0703019	-0.2097	0.241492	-0.00280757	0.987628	0.0488373	0.787243	-0.194934	0.276991	-0.256308	0.149929	-0.266756	0.133445	-0.209797	0.241269	-0.212743	0.234573	-0.219274	0.22018	-0.203455	0.256116	-0.0640939	0.72307	-0.226586	0.204792
AB02G02476	purple	0.837344	1.24e-09	0.7941	3.48e-08	0.823948	3.84e-09	0.670344	1.97e-05	0.349057	0.0464826	0.712215	3.34e-06	0.27162	0.126243	0.153642	0.393294	-0.427093	0.0131786	-0.41491	0.0163537	0.235074	0.187881	-0.294155	0.0965869	-0.248979	0.16234	0.0412169	0.819848	0.127636	0.479041	-0.222111	0.214118	-0.238513	0.181317	-0.208547	0.244149	-0.200134	0.264125	-0.216597	0.226004	-0.210578	0.239483	0.0117376	0.94831	-0.19252	0.283101	-0.16089	0.371079
AB08G01638	purple	0.836065	1.39e-09	0.855	2.38e-10	0.57383	0.000480435	0.455795	0.0076828	0.264439	0.13698	0.643957	5.27e-05	0.430321	0.0124299	0.282848	0.110723	-0.459992	0.00707276	-0.101317	0.574778	0.200999	0.262024	-0.429395	0.0126409	-0.174164	0.332368	0.0765361	0.672051	0.08439	0.640553	-0.134262	0.456322	-0.332293	0.0588438	-0.322936	0.0667941	-0.235576	0.186913	-0.272187	0.125424	-0.248985	0.162329	-0.150395	0.403488	-0.0401453	0.824458	-0.115648	0.521598
AB04G03778	purple	0.833344	1.76e-09	0.866608	7.1e-11	0.641218	5.8e-05	0.648156	4.53e-05	0.320551	0.0689489	0.642419	5.56e-05	0.41346	0.0167711	0.31927	0.0701282	-0.412123	0.0171635	-0.323785	0.0660394	0.289056	0.102781	-0.276476	0.119345	-0.106673	0.554621	0.0586404	0.745822	0.109439	0.544341	-0.131981	0.464075	-0.245316	0.168813	-0.209323	0.242358	-0.237905	0.182465	-0.214919	0.22971	-0.200741	0.262649	0.113334	0.530018	-0.105178	0.560215	-0.321841	0.0677768
AB03G02924	purple	0.831991	1.97e-09	0.81125	1.03e-08	0.808034	1.3e-08	0.57947	0.000409643	0.278605	0.11641	0.699683	5.86e-06	0.335421	0.0563594	0.193418	0.280817	-0.354354	0.0430413	-0.360217	0.0394747	0.208645	0.243923	-0.245074	0.169247	-0.294669	0.0959787	0.00467254	0.979411	0.0865118	0.632146	-0.252536	0.156227	-0.198506	0.268111	-0.134764	0.454623	-0.229907	0.198054	-0.184306	0.304532	-0.189043	0.29205	-0.0500905	0.781913	-0.173833	0.333301	-0.110712	0.53964
AB06G01333	purple	0.830669	2.21e-09	0.838678	1.1e-09	0.709414	3.8e-06	0.497503	0.00322123	0.1867	0.298182	0.632923	7.73e-05	0.577325	0.000435392	0.168902	0.347407	-0.334119	0.057383	-0.333535	0.057847	-0.00422886	0.981366	-0.228423	0.201046	-0.212445	0.235246	0.0993606	0.582224	0.0640589	0.723215	-0.187322	0.296547	-0.179169	0.318442	-0.160657	0.371782	-0.165251	0.35808	-0.16035	0.37271	-0.156871	0.383304	-0.09792	0.587733	-0.175361	0.329005	-0.186004	0.300021
AB04G05805	purple	0.828119	2.73e-09	0.826092	3.22e-09	0.688896	9.31e-06	0.593788	0.000269687	0.292988	0.0979795	0.612792	0.00015007	0.440692	0.0102626	0.277139	0.118425	-0.393773	0.0233713	-0.264233	0.137297	0.248725	0.162783	-0.319161	0.0702295	-0.0593193	0.742977	0.0202636	0.91088	0.0612851	0.73476	-0.140037	0.436998	-0.249551	0.161347	-0.187306	0.296588	-0.247036	0.16575	-0.235449	0.187158	-0.184655	0.3036	-0.0334321	0.853465	-0.13205	0.463839	-0.163858	0.362202
AB02G03664	purple	0.823725	3.91e-09	0.784814	6.43e-08	0.618205	0.000126112	0.58316	0.000368488	0.446622	0.00917374	0.510575	0.0023977	0.330314	0.0604599	0.322871	0.0668523	-0.464769	0.00642914	-0.122302	0.49775	0.329495	0.0611384	-0.370514	0.0337897	-0.123567	0.493281	0.18274	0.30873	0.183244	0.307376	-0.13351	0.45887	-0.321431	0.0681479	-0.301844	0.0877886	-0.309076	0.0800863	-0.263208	0.138886	-0.28286	0.110707	-0.0441591	0.807221	0.0807814	0.654953	-0.0925082	0.608631
AB10G02777	purple	0.823	4.14e-09	0.841589	8.5e-10	0.782013	7.7e-08	0.640089	6.03e-05	0.276125	0.119833	0.679062	1.4e-05	0.407246	0.018661	0.182373	0.309722	-0.372515	0.0327663	-0.401164	0.0206788	0.114342	0.526341	-0.189399	0.291127	-0.138474	0.442182	0.0407901	0.821684	0.141237	0.43304	-0.143521	0.42556	-0.1625	0.366248	-0.178741	0.31962	-0.20973	0.241424	-0.180589	0.314559	-0.192698	0.282647	0.0154858	0.931837	-0.177958	0.321778	-0.294983	0.0956082
AB09G03866	purple	0.822969	4.15e-09	0.824452	3.68e-09	0.802284	1.97e-08	0.565268	0.000608675	0.303466	0.0860135	0.503843	0.00279552	0.39606	0.0225089	0.247722	0.16454	-0.421445	0.0145795	-0.26571	0.135033	0.262371	0.140192	-0.331174	0.0597529	-0.230879	0.196111	-0.0437047	0.809168	0.0828842	0.646547	-0.218926	0.22093	-0.290932	0.100468	-0.176385	0.326144	-0.319156	0.0702346	-0.221773	0.214835	-0.263565	0.138331	-0.0930589	0.60649	0.0392075	0.828498	-0.269918	0.12873
AB09G05113	purple	0.821154	4.8e-09	0.906471	3.85e-13	0.631236	8.19e-05	0.432709	0.0118997	0.0836486	0.643501	0.680755	1.3e-05	0.496642	0.0032832	0.408699	0.0182039	-0.298734	0.0912699	-0.263995	0.137665	0.00874531	0.961476	-0.24556	0.168376	-0.104663	0.562145	-0.0378963	0.834153	0.046202	0.798482	-0.132986	0.460649	-0.184536	0.303918	-0.129693	0.471927	-0.147297	0.413353	-0.162933	0.364956	-0.147599	0.412387	-0.128608	0.475673	-0.161526	0.369167	-0.0910988	0.614125
AB04G01378	purple	0.820795	4.94e-09	0.797018	2.85e-08	0.808635	1.25e-08	0.601919	0.000210818	0.311376	0.0777495	0.678521	1.43e-05	0.271642	0.126212	0.209826	0.241204	-0.375633	0.031222	-0.330841	0.0600261	0.279891	0.114664	-0.269213	0.12977	-0.28434	0.108774	-0.0392043	0.828512	0.112392	0.533464	-0.22868	0.200526	-0.229694	0.198482	-0.193808	0.279829	-0.239804	0.178896	-0.195279	0.276126	-0.187768	0.295377	-0.0471445	0.794458	-0.128844	0.474856	-0.120782	0.503148
AB02G05233	purple	0.819618	5.42e-09	0.858568	1.66e-10	0.792744	3.82e-08	0.591155	0.000291666	0.207165	0.24736	0.589945	0.000302286	0.40321	0.0199807	0.274827	0.121655	-0.440531	0.0102937	-0.350177	0.0457375	0.136734	0.447993	-0.245872	0.167819	-0.157182	0.382351	-0.0356147	0.844012	-0.0111978	0.950684	-0.14128	0.432898	-0.206102	0.249846	-0.270081	0.128491	-0.252457	0.156362	-0.24941	0.16159	-0.248068	0.163934	-0.0610446	0.735764	-0.111479	0.536816	-0.232211	0.193473
AB03G02569	purple	0.818135	6.08e-09	0.877131	2.14e-11	0.777378	1.03e-07	0.644203	5.22e-05	0.226771	0.204412	0.633014	7.71e-05	0.391217	0.0243669	0.245773	0.167996	-0.525071	0.00170441	-0.349213	0.0463783	0.0773822	0.66863	-0.389434	0.0250819	-0.0970702	0.590994	0.0229877	0.898957	0.0660373	0.715017	-0.142681	0.428302	-0.304754	0.0846239	-0.32249	0.0671929	-0.170625	0.342438	-0.281016	0.113153	-0.28338	0.110025	-0.0293618	0.871147	-0.13805	0.443595	-0.218773	0.221262
AB09G00868	purple	0.816637	6.83e-09	0.765223	2.14e-07	0.663561	2.56e-05	0.746594	6.07e-07	0.397934	0.021822	0.611934	0.000154218	0.356678	0.0415977	0.218867	0.221058	-0.461749	0.0068299	-0.47157	0.00559955	0.0734936	0.684404	-0.306797	0.0824545	-0.0178308	0.921545	0.265775	0.134933	0.264177	0.137385	-0.107222	0.552573	-0.241181	0.176338	-0.2558	0.150766	-0.0414578	0.818813	-0.206525	0.248854	-0.212189	0.235824	0.191653	0.285315	-0.168024	0.349956	-0.212171	0.235863
AB03G05243	purple	0.811719	9.92e-09	0.845282	6.06e-10	0.58312	0.000368909	0.279077	0.115767	0.0820837	0.649742	0.407109	0.0187044	0.445746	0.0093281	0.672308	1.83e-05	-0.341927	0.051458	-0.0603807	0.738537	0.0790435	0.661932	-0.28519	0.107675	-0.25457	0.152808	-0.0721452	0.689906	-0.0213133	0.906283	-0.232534	0.192837	-0.229245	0.199385	-0.227718	0.202478	-0.36189	0.0385018	-0.183117	0.307717	-0.221647	0.215101	-0.263286	0.138765	0.0661952	0.714363	-0.162589	0.365981
AB11G01146	purple	0.81143	1.01e-08	0.810091	1.12e-08	0.747313	5.84e-07	0.497575	0.0032161	0.337829	0.0545041	0.570926	0.000520953	0.36043	0.0393499	0.229617	0.198636	-0.387654	0.0258131	-0.0604466	0.738262	0.285362	0.107453	-0.408103	0.0183902	-0.286301	0.106251	0.0584925	0.746442	0.0814872	0.652127	-0.263911	0.137795	-0.317374	0.0719037	-0.228116	0.201669	-0.395397	0.022756	-0.254686	0.152615	-0.185207	0.302132	-0.159371	0.375672	0.0461968	0.798504	-0.041389	0.819108
AB06G05655	purple	0.805269	1.59e-08	0.737708	9.67e-07	0.45781	0.00738449	0.271269	0.126753	0.175686	0.328094	0.402011	0.0203874	0.376688	0.0307127	0.692158	8.11e-06	-0.325873	0.0642133	-0.153201	0.394669	-0.0870807	0.629899	-0.215296	0.228873	-0.230273	0.197323	0.0778445	0.666763	0.337336	0.0548795	-0.207961	0.245507	-0.19477	0.277404	-0.215676	0.228033	-0.177258	0.323716	-0.172562	0.336904	-0.199181	0.266452	-0.205568	0.251104	-0.0660863	0.714814	-0.10754	0.551388
AB07G01464	purple	0.803666	1.79e-08	0.873165	3.41e-11	0.527514	0.00160677	0.430601	0.0123668	0.106823	0.554058	0.518654	0.00198606	0.709431	3.8e-06	0.356746	0.0415565	-0.31737	0.0719073	-0.244008	0.171167	0.0671794	0.710298	-0.19097	0.287067	-0.0158681	0.930158	-0.0321165	0.859173	0.0697333	0.699785	-0.0648112	0.720094	-0.188318	0.293939	-0.161597	0.368954	-0.117184	0.516041	-0.157444	0.381547	-0.186434	0.298884	-0.0704169	0.69698	-0.116911	0.517027	-0.173018	0.335608
AB06G02902	purple	0.803016	1.87e-08	0.83108	2.13e-09	0.707443	4.15e-06	0.590548	0.00029695	0.234056	0.189857	0.537542	0.00125526	0.417479	0.0156357	0.3627	0.038038	-0.427527	0.0130757	-0.287776	0.104383	0.0926844	0.607946	-0.208615	0.243991	-0.260237	0.143565	0.041975	0.816591	0.0980759	0.587136	-0.263082	0.139081	-0.124339	0.490562	-0.290037	0.101567	-0.339598	0.0531721	-0.274311	0.122384	-0.212717	0.234633	0.0965064	0.593161	-0.185967	0.300117	-0.265556	0.135267
AB04G02303	purple	0.7998	2.35e-08	0.864851	8.59e-11	0.7778	1e-07	0.527623	0.00160254	0.225803	0.206404	0.638325	6.42e-05	0.362506	0.0381487	0.29566	0.0948142	-0.283359	0.110052	-0.231888	0.19411	0.22198	0.214396	-0.166936	0.353129	-0.220228	0.218127	-0.0470591	0.794822	0.0212006	0.906777	-0.196718	0.272532	-0.175037	0.329912	-0.134281	0.456256	-0.374825	0.0316161	-0.133408	0.459214	-0.179177	0.318419	-0.05541	0.7594	-0.0415462	0.818433	-0.198202	0.268859
AB07G01204	purple	0.799575	2.39e-08	0.834142	1.64e-09	0.846856	5.23e-10	0.571997	0.000505671	0.210959	0.238614	0.671546	1.88e-05	0.313104	0.0760284	0.217496	0.224037	-0.375502	0.0312854	-0.350254	0.0456863	0.090342	0.617083	-0.289618	0.102084	-0.252881	0.155644	-0.0340552	0.850764	0.0630293	0.727494	-0.214372	0.230925	-0.240232	0.178097	-0.158073	0.379624	-0.263291	0.138756	-0.173542	0.334126	-0.203379	0.256297	-0.0912076	0.6137	-0.143511	0.425591	-0.171896	0.338801
AB10G00408	purple	0.799206	2.45e-08	0.780547	8.45e-08	0.379204	0.0295266	0.311462	0.0776633	0.18854	0.293361	0.525117	0.00170254	0.721852	2.12e-06	0.322993	0.0667433	-0.177651	0.322628	-0.185625	0.301025	-0.032714	0.85658	-0.116666	0.517911	-0.125717	0.485732	0.186919	0.297607	0.267547	0.132253	-0.0201386	0.911428	-0.126593	0.482672	-0.105226	0.560034	-0.048091	0.790421	-0.0658621	0.715741	-0.0498289	0.783025	-0.121414	0.5009	-0.00426771	0.981195	-0.138907	0.440742
AB05G03615	purple	0.798987	2.49e-08	0.793778	3.56e-08	0.773556	1.3e-07	0.540383	0.00116883	0.30377	0.0856837	0.605868	0.000186604	0.263375	0.138626	0.223708	0.210758	-0.42037	0.0148597	-0.257894	0.147336	0.2469	0.165993	-0.316074	0.0731404	-0.263349	0.138667	0.0747373	0.679344	-0.0310012	0.864017	-0.238013	0.182262	-0.258205	0.146831	-0.25926	0.14513	-0.352237	0.0443915	-0.233191	0.191546	-0.226725	0.204506	-0.130499	0.469152	-0.109497	0.544126	-0.230908	0.196055
AB02G00073	purple	0.798539	2.57e-08	0.617423	0.000129347	0.418041	0.0154823	0.384188	0.0272868	0.42781	0.0130091	0.465301	0.00636066	0.420152	0.014917	0.382077	0.0282178	-0.227925	0.202056	-0.155825	0.386525	0.342649	0.0509356	-0.149594	0.406025	-0.187048	0.297268	0.192395	0.28342	0.293218	0.0977031	-0.206363	0.249235	-0.0719051	0.690887	-0.12325	0.494397	-0.219084	0.220589	-0.140689	0.434844	-0.0604232	0.73836	-0.101982	0.57226	-0.188069	0.294589	-0.168406	0.348845
AB01G00941	purple	0.797172	2.82e-08	0.896406	1.75e-12	0.63577	7.01e-05	0.563738	0.000634529	0.15421	0.391525	0.723368	1.97e-06	0.383603	0.0275422	0.321469	0.0681129	-0.478903	0.00480948	-0.240207	0.178145	0.0736239	0.683874	-0.39007	0.0248252	-0.212326	0.235515	-0.011927	0.947477	0.0761799	0.673493	-0.227134	0.203669	-0.280289	0.114127	-0.282088	0.111727	-0.202226	0.259059	-0.267874	0.131763	-0.249204	0.161948	0.0584237	0.746731	-0.0978126	0.588145	-0.118628	0.51085
AB09G02204	purple	0.796857	2.88e-08	0.884744	8.4e-12	0.390783	0.0245395	0.246063	0.167478	0.0663411	0.71376	0.502579	0.00287623	0.623131	0.000107352	0.542238	0.00111528	-0.310102	0.0790373	-0.0178156	0.921611	0.0540559	0.765114	-0.26248	0.140021	-0.160754	0.371489	0.0543884	0.76371	-0.0112764	0.950338	-0.19193	0.284607	-0.19032	0.288743	-0.222726	0.212819	-0.272939	0.12434	-0.182091	0.310481	-0.171167	0.340884	-0.163573	0.363047	0.0900605	0.618185	-0.151651	0.399527
AB11G01153	purple	0.794082	3.49e-08	0.815122	7.67e-09	0.716377	2.75e-06	0.595301	0.000257736	0.164094	0.3615	0.57525	0.000461655	0.541208	0.00114474	0.223679	0.210817	-0.375515	0.031279	-0.455061	0.00779393	0.158573	0.3781	-0.278202	0.116961	-0.0357806	0.843294	-0.0528514	0.770206	-0.025339	0.888683	-0.0662058	0.71432	-0.222676	0.212925	-0.154621	0.390249	-0.00242762	0.989302	-0.151907	0.398724	-0.151093	0.401283	-0.0547175	0.762321	-0.165381	0.357696	-0.248725	0.162784
AB10G01659	purple	0.792694	3.83e-08	0.854277	2.56e-10	0.556449	0.000771512	0.372889	0.0325779	0.183819	0.305834	0.648545	4.47e-05	0.45033	0.00854389	0.330323	0.0604522	-0.316459	0.0727728	-0.0331329	0.854762	0.167562	0.3513	-0.285591	0.107159	-0.24134	0.176045	0.0144908	0.936207	0.0851185	0.637661	-0.227323	0.203284	-0.255247	0.151682	-0.184981	0.302732	-0.295063	0.0955151	-0.190216	0.289011	-0.21938	0.219951	-0.118689	0.510628	0.0737661	0.683295	0.101618	0.573638
AB06G00630	purple	0.790763	4.36e-08	0.822417	4.34e-09	0.745392	6.47e-07	0.494222	0.00346282	0.240546	0.177515	0.746742	6.02e-07	0.253095	0.155282	0.215426	0.228586	-0.340245	0.0526913	-0.191979	0.284482	0.240269	0.178029	-0.325187	0.0648088	-0.289215	0.102584	-0.041513	0.818575	0.0249064	0.890572	-0.267803	0.13187	-0.26439	0.137055	-0.138983	0.440491	-0.348523	0.0468416	-0.181232	0.31281	-0.181917	0.310952	-0.123239	0.494436	-0.112174	0.534265	-0.122924	0.495551
AB03G05043	purple	0.790635	4.39e-08	0.827997	2.76e-09	0.534394	0.00135752	0.327086	0.06317	0.233724	0.190503	0.545146	0.00103563	0.437603	0.0108719	0.371024	0.0335262	-0.265326	0.135619	-0.0339903	0.851046	0.310086	0.0790535	-0.246804	0.166162	-0.210815	0.238942	-0.023086	0.898527	0.0640843	0.72311	-0.232316	0.193265	-0.195498	0.275577	-0.145833	0.418061	-0.359909	0.0396557	-0.18774	0.295451	-0.122577	0.496776	-0.178079	0.321442	0.270161	0.128373	-0.147093	0.414007
AB07G04185	purple	0.790399	4.46e-08	0.851065	3.5e-10	0.74921	5.27e-07	0.6019	0.000210943	0.214045	0.231655	0.756538	3.52e-07	0.269068	0.129985	0.194893	0.277095	-0.443507	0.00973274	-0.352827	0.0440119	0.128126	0.477343	-0.307295	0.0819331	-0.160983	0.3708	-0.0151976	0.933102	0.0409253	0.821102	-0.193978	0.2794	-0.242099	0.174647	-0.263164	0.138954	-0.212392	0.235366	-0.210215	0.240312	-0.236552	0.185041	-0.00363374	0.983988	-0.129738	0.471769	-0.258881	0.145738
AB01G05897	purple	0.78927	4.81e-08	0.843223	7.33e-10	0.808466	1.26e-08	0.635495	7.08e-05	0.229528	0.198815	0.729471	1.46e-06	0.301688	0.0879611	0.175026	0.329943	-0.410506	0.0176484	-0.375745	0.0311674	0.0975102	0.589304	-0.293974	0.0968022	-0.202054	0.259474	0.0117706	0.948164	0.0694982	0.70075	-0.157036	0.382797	-0.224083	0.209973	-0.208872	0.243398	-0.196434	0.273238	-0.209865	0.241113	-0.196618	0.272781	0.00307865	0.986434	-0.165767	0.35656	-0.201886	0.259879
AB01G03271	purple	0.788837	4.95e-08	0.730904	1.36e-06	0.465331	0.00635682	0.260398	0.143308	0.263839	0.137906	0.598623	0.000233136	0.389154	0.0251962	0.438228	0.0107461	0.0164602	0.927559	-0.157646	0.380928	0.134386	0.455899	-0.150344	0.403648	-0.180532	0.314712	0.131844	0.464544	0.241447	0.175847	-0.186432	0.298889	-0.126529	0.482893	0.122389	0.49744	-0.291928	0.0992565	0.0385334	0.831404	0.154363	0.39105	-0.190642	0.287912	-0.0164624	0.927549	-0.160701	0.371651
AB02G00656	purple	0.788132	5.18e-08	0.860019	1.43e-10	0.701184	5.49e-06	0.607491	0.00017739	0.201245	0.261428	0.723301	1.98e-06	0.221839	0.214694	0.37937	0.0294497	-0.496421	0.00329929	-0.316896	0.0723561	0.025718	0.887028	-0.366529	0.035905	-0.130638	0.468675	0.0507062	0.779298	0.108608	0.54742	-0.150025	0.40466	-0.283334	0.110086	-0.284777	0.108208	-0.205973	0.250149	-0.259032	0.145496	-0.276941	0.118699	0.0184247	0.91894	-0.200682	0.262791	-0.226865	0.20422
AB09G00191	purple	0.787819	5.29e-08	0.768792	1.73e-07	0.419473	0.0150969	0.329261	0.0613331	0.209043	0.243004	0.726668	1.68e-06	0.173631	0.333873	0.608917	0.000169635	-0.226883	0.204184	-0.190074	0.289377	-0.0175205	0.922906	-0.153834	0.392696	-0.126968	0.481364	0.270036	0.128557	0.152853	0.395757	-0.127428	0.479763	-0.118241	0.512236	-0.125891	0.485121	-0.176619	0.325492	-0.104329	0.563403	-0.111897	0.53528	-0.104622	0.562301	-0.0996154	0.581252	-0.115406	0.522474
AB09G00782	purple	0.787665	5.35e-08	0.897524	1.49e-12	0.694325	7.4e-06	0.391322	0.0243254	0.0433718	0.810596	0.62726	9.36e-05	0.457195	0.00747445	0.382356	0.0280935	-0.285372	0.107441	-0.222691	0.212893	0.0119767	0.947258	-0.228471	0.200949	-0.247626	0.16471	-0.140532	0.435363	-0.00254428	0.988788	-0.231635	0.194611	-0.197443	0.270732	-0.100634	0.577373	-0.31845	0.0708925	-0.122824	0.495903	-0.172363	0.337469	-0.131201	0.466745	-0.0819996	0.650078	-0.232891	0.192135
AB01G06281	purple	0.787656	5.35e-08	0.813738	8.52e-09	0.594892	0.000260915	0.40456	0.0195311	0.160107	0.373443	0.678054	1.45e-05	0.358905	0.0402513	0.373961	0.0320425	-0.285547	0.107216	-0.265315	0.135635	-0.0290025	0.872711	-0.200778	0.262559	-0.17683	0.324903	-0.0847867	0.638978	0.354102	0.0432007	-0.155373	0.38792	-0.155366	0.387942	-0.140105	0.436772	-0.143592	0.42533	-0.134525	0.455431	-0.133611	0.458525	-0.142178	0.42995	-0.134809	0.454472	-0.150531	0.403059
AB09G00187	purple	0.787055	5.56e-08	0.884339	8.85e-12	0.349618	0.0461078	0.25623	0.150057	0.0165974	0.926957	0.532802	0.00141198	0.642729	5.5e-05	0.611716	0.000155287	-0.224421	0.209269	-0.110427	0.54069	-0.0538167	0.766124	-0.188823	0.292622	-0.0990089	0.583567	0.108542	0.547663	-0.0060883	0.973175	-0.0348558	0.847296	-0.141043	0.433676	-0.134246	0.456376	-0.126224	0.483958	-0.0857942	0.634984	-0.123915	0.492054	-0.116408	0.518844	0.0879842	0.626338	-0.125787	0.485486
AB02G00657	purple	0.786352	5.82e-08	0.829127	2.51e-09	0.723798	1.93e-06	0.705677	4.5e-06	0.260898	0.142514	0.735571	1.08e-06	0.233146	0.191634	0.276299	0.119592	-0.492013	0.00363419	-0.421278	0.0146227	0.121871	0.499279	-0.339265	0.0534204	-0.113515	0.529358	0.0488257	0.787292	0.115331	0.522745	-0.127623	0.479086	-0.264264	0.13725	-0.276001	0.120007	-0.119985	0.505991	-0.247751	0.164491	-0.242689	0.173567	0.131875	0.464437	-0.215318	0.228825	-0.226977	0.20399
AB08G01548	purple	0.786233	5.87e-08	0.863026	1.04e-10	0.766071	2.04e-07	0.528639	0.00156347	0.137286	0.446145	0.730122	1.42e-06	0.34855	0.0468229	0.23013	0.197609	-0.345135	0.0491697	-0.329683	0.0609819	0.126279	0.483767	-0.268592	0.130693	-0.204893	0.252697	-0.100773	0.576845	-0.0121526	0.946485	-0.177483	0.323092	-0.20476	0.253011	-0.148128	0.410694	-0.214437	0.23078	-0.167979	0.350087	-0.165624	0.35698	-0.0704806	0.696718	-0.136248	0.449622	-0.205131	0.252134
AB07G04694	purple	0.786208	5.88e-08	0.896178	1.81e-12	0.633649	7.54e-05	0.538454	0.00122694	0.198509	0.268103	0.583685	0.00036294	0.449608	0.00866347	0.365536	0.0364486	-0.489097	0.00387151	-0.107789	0.55046	0.0104633	0.953915	-0.339077	0.0535615	-0.116345	0.519073	0.0572266	0.751755	0.15389	0.392522	-0.187981	0.29482	-0.247748	0.164495	-0.377634	0.0302623	-0.301601	0.0880566	-0.310194	0.0789435	-0.276204	0.119723	-0.0055951	0.975347	-0.120165	0.50535	-0.201954	0.259716
AB11G01067	purple	0.785486	6.16e-08	0.84611	5.61e-10	0.696545	6.72e-06	0.476474	0.00505989	0.138332	0.442654	0.631171	8.2e-05	0.421457	0.0145763	0.317189	0.0720783	-0.3421	0.0513322	-0.256541	0.149546	0.0985448	0.585341	-0.174424	0.331635	-0.0894806	0.620457	-0.0780613	0.665889	0.00199131	0.991225	-0.114396	0.526144	-0.212366	0.235423	-0.18169	0.311566	-0.25261	0.156103	-0.166244	0.355158	-0.214883	0.22979	-0.126088	0.484432	-0.120433	0.504391	-0.230298	0.197271
AB04G05408	purple	0.784193	6.7e-08	0.922202	2.48e-14	0.588633	0.000314191	0.382923	0.0278419	0.0390945	0.828985	0.552925	0.000846619	0.428201	0.0129175	0.546463	0.00100125	-0.389081	0.0252258	-0.102196	0.57145	0.00648435	0.971431	-0.294347	0.096359	-0.116954	0.516872	-0.0532656	0.768454	-0.0544836	0.763308	-0.108575	0.547539	-0.236615	0.184921	-0.282945	0.110596	-0.274169	0.122587	-0.223192	0.211839	-0.235109	0.187815	-0.137422	0.44569	0.119894	0.506314	-0.170071	0.34403
AB07G00528	purple	0.78321	7.13e-08	0.753492	4.17e-07	0.761401	2.67e-07	0.484879	0.00423849	0.257778	0.147523	0.680199	1.33e-05	0.237084	0.184025	0.216894	0.225353	-0.350983	0.0452068	-0.255932	0.150548	0.222093	0.214156	-0.257048	0.148714	-0.264351	0.137116	-0.0397567	0.826132	0.0331578	0.854655	-0.220314	0.217944	-0.233756	0.190441	-0.180065	0.315987	-0.305591	0.08373	-0.177121	0.324096	-0.199884	0.264734	-0.185944	0.300179	-0.28011	0.114369	-0.144291	0.423055
AB08G01790	purple	0.781071	8.17e-08	0.808267	1.28e-08	0.665458	2.38e-05	0.341363	0.0518691	0.0714461	0.692764	0.444978	0.00946519	0.586889	0.000330662	0.442675	0.00988693	-0.188	0.294772	-0.208682	0.243837	0.0217902	0.904196	-0.104812	0.561588	-0.153868	0.39259	-0.0458444	0.80001	-0.0306184	0.865681	-0.0679327	0.707191	-0.12913	0.473868	-0.0522592	0.772713	-0.219171	0.220401	-0.0672194	0.710133	-0.127782	0.478536	-0.222911	0.212431	-0.0728725	0.686937	-0.209008	0.243084
AB03G00746	purple	0.780936	8.24e-08	0.800688	2.21e-08	0.509615	0.00245124	0.365673	0.0363732	0.108007	0.549651	0.691195	8.45e-06	0.503134	0.00284055	0.307868	0.081335	-0.171518	0.339879	-0.320714	0.0687998	0.250291	0.160067	-0.153154	0.394815	-0.180673	0.314329	-0.0973853	0.589784	-0.0390887	0.82901	-0.060952	0.736151	-0.130881	0.467841	-0.0673415	0.709629	-0.0499112	0.782675	0.109622	0.543663	-0.132739	0.461491	-0.142306	0.429529	-0.115307	0.522832	-0.16277	0.365442
AB01G07418	purple	0.780934	8.24e-08	0.826768	3.05e-09	0.632665	7.8e-05	0.45768	0.00740341	0.249134	0.162071	0.73292	1.23e-06	0.220075	0.218456	0.326095	0.064021	-0.318272	0.0710582	-0.177458	0.32316	-0.00986463	0.956549	-0.30238	0.0871992	-0.1264	0.483343	0.209691	0.241513	0.131303	0.466395	-0.0261824	0.885002	-0.248117	0.163847	-0.204328	0.254036	-0.24547	0.168537	-0.138751	0.441262	-0.160259	0.372985	-0.158016	0.379798	-0.052437	0.77196	-0.118371	0.511771
AB09G04552	purple	0.77741	1.03e-07	0.803075	1.87e-08	0.506504	0.00263189	0.286369	0.106164	0.229278	0.199319	0.436122	0.0111747	0.465349	0.00635448	0.456234	0.00761695	-0.281861	0.112027	0.0366197	0.839666	0.27718	0.118369	-0.295945	0.0944808	-0.177739	0.322383	0.00139893	0.993835	0.0303281	0.866943	-0.186677	0.298244	-0.247303	0.16528	-0.181254	0.312749	-0.428699	0.0128015	-0.164013	0.361742	-0.184233	0.304727	-0.244374	0.170506	0.019837	0.912749	-0.168568	0.348376
AB04G00045	purple	0.776705	1.07e-07	0.81691	6.69e-09	0.768933	1.72e-07	0.556747	0.000765423	0.190992	0.287013	0.783814	6.86e-08	0.295707	0.0947593	0.150184	0.404156	-0.317704	0.0715918	-0.387415	0.0259128	0.0924921	0.608694	-0.222632	0.213018	-0.191192	0.286497	-0.0109329	0.951849	0.0583174	0.747176	-0.197337	0.270994	-0.173791	0.333421	-0.109757	0.543164	-0.181582	0.311859	-0.163827	0.362294	-0.132228	0.463233	-0.0445232	0.805662	-0.182463	0.309477	-0.163608	0.362946
AB10G03781	purple	0.774166	1.26e-07	0.841794	8.35e-10	0.69232	8.06e-06	0.757039	3.42e-07	0.264921	0.13624	0.546812	0.000992304	0.387824	0.0257427	0.285154	0.107721	-0.601477	0.000213694	-0.390045	0.0248351	0.199959	0.26455	-0.432805	0.0118788	0.00552098	0.975674	-0.0187257	0.91762	0.0668835	0.711519	-0.0390035	0.829377	-0.325548	0.0644942	-0.377925	0.0301249	-0.0913068	0.613313	-0.311707	0.0774179	-0.320695	0.0688176	0.157988	0.379884	-0.147941	0.411292	-0.282263	0.111494
AB11G01688	purple	0.773301	1.32e-07	0.927745	8.2e-15	0.539116	0.00120673	0.552971	0.000845601	0.0381454	0.833078	0.626784	9.51e-05	0.566873	0.000582555	0.38082	0.0287846	-0.463083	0.00665036	-0.340113	0.0527888	0.0149014	0.934403	-0.340448	0.0525416	0.0574187	0.750948	-0.0600351	0.739982	-0.0290991	0.87229	-0.0112737	0.95035	-0.244622	0.17006	-0.282405	0.111307	-0.0129216	0.943104	-0.228805	0.200273	-0.222647	0.212986	0.0473432	0.79361	-0.0436776	0.809285	-0.248661	0.162896
AB04G00922	purple	0.77311	1.34e-07	0.853716	2.7e-10	0.48907	0.00387378	0.359557	0.0398641	0.0618698	0.732322	0.660867	2.84e-05	0.523766	0.0017587	0.431486	0.0121689	-0.213866	0.232054	-0.259192	0.145238	-0.0378905	0.834178	-0.11767	0.514292	-0.168533	0.348476	0.107229	0.552545	-0.0275615	0.878988	-0.0758497	0.67483	-0.0675247	0.708873	-0.0568673	0.753266	-0.126248	0.483875	-0.109191	0.545256	-0.120186	0.505273	-0.0406343	0.822354	-0.192485	0.283189	-0.069837	0.699359
AB01G06225	purple	0.772045	1.43e-07	0.885191	7.94e-12	0.553504	0.000833848	0.542734	0.00110133	0.128491	0.476078	0.541138	0.00114678	0.587501	0.000324795	0.339293	0.0533996	-0.436106	0.0111779	-0.263933	0.137761	0.163701	0.362667	-0.282235	0.111531	-0.138546	0.441943	-0.0589778	0.744408	0.0196428	0.9136	-0.245724	0.168082	-0.192795	0.282401	-0.267322	0.132592	-0.163251	0.364008	-0.26906	0.129997	-0.220749	0.217014	0.154127	0.391785	-0.0797684	0.659018	-0.188254	0.294107
AB01G02043	purple	0.771987	1.43e-07	0.84023	9.61e-10	0.788263	5.14e-08	0.455601	0.00771206	0.185832	0.300476	0.643134	5.42e-05	0.287453	0.10479	0.2649	0.136272	-0.337499	0.0547556	-0.123197	0.494584	0.0844487	0.64032	-0.27403	0.122784	-0.383114	0.0277572	-0.0476186	0.792435	0.0765441	0.672018	-0.351475	0.0448855	-0.183736	0.306056	-0.245629	0.168252	-0.439211	0.0105511	-0.218039	0.222854	-0.164131	0.361393	-0.0966162	0.592739	-0.0718781	0.690997	-0.0380217	0.833611
AB11G03763	purple	0.771634	1.46e-07	0.918719	4.77e-14	0.509719	0.00244537	0.285698	0.107022	-0.0822083	0.649244	0.577105	0.000438109	0.483426	0.00437169	0.657003	3.28e-05	-0.289851	0.101796	-0.154947	0.389238	-0.0694896	0.700785	-0.237888	0.182498	-0.138796	0.441111	-0.105682	0.558324	-0.104965	0.561013	-0.155917	0.38624	-0.17276	0.33634	-0.172001	0.338502	-0.216565	0.226075	-0.153118	0.39493	-0.15046	0.403283	-0.15304	0.395173	-0.0513578	0.776533	-0.152304	0.397478
AB07G04187	purple	0.770085	1.61e-07	0.856473	2.05e-10	0.520352	0.00190784	0.342679	0.0509144	0.0190908	0.916019	0.77468	1.22e-07	0.481524	0.0045514	0.381008	0.028699	-0.0989652	0.583734	-0.328608	0.06188	0.00512864	0.977402	-0.00752528	0.966847	-0.172118	0.338168	-0.0474637	0.793096	0.0321122	0.859192	-0.14223	0.429776	-0.0175864	0.922617	0.0396774	0.826473	-0.122969	0.495391	0.0277595	0.878125	-0.0597388	0.741222	-0.0366851	0.839384	-0.154078	0.391935	-0.170584	0.342557
AB08G05306	purple	0.769751	1.64e-07	0.929331	5.88e-15	0.640708	5.91e-05	0.486135	0.00412627	0.0619318	0.732063	0.721646	2.14e-06	0.432486	0.0119482	0.308981	0.0801838	-0.340833	0.0522578	-0.277518	0.117902	0.0374117	0.836245	-0.186863	0.297753	-0.125704	0.485776	-0.0754363	0.676507	-0.019155	0.915738	-0.151428	0.40023	-0.136723	0.44803	-0.212925	0.234165	-0.211468	0.237456	-0.184319	0.304498	-0.176385	0.326143	0.000456386	0.997989	-0.0502694	0.781153	-0.218193	0.22252
AB09G00339	purple	0.768409	1.77e-07	0.848417	4.51e-10	0.761762	2.62e-07	0.756421	3.54e-07	0.243985	0.17121	0.633791	7.5e-05	0.323254	0.0665104	0.250318	0.16002	-0.529154	0.00154399	-0.394868	0.0229548	0.143333	0.426172	-0.376596	0.0307568	-0.0697323	0.699789	-0.0251126	0.889671	0.0781565	0.665505	-0.128435	0.476271	-0.282075	0.111743	-0.305781	0.0835277	-0.136927	0.447345	-0.278769	0.116186	-0.263847	0.137894	0.179168	0.318444	-0.106112	0.556716	-0.247638	0.164689
AB08G05299	purple	0.768368	1.78e-07	0.935287	1.57e-15	0.615246	0.000138748	0.46649	0.00620987	0.0644216	0.72171	0.724027	1.91e-06	0.446465	0.00920118	0.303439	0.0860425	-0.328861	0.0616677	-0.249708	0.161074	0.0419025	0.816902	-0.188711	0.292915	-0.123476	0.4936	-0.0646213	0.720881	-0.0110385	0.951384	-0.146954	0.414453	-0.142784	0.427965	-0.209344	0.24231	-0.224274	0.209574	-0.174766	0.330675	-0.172081	0.338273	-0.00829846	0.963443	-0.0175843	0.922626	-0.223321	0.211568
AB07G04194	purple	0.768363	1.78e-07	0.870053	4.85e-11	0.751346	4.69e-07	0.655407	3.48e-05	0.174856	0.330422	0.700701	5.61e-06	0.277184	0.118363	0.27908	0.115763	-0.48439	0.00428289	-0.362444	0.0381842	0.0377437	0.834811	-0.342043	0.0513739	-0.172737	0.336406	-0.0136429	0.939933	0.0548622	0.76171	-0.190909	0.287224	-0.250508	0.159693	-0.292212	0.0989133	-0.213397	0.233104	-0.259286	0.145087	-0.237923	0.182433	0.117472	0.515006	-0.169504	0.345665	-0.254785	0.15245
AB04G04230	purple	0.766271	2.01e-07	0.800056	2.31e-08	0.840147	9.68e-10	0.608158	0.000173724	0.263995	0.137666	0.51191	0.00232495	0.314025	0.0751241	0.244015	0.171155	-0.501948	0.0029173	-0.246549	0.166615	0.0634824	0.72561	-0.329297	0.0613031	-0.231946	0.193996	0.0341687	0.850272	0.0982818	0.586348	-0.228791	0.200302	-0.265867	0.134794	-0.320902	0.0686284	-0.352859	0.0439915	-0.303077	0.0864362	-0.289834	0.101817	-0.0670765	0.710722	-0.188653	0.293065	-0.273282	0.123849
AB02G05113	purple	0.765395	2.12e-07	0.712853	3.24e-06	0.565231	0.000609284	0.363128	0.0377942	0.238661	0.181038	0.645716	4.95e-05	0.251193	0.158517	0.355485	0.0423339	-0.306255	0.0830256	-0.117064	0.516475	0.287842	0.1043	-0.309836	0.0793081	-0.249033	0.162246	-0.0637856	0.72435	0.106274	0.556111	-0.18619	0.299527	-0.250598	0.159536	-0.131327	0.466314	-0.212445	0.235246	-0.166915	0.353191	-0.200854	0.262374	-0.224935	0.208199	-0.160293	0.372881	0.0630812	0.727278
AB01G03285	purple	0.765388	2.12e-07	0.88308	1.04e-11	0.598217	0.000236025	0.336067	0.0558565	0.0777004	0.667345	0.622482	0.00010967	0.440209	0.0103559	0.342475	0.0510611	-0.38391	0.027408	-0.044308	0.806583	0.0584119	0.74678	-0.352786	0.0440382	-0.248492	0.163191	-0.050972	0.77817	-0.00226248	0.99003	-0.220309	0.217955	-0.286467	0.10604	-0.264658	0.136643	-0.277938	0.117324	-0.245645	0.168224	-0.252728	0.155903	-0.196816	0.272289	-0.0271123	0.880946	0.0999924	0.579815
AB04G02883	purple	0.76521	2.14e-07	0.877489	2.06e-11	0.598511	0.000233928	0.395884	0.0225742	0.0949596	0.599126	0.487682	0.00399151	0.609341	0.000167387	0.282075	0.111744	-0.420403	0.0148509	-0.147097	0.413994	-0.048144	0.790196	-0.325396	0.0646263	-0.211005	0.238508	0.0785148	0.664061	-0.0111796	0.950764	-0.222415	0.213475	-0.242736	0.17348	-0.263732	0.138073	-0.273482	0.123564	-0.244816	0.169711	-0.233235	0.191459	-0.12976	0.471694	0.0146263	0.935612	-0.254643	0.152686
AB08G01034	purple	0.765	2.17e-07	0.887552	5.85e-12	0.623341	0.000106609	0.466728	0.00617997	0.131152	0.466911	0.732118	1.28e-06	0.325149	0.0648413	0.249693	0.1611	-0.48499	0.00422846	-0.13742	0.445697	0.0937115	0.603957	-0.423238	0.0141217	-0.163079	0.364518	-0.0165705	0.927075	0.0125502	0.944736	-0.17518	0.329513	-0.311033	0.0780945	-0.339837	0.0529938	-0.199562	0.265519	-0.283516	0.109848	-0.277474	0.117962	-0.111479	0.536815	0.0363598	0.84079	-0.0105413	0.953572
AB01G05880	purple	0.764484	2.24e-07	0.864311	9.1e-11	0.722888	2.02e-06	0.454717	0.00784655	0.0767793	0.671067	0.770479	1.57e-07	0.285306	0.107525	0.269942	0.128694	-0.358053	0.040762	-0.272654	0.12475	0.0179507	0.921018	-0.267785	0.131897	-0.217102	0.224897	-0.0884277	0.624593	-0.0281955	0.876225	-0.197685	0.270134	-0.217069	0.22497	-0.205159	0.252068	-0.24621	0.167216	-0.175586	0.328376	-0.19379	0.279876	-0.134171	0.45663	-0.168976	0.347193	-0.128272	0.476835
AB07G02299	purple	0.764369	2.25e-07	0.871083	4.32e-11	0.360488	0.039316	0.324274	0.0656084	-0.0103013	0.954628	0.625205	0.00010023	0.494428	0.00344726	0.642257	5.59e-05	-0.250234	0.160165	-0.223476	0.211244	-0.063846	0.724099	-0.12018	0.505295	-0.121502	0.500589	-0.0765161	0.672131	0.168434	0.348763	-0.120898	0.502736	-0.084883	0.638596	-0.147326	0.41326	-0.0463439	0.797875	-0.120167	0.505342	-0.118628	0.510848	0.0215396	0.905293	-0.107196	0.55267	-0.151184	0.400999
AB01G03773	purple	0.764175	2.28e-07	0.823962	3.83e-09	0.588216	0.000318064	0.732019	1.29e-06	0.232396	0.193107	0.620098	0.000118584	0.490947	0.00371945	0.243126	0.172769	-0.488569	0.00391592	-0.420867	0.0147294	0.157324	0.381915	-0.374509	0.0317713	-0.0175667	0.922703	0.0347774	0.847636	0.125734	0.485671	-0.0643946	0.721822	-0.272994	0.124262	-0.249808	0.160901	0.0598553	0.740734	-0.231656	0.194569	-0.235985	0.186127	0.269192	0.129802	-0.1753	0.329174	-0.209425	0.242125
AB10G03025	purple	0.763842	2.32e-07	0.760691	2.78e-07	0.550022	0.000913276	0.36027	0.0394437	0.250288	0.160071	0.585709	0.000342242	0.293665	0.0971693	0.355706	0.0421967	-0.426723	0.0132667	0.014285	0.937112	0.164186	0.361227	-0.382245	0.028143	-0.179827	0.316638	0.0973076	0.590082	0.0376571	0.835185	-0.260413	0.143284	-0.317256	0.072015	-0.266793	0.13339	-0.397624	0.0219342	-0.289541	0.10218	-0.284353	0.108757	-0.230428	0.197012	-0.0439442	0.808142	-0.0311244	0.863482
AB01G02822	purple	0.763119	2.42e-07	0.787878	5.27e-08	0.681912	1.24e-05	0.709805	3.73e-06	0.301717	0.0879289	0.645629	4.96e-05	0.321383	0.0681911	0.242318	0.174245	-0.463901	0.00654213	-0.422284	0.0143637	0.120899	0.502732	-0.33574	0.0561105	-0.0887185	0.623449	0.0946795	0.600209	0.184243	0.304702	-0.0948387	0.599593	-0.266126	0.1344	-0.19049	0.288304	-0.0891073	0.621922	-0.211244	0.237965	-0.238813	0.180753	0.140605	0.435122	-0.178334	0.32074	-0.29029	0.101256
AB11G04112	purple	0.762517	2.51e-07	0.855329	2.3e-10	0.552807	0.000849235	0.436222	0.0111539	0.158196	0.379249	0.556923	0.000761861	0.392163	0.0239943	0.479463	0.00475336	-0.435531	0.0112974	-0.0503998	0.780599	0.0559766	0.757014	-0.400165	0.021027	-0.199347	0.266045	0.0246223	0.891813	0.0871885	0.629473	-0.236946	0.184288	-0.313599	0.0755411	-0.264603	0.136728	-0.353876	0.0433435	-0.24068	0.177266	-0.281018	0.113149	-0.0461517	0.798697	-0.125433	0.486724	-0.0769892	0.670218
AB02G01974	purple	0.76225	2.54e-07	0.896767	1.66e-12	0.343683	0.0501953	0.23224	0.193416	-0.0973565	0.589894	0.539705	0.00118896	0.672019	1.85e-05	0.637007	6.72e-05	-0.214078	0.23158	-0.151293	0.400654	-0.0579649	0.748655	-0.168389	0.348893	-0.10353	0.566411	-0.0621254	0.731257	-0.0618277	0.732497	-0.111443	0.536947	-0.113152	0.530682	-0.113102	0.530867	-0.10646	0.555417	-0.0991355	0.583083	-0.0974757	0.589437	-0.0886064	0.62389	-0.0819365	0.65033	-0.112745	0.532173
AB09G04429	purple	0.762016	2.58e-07	0.91309	1.29e-13	0.35855	0.0404633	0.240385	0.177813	-0.0966685	0.592538	0.641225	5.8e-05	0.552525	0.000855546	0.650217	4.21e-05	-0.214648	0.230311	-0.1521	0.398117	-0.058227	0.747555	-0.169416	0.34592	-0.105347	0.559581	-0.0645883	0.721018	-0.0637727	0.724404	-0.113542	0.529259	-0.114191	0.526893	-0.113618	0.528982	-0.128529	0.475945	-0.0997006	0.580927	-0.0986521	0.584931	-0.0897795	0.619286	-0.0838457	0.642717	-0.114041	0.527438
AB06G04361	purple	0.761705	2.63e-07	0.907662	3.19e-13	0.710138	3.67e-06	0.454159	0.00793251	0.094818	0.599673	0.788152	5.18e-08	0.320973	0.0685635	0.238968	0.180461	-0.336467	0.0555476	-0.201166	0.261617	0.0778907	0.666577	-0.271117	0.126975	-0.219485	0.219724	-0.0731525	0.685795	-0.0313193	0.862635	-0.215029	0.229466	-0.218263	0.222367	-0.158635	0.37791	-0.298337	0.0917222	-0.194192	0.27886	-0.186268	0.299323	-0.0994225	0.581988	-0.00513445	0.977377	-0.138977	0.44051
AB09G04028	purple	0.761124	2.71e-07	0.862308	1.13e-10	0.663039	2.61e-05	0.430683	0.0123484	0.126744	0.482146	0.811223	1.03e-08	0.367544	0.0353565	0.211473	0.237445	-0.229582	0.198708	-0.262601	0.139833	0.0505997	0.77975	-0.12867	0.475459	-0.175058	0.329854	-0.018912	0.916803	0.0569512	0.752913	-0.162992	0.36478	-0.137863	0.444219	-0.0254957	0.887999	-0.248586	0.163026	-0.126427	0.48325	-0.144651	0.421887	-0.0965119	0.59314	-0.112853	0.531775	-0.212	0.236251
AB06G04665	purple	0.760652	2.79e-07	0.93135	3.81e-15	0.647159	4.7e-05	0.385547	0.0267012	0.105474	0.559103	0.6406	5.93e-05	0.415241	0.0162598	0.301386	0.088295	-0.424974	0.0136902	0.026706	0.882718	0.0427222	0.813382	-0.388387	0.0255102	-0.262197	0.140466	-0.0260923	0.885395	0.00434045	0.980874	-0.267387	0.132494	-0.304804	0.0845697	-0.305748	0.0835635	-0.435536	0.0112965	-0.282478	0.111211	-0.266261	0.134195	-0.149725	0.40561	0.0294734	0.870661	-0.0807206	0.655196
AB09G03489	purple	0.760194	2.86e-07	0.694511	7.34e-06	0.446859	0.00913232	0.517085	0.00206078	0.36043	0.0393499	0.38842	0.0254965	0.444586	0.00953604	0.512169	0.00231108	-0.281041	0.113118	-0.167295	0.352081	0.404001	0.0197161	-0.185472	0.30143	0.148856	0.408371	0.115193	0.523247	0.0741267	0.681827	-0.0213262	0.906227	-0.182391	0.309671	-0.164269	0.360983	-0.201624	0.26051	-0.12847	0.47615	-0.145814	0.418125	-0.00791876	0.965115	-0.108866	0.546462	-0.262646	0.139762
AB07G05221	purple	0.760013	2.89e-07	0.77172	1.46e-07	0.407499	0.0185806	0.478586	0.00484156	0.216472	0.22628	0.662295	2.69e-05	0.444461	0.00955859	0.188362	0.293825	-0.457162	0.00747941	-0.352788	0.0440366	0.0314314	0.862148	-0.327687	0.0626579	-0.162019	0.367688	0.0972296	0.590382	0.298346	0.091712	-0.124384	0.490404	-0.225232	0.207583	-0.286201	0.106378	0.0431834	0.811404	-0.216339	0.226571	-0.207509	0.246558	0.039308	0.828065	0.0084527	0.962764	-0.166169	0.355378
AB02G00637	purple	0.759789	2.93e-07	0.923077	2.09e-14	0.550229	0.000908375	0.446117	0.00926243	0.0256944	0.887131	0.582372	0.000376953	0.608648	0.000171077	0.425478	0.013567	-0.289442	0.102303	-0.200137	0.264116	0.050972	0.77817	-0.293365	0.0975272	0.0625819	0.729355	-0.112303	0.533792	-0.00909663	0.959929	-0.0334617	0.853337	-0.256188	0.150126	-0.113785	0.528373	-0.132219	0.463265	-0.143601	0.4253	-0.12802	0.47771	-0.0669889	0.711084	-0.0781354	0.66559	-0.109756	0.543166
AB01G06533	purple	0.759587	2.96e-07	0.922655	2.27e-14	0.579553	0.000408673	0.294244	0.0964819	-0.0498772	0.78282	0.659087	3.03e-05	0.462074	0.00678574	0.482077	0.00449852	-0.251829	0.15743	-0.151484	0.400054	-0.0412778	0.819587	-0.206732	0.24837	-0.189013	0.292129	-0.117258	0.515775	-0.0734082	0.684753	-0.18045	0.314937	-0.142694	0.428259	-0.119014	0.509463	-0.269164	0.129842	-0.157264	0.382099	-0.128879	0.474737	-0.182991	0.308056	-0.0499144	0.782661	-0.138051	0.443592
AB01G04599	purple	0.759564	2.97e-07	0.906145	4.06e-13	0.663643	2.55e-05	0.608477	0.000171998	0.0652111	0.718437	0.698142	6.27e-06	0.478354	0.00486518	0.251316	0.158306	-0.450133	0.00857644	-0.382024	0.0282415	-0.00454348	0.97998	-0.294814	0.0958082	-0.0793593	0.660662	-0.050175	0.781554	-0.0287647	0.873746	-0.0936149	0.604332	-0.214762	0.230057	-0.27627	0.119632	-0.0753775	0.676745	-0.228052	0.201799	-0.224025	0.210095	0.0985365	0.585373	-0.175213	0.329419	-0.192077	0.28423
AB11G03951	purple	0.758344	3.18e-07	0.793638	3.59e-08	0.789033	4.89e-08	0.553206	0.000840415	0.208598	0.244031	0.682964	1.19e-05	0.248234	0.163642	0.177616	0.322724	-0.458998	0.00721336	-0.243653	0.171811	0.16837	0.34895	-0.380146	0.0290919	-0.200785	0.262542	-0.0533754	0.767989	0.00463055	0.979596	-0.172196	0.337944	-0.287161	0.105158	-0.288277	0.103753	-0.206064	0.249936	-0.25376	0.154163	-0.248496	0.163185	-0.141357	0.432644	-0.0939752	0.602935	-0.0774409	0.668393
AB07G04715	purple	0.758041	3.23e-07	0.849608	4.03e-10	0.633141	7.67e-05	0.664683	2.45e-05	0.142978	0.42733	0.617149	0.0001305	0.474429	0.00527923	0.351155	0.0450944	-0.395012	0.0229006	-0.459229	0.00718051	0.00449743	0.980183	-0.257384	0.148165	0.0398778	0.82561	0.00848544	0.96262	0.116347	0.519063	0.0239235	0.894866	-0.216695	0.225789	-0.126603	0.482634	0.0514329	0.776215	-0.199991	0.264472	-0.180937	0.31361	0.168351	0.349006	-0.214687	0.230225	-0.32621	0.0639216
AB03G06163	purple	0.757897	3.26e-07	0.878652	1.79e-11	0.3901	0.0248131	0.343032	0.0506603	0.0401526	0.824427	0.48906	0.00387466	0.638941	6.28e-05	0.519623	0.00194111	-0.385526	0.0267099	-0.0842997	0.640912	0.0505195	0.780091	-0.240954	0.176758	-0.0122951	0.945858	0.0163161	0.928191	-0.0552995	0.759866	0.0272445	0.88037	-0.175362	0.329003	-0.305993	0.0833034	-0.12963	0.472144	-0.236853	0.184466	-0.232093	0.193705	-0.110416	0.540729	0.0913031	0.613327	-0.116916	0.51701
AB04G00992	purple	0.757436	3.35e-07	0.788719	4.99e-08	0.342749	0.0508639	0.241714	0.175355	0.0745431	0.680134	0.650929	4.1e-05	0.615653	0.000136942	0.423681	0.0140107	0.00339079	0.985058	-0.243898	0.171367	0.0608149	0.736723	-0.0398431	0.82576	-0.124682	0.489358	0.127905	0.478107	0.0140882	0.937976	-0.0678905	0.707365	-0.103495	0.566543	0.161156	0.370279	-0.0946447	0.600343	0.157334	0.381885	-0.0342477	0.84993	-0.0779131	0.666486	-0.116521	0.518436	-0.135828	0.451034
AB02G03082	purple	0.757321	3.37e-07	0.877162	2.14e-11	0.76873	1.74e-07	0.631481	8.12e-05	0.149879	0.405121	0.679272	1.38e-05	0.343294	0.0504725	0.205193	0.251987	-0.477257	0.00497799	-0.335878	0.0560037	0.111887	0.535316	-0.328595	0.0618912	-0.198506	0.268109	-0.0704564	0.696818	-0.0224974	0.901101	-0.20767	0.246183	-0.245178	0.169059	-0.302559	0.0870022	-0.205158	0.252072	-0.25645	0.149695	-0.245672	0.168177	0.0753264	0.676952	-0.0748001	0.679089	-0.232841	0.192232
AB11G02793	purple	0.756723	3.48e-07	0.849056	4.25e-10	0.651585	4e-05	0.487876	0.00397486	0.126076	0.484476	0.481748	0.00452994	0.471028	0.00566206	0.467081	0.00613607	-0.365469	0.0364855	-0.140206	0.436439	0.0414428	0.818877	-0.330712	0.0601318	-0.065099	0.718901	-0.0136975	0.939693	0.0332609	0.854208	-0.00969745	0.957285	-0.254933	0.152202	-0.229442	0.198989	-0.176908	0.324688	-0.229732	0.198405	-0.173922	0.33305	-0.08791	0.62663	-0.108406	0.548169	-0.158259	0.379057
AB01G06310	purple	0.756668	3.49e-07	0.887413	5.96e-12	0.333547	0.0578372	0.224299	0.209523	-0.100702	0.577115	0.511935	0.00232363	0.697556	6.43e-06	0.632959	7.72e-05	-0.214923	0.2297	-0.145938	0.417724	-0.060271	0.738996	-0.167889	0.350349	-0.104278	0.563593	-0.0628905	0.728071	-0.0632342	0.726641	-0.113561	0.529188	-0.114474	0.52586	-0.115186	0.523274	-0.103917	0.564952	-0.100585	0.57756	-0.0985246	0.585418	-0.0904064	0.616831	-0.0839471	0.642314	-0.114793	0.524702
AB11G03328	purple	0.75595	3.64e-07	0.78984	4.63e-08	0.782697	7.37e-08	0.636091	6.93e-05	0.207023	0.247691	0.720847	2.23e-06	0.28557	0.107187	0.189367	0.291209	-0.334176	0.057338	-0.456518	0.00757466	0.0548936	0.761578	-0.246984	0.165843	-0.188711	0.292915	0.0112301	0.950542	0.111429	0.536999	-0.203106	0.256948	-0.188166	0.294335	-0.0748637	0.678831	-0.112116	0.534475	-0.161214	0.370105	-0.135798	0.451135	0.093025	0.606622	-0.232032	0.193825	-0.235933	0.186226
AB08G02107	purple	0.755058	3.82e-07	0.844243	6.67e-10	0.475446	0.00516908	0.457767	0.00739085	0.0653259	0.717961	0.748629	5.44e-07	0.407732	0.018507	0.383809	0.0274524	-0.3353	0.0564538	-0.300862	0.0888766	0.111547	0.536565	-0.292314	0.09879	-0.0955444	0.596868	-0.0845052	0.640095	0.016874	0.925743	-0.05606	0.756662	-0.204517	0.253589	-0.190329	0.288719	0.0407532	0.821843	-0.148685	0.408918	-0.139499	0.438777	-0.00151348	0.993331	-0.192001	0.284424	-0.0300521	0.868144
AB08G00099	purple	0.754535	3.94e-07	0.803893	1.76e-08	0.540689	0.00115984	0.326892	0.0633361	0.0373817	0.836374	0.613907	0.000144826	0.435901	0.0112205	0.40978	0.01787	-0.225101	0.207856	-0.308972	0.0801931	-0.106143	0.556601	-0.102893	0.568813	-0.147144	0.413845	0.107732	0.550673	-0.0837256	0.643195	-0.193539	0.280512	-0.023305	0.89757	-0.108363	0.548328	-0.185754	0.300683	-0.0865358	0.632051	-0.11849	0.511344	-0.0997456	0.580756	-0.140603	0.435128	-0.214426	0.230804
AB06G01223	purple	0.754365	3.97e-07	0.885099	8.03e-12	0.729395	1.47e-06	0.384024	0.0273585	0.0737659	0.683295	0.701164	5.5e-06	0.344873	0.0493534	0.318965	0.0704122	-0.248124	0.163835	-0.138007	0.443737	0.0208002	0.90853	-0.192816	0.282347	-0.248322	0.163488	-0.079327	0.660792	-0.0214661	0.905614	-0.239971	0.178584	-0.151284	0.400683	-0.121045	0.502211	-0.401539	0.0205495	-0.148454	0.409655	-0.123979	0.491829	-0.166068	0.355673	-0.0435855	0.80968	-0.199127	0.266584
AB11G04223	purple	0.751605	4.62e-07	0.752255	4.46e-07	0.51569	0.00212928	0.436693	0.0110572	0.286475	0.106029	0.413977	0.0166213	0.311083	0.0780438	0.582732	0.000373064	-0.296902	0.0933704	-0.0758638	0.674773	0.0187871	0.917351	-0.252819	0.155749	-0.0623523	0.730311	0.156924	0.383142	0.285515	0.107256	-0.0230052	0.89888	-0.208658	0.243892	-0.249313	0.16176	-0.306229	0.0830535	-0.169944	0.344396	-0.103163	0.567793	-0.0782637	0.665073	0.0204919	0.90988	-0.24555	0.168394
AB09G01700	purple	0.751453	4.66e-07	0.82588	3.28e-09	0.739708	8.72e-07	0.537061	0.00127046	0.134237	0.456403	0.614772	0.00014087	0.400164	0.0210274	0.268453	0.130899	-0.373133	0.0324552	-0.297349	0.092854	0.0448351	0.804327	-0.286369	0.106164	-0.13624	0.449651	-0.116433	0.518756	0.091125	0.614022	-0.165689	0.356788	-0.217663	0.223672	-0.170158	0.34378	-0.18948	0.290917	-0.18639	0.298999	-0.201706	0.260311	-0.073739	0.683405	-0.0783382	0.664772	-0.200873	0.262328
AB09G05112	purple	0.751411	4.67e-07	0.846035	5.65e-10	0.401295	0.0206335	0.298865	0.0911213	0.0323693	0.858076	0.542588	0.00110541	0.606907	0.000180656	0.506039	0.00265988	-0.203835	0.255208	-0.13337	0.459345	0.0319857	0.859741	-0.146839	0.414825	0.0379417	0.833957	0.0344735	0.848952	-0.0641763	0.722727	0.071015	0.694529	-0.0903967	0.616869	-0.173392	0.334549	-0.106624	0.554803	-0.106395	0.555656	-0.0849307	0.638406	-0.159722	0.374608	-0.125975	0.48483	-0.128273	0.476831
AB07G00992	purple	0.751397	4.68e-07	0.743625	7.1e-07	0.447397	0.00903895	0.494072	0.00347423	0.323947	0.0658964	0.511625	0.00234035	0.533796	0.00137776	0.193165	0.281461	-0.38551	0.0267169	-0.199006	0.266882	0.163511	0.363232	-0.314289	0.0748664	-0.0538389	0.76603	0.213913	0.231949	0.212727	0.234609	-0.0131848	0.941946	-0.251347	0.158251	-0.199453	0.265785	-0.0736395	0.68381	-0.158091	0.379569	-0.222347	0.213619	-0.0259279	0.886112	0.242285	0.174307	-0.267621	0.132143
AB07G03563	purple	0.75047	4.92e-07	0.76932	1.68e-07	0.431351	0.0121989	0.333231	0.0580899	0.165974	0.355951	0.649644	4.3e-05	0.216928	0.225279	0.532304	0.00142938	-0.277105	0.118471	-0.154876	0.389457	0.422341	0.0143491	-0.215558	0.228295	-0.165412	0.357605	-0.112071	0.534642	-0.0937604	0.603768	-0.17446	0.331535	-0.163956	0.36191	-0.174339	0.331876	-0.257687	0.147672	-0.147223	0.413592	-0.144204	0.423337	-0.118672	0.510691	-0.0133811	0.941084	-0.089114	0.621896
AB10G00815	purple	0.750191	5e-07	0.888244	5.34e-12	0.712168	3.35e-06	0.547802	0.000967295	0.0926587	0.608045	0.533654	0.00138261	0.438524	0.010687	0.383337	0.0276591	-0.499746	0.00306463	-0.146985	0.414355	0.0492389	0.785534	-0.392979	0.0236768	-0.197894	0.269619	-0.0934376	0.60502	-0.0391696	0.828661	-0.213434	0.233021	-0.331541	0.0594537	-0.354654	0.0428531	-0.309682	0.0794657	-0.315128	0.0740513	-0.273566	0.123444	0.00859695	0.962129	-0.174609	0.331115	-0.143253	0.426433
AB08G01347	purple	0.749343	5.23e-07	0.598664	0.000232848	0.352054	0.0445095	0.474381	0.00528448	0.46932	0.00586319	0.367394	0.0354372	0.280632	0.113666	0.562331	0.000659156	-0.293509	0.0973556	-0.177828	0.322138	0.30113	0.0885782	-0.246926	0.165946	0.0834456	0.644309	0.486372	0.00410537	0.076531	0.672071	0.0317552	0.860742	-0.144016	0.423947	-0.187426	0.296274	-0.157129	0.382511	-0.164736	0.359601	-0.0984319	0.585773	-0.0103501	0.954413	-0.0956907	0.596304	-0.22987	0.19813
AB03G01395	purple	0.748894	5.36e-07	0.875158	2.71e-11	0.306467	0.0828024	0.283933	0.109303	-0.059813	0.740911	0.587687	0.000323036	0.530694	0.00148699	0.710305	3.65e-06	-0.254282	0.153289	-0.194163	0.278932	-0.0620844	0.731428	-0.192874	0.282198	-0.0193636	0.914824	-0.0220221	0.903181	0.00158277	0.993025	-0.0197882	0.912963	-0.148303	0.410134	-0.135553	0.45196	-0.0198381	0.912744	-0.111035	0.538449	-0.120923	0.502647	-0.046951	0.795283	-0.079846	0.658706	-0.151173	0.401033
AB09G04020	purple	0.748773	5.4e-07	0.855178	2.34e-10	0.688754	9.36e-06	0.424973	0.0136905	0.107432	0.551792	0.799495	2.4e-08	0.369419	0.0343607	0.204746	0.253045	-0.215325	0.228809	-0.253811	0.154078	0.00552786	0.975644	-0.133922	0.457471	-0.189466	0.290953	-0.0183008	0.919483	0.0609569	0.73613	-0.153973	0.392264	-0.146206	0.41686	-0.0121406	0.946537	-0.246258	0.167132	-0.0991715	0.582946	-0.153708	0.393089	-0.112012	0.534859	-0.162713	0.365612	-0.152856	0.395747
AB11G00347	purple	0.747746	5.7e-07	0.694218	7.43e-06	0.385384	0.0267708	0.402821	0.020112	0.365347	0.0365529	0.532089	0.00143697	0.445592	0.00935553	0.28774	0.104428	-0.246543	0.166624	-0.039534	0.827091	0.426173	0.0133987	-0.243898	0.171367	-0.0158098	0.930414	0.118478	0.511385	0.0930225	0.606632	-0.00183993	0.991892	-0.239515	0.179436	-0.15629	0.385092	-0.244581	0.170133	-0.097555	0.589133	-0.14011	0.436756	-0.112297	0.533812	-0.0140579	0.93811	-0.0816047	0.651656
AB04G06139	purple	0.747646	5.73e-07	0.800678	2.21e-08	0.445204	0.00942482	0.32005	0.069408	0.088047	0.62609	0.675111	1.63e-05	0.234305	0.189372	0.628766	8.9e-05	-0.226905	0.204138	-0.159952	0.373913	0.00144891	0.993615	-0.188892	0.292443	-0.159958	0.373893	0.122466	0.497169	-0.00419215	0.981528	-0.157711	0.380729	-0.116957	0.51686	-0.143875	0.424408	-0.189225	0.291578	-0.134833	0.45439	-0.0943339	0.601546	-0.072358	0.689036	-0.131723	0.464957	0.165078	0.358588
AB07G04197	purple	0.746655	6.05e-07	0.846128	5.6e-10	0.516356	0.00209634	0.335718	0.056128	0.00494821	0.978197	0.79578	3.11e-08	0.452323	0.00822085	0.355288	0.0424566	-0.0836746	0.643398	-0.327554	0.0627714	-0.0225614	0.900821	0.00466122	0.979461	-0.170874	0.341724	-0.0432297	0.811205	0.0313077	0.862685	-0.138082	0.443488	-0.00877048	0.961365	0.0473029	0.793782	-0.119473	0.507822	0.0450465	0.803422	-0.0560568	0.756676	-0.0281698	0.876337	-0.153538	0.393619	-0.164514	0.360256
AB04G01100	purple	0.745979	6.27e-07	0.785462	6.17e-08	0.38733	0.0259482	0.263767	0.138018	0.0200012	0.91203	0.414111	0.0165825	0.675397	1.62e-05	0.528244	0.00157855	-0.258297	0.146681	-0.165761	0.356577	-0.00971339	0.957215	-0.165836	0.356355	-0.0693192	0.701485	0.0425246	0.81423	-0.0433834	0.810546	-0.108615	0.547394	-0.153802	0.392794	-0.152822	0.395856	-0.112898	0.531612	-0.113876	0.528038	-0.166513	0.354368	-0.146151	0.417036	-0.167826	0.350531	-0.0557771	0.757854
AB07G03190	purple	0.744915	6.63e-07	0.854453	2.51e-10	0.697303	6.5e-06	0.511394	0.00235286	0.202066	0.259445	0.631639	8.08e-05	0.345711	0.0487676	0.259711	0.144405	-0.336728	0.0553463	-0.167416	0.351728	0.0722632	0.689424	-0.159599	0.374981	-0.160417	0.372508	0.0615422	0.733688	0.0542498	0.764295	-0.207866	0.245728	-0.116345	0.519071	-0.250754	0.15927	-0.349801	0.0459866	-0.236576	0.184995	-0.173264	0.334912	-0.0156538	0.931099	-0.038803	0.830241	-0.204168	0.254415
AB06G01999	purple	0.744719	6.7e-07	0.922003	2.58e-14	0.607362	0.000178106	0.546602	0.000997653	0.0360416	0.842166	0.692186	8.1e-06	0.44945	0.00868993	0.31231	0.0768157	-0.449026	0.00876096	-0.298917	0.0910622	-0.0243123	0.893167	-0.28667	0.105782	-0.136213	0.449742	-0.0758992	0.67463	0.00798848	0.964808	-0.0884389	0.624549	-0.197256	0.271196	-0.31313	0.0760028	-0.0993372	0.582313	-0.256712	0.149265	-0.226361	0.205254	0.100616	0.577441	-0.120333	0.50475	-0.198174	0.268926
AB03G01850	purple	0.744694	6.71e-07	0.881949	1.19e-11	0.487058	0.00404532	0.370126	0.033991	-0.0181062	0.920336	0.4633	0.00662142	0.636899	6.74e-05	0.528806	0.00155713	-0.284412	0.108681	-0.223145	0.211937	-0.0129258	0.943085	-0.198663	0.267725	0.00140085	0.993827	-0.0595193	0.74214	-0.0597827	0.741038	-0.011757	0.948224	-0.190886	0.287284	-0.102558	0.570077	-0.104317	0.563448	-0.138491	0.442126	-0.157965	0.379955	-0.0751438	0.677694	-0.00515896	0.977269	-0.231887	0.194112
AB02G01731	purple	0.74383	7.03e-07	0.87484	2.81e-11	0.585189	0.000347459	0.361452	0.0387544	0.0871655	0.629564	0.694375	7.38e-06	0.328848	0.061679	0.328407	0.0620492	-0.364061	0.0372684	-0.0792582	0.661068	0.0254601	0.888154	-0.343829	0.0500914	-0.231237	0.1954	-0.0545905	0.762856	0.0411762	0.820023	-0.237406	0.183413	-0.266021	0.134559	-0.258116	0.146976	-0.307554	0.0816622	-0.209709	0.241471	-0.212628	0.234833	-0.110508	0.540391	0.103201	0.567652	-0.0956583	0.596429
AB05G03109	purple	0.74229	7.62e-07	0.835516	1.46e-09	0.81858	5.87e-09	0.537293	0.00126309	0.167781	0.350662	0.605162	0.000190741	0.313721	0.0754216	0.192764	0.282479	-0.473218	0.00541292	-0.190249	0.288925	0.0609176	0.736294	-0.292178	0.0989542	-0.307696	0.0815141	-0.0558768	0.757434	0.0126373	0.944353	-0.286674	0.105776	-0.245535	0.168422	-0.325461	0.0645703	-0.376535	0.0307864	-0.310797	0.0783327	-0.294734	0.0959027	-0.0681347	0.706359	-0.109083	0.545658	-0.0891632	0.621703
AB05G01886	purple	0.742131	7.68e-07	0.95687	3.38e-18	0.4676	0.00607185	0.324152	0.0657159	-0.0747131	0.679443	0.81021	1.11e-08	0.470534	0.00571959	0.37129	0.0333895	-0.295817	0.0946304	-0.176086	0.326978	-0.0512531	0.776977	-0.237745	0.18277	-0.121233	0.501544	-0.0883609	0.624855	-0.0720688	0.690218	-0.140584	0.43519	-0.172395	0.337379	-0.167194	0.352374	-0.158497	0.37833	-0.144652	0.421882	-0.153182	0.39473	-0.0751407	0.677706	0.0251083	0.88969	-0.163964	0.361886
AB10G00179	purple	0.741966	7.75e-07	0.881586	1.25e-11	0.527075	0.00162394	0.307725	0.0814842	-0.103997	0.56465	0.577039	0.000438926	0.632713	7.79e-05	0.457093	0.00748944	-0.23643	0.185274	-0.233814	0.190328	-0.0990221	0.583516	-0.13902	0.440365	-0.159594	0.374997	-0.116747	0.517621	-0.0968791	0.591728	-0.133403	0.459233	-0.127282	0.480271	-0.123919	0.492039	-0.123933	0.49199	-0.115631	0.521656	-0.104951	0.561065	-0.102489	0.570339	-0.140838	0.434352	-0.133121	0.46019
AB08G03749	purple	0.741224	8.06e-07	0.899798	1.07e-12	0.568973	0.000549878	0.495437	0.00337161	0.0538762	0.765873	0.767035	1.93e-07	0.403574	0.0198587	0.294975	0.095618	-0.366591	0.0358714	-0.309381	0.0797731	0.029661	0.869845	-0.243194	0.172645	-0.0689014	0.703203	-0.0701429	0.698104	-0.0122818	0.945916	-0.135677	0.451543	-0.204155	0.254448	-0.205361	0.251592	-0.145459	0.419271	-0.179101	0.31863	-0.18721	0.296841	0.0208646	0.908248	-0.0595397	0.742055	-0.208802	0.243561
AB04G01896	purple	0.740824	8.23e-07	0.816435	6.94e-09	0.702011	5.29e-06	0.401137	0.020688	0.0887263	0.623419	0.433667	0.0116922	0.324364	0.0655294	0.519996	0.00192401	-0.390782	0.0245398	-0.11823	0.512276	0.0466171	0.796709	-0.310037	0.0791031	-0.110236	0.541395	-0.0821379	0.649525	-0.0911157	0.614059	-0.167802	0.350603	-0.247231	0.165407	-0.257732	0.147599	-0.354295	0.0430786	-0.237392	0.18344	-0.230827	0.196215	-0.198651	0.267754	0.10927	0.544967	-0.19965	0.265306
AB07G01052	purple	0.740224	8.49e-07	0.891107	3.65e-12	0.494443	0.0034461	0.274145	0.122621	-0.0786276	0.663606	0.516446	0.00209193	0.619239	0.000121946	0.566411	0.000589971	-0.203064	0.257049	-0.141189	0.433195	-0.0681361	0.706353	-0.153579	0.393489	-0.101252	0.575025	-0.0905728	0.61618	-0.0987869	0.584415	-0.0254164	0.888345	-0.153551	0.393578	-0.0827131	0.647229	-0.188795	0.292697	-0.0688271	0.703509	-0.135641	0.451665	-0.166246	0.35515	-0.0585766	0.746089	-0.171137	0.340969
AB06G03043	purple	0.739973	8.6e-07	0.849756	3.97e-10	0.581337	0.000388329	0.359137	0.0401129	0.0770543	0.669955	0.781224	8.09e-08	0.258976	0.145586	0.357383	0.0411676	-0.321318	0.06825	-0.151646	0.399542	0.0151987	0.933098	-0.257086	0.148652	-0.188808	0.292662	-0.00840074	0.962993	0.0162935	0.928291	-0.174991	0.330042	-0.197943	0.269496	-0.195654	0.275187	-0.275054	0.121336	-0.17092	0.341593	-0.168715	0.347948	-0.17451	0.331395	-0.115729	0.521303	-0.176922	0.324649
AB09G04553	purple	0.739966	8.6e-07	0.809824	1.14e-08	0.503653	0.0028075	0.484055	0.00431361	0.0481005	0.790381	0.611417	0.000156767	0.518462	0.00199509	0.305866	0.0834375	-0.433154	0.0118029	-0.423484	0.01406	-0.120081	0.505648	-0.312315	0.0768107	-0.104739	0.561859	0.0476138	0.792456	0.0732093	0.685563	-0.135587	0.451846	-0.219487	0.21972	-0.247724	0.164538	0.0708781	0.695089	-0.19128	0.286271	-0.189986	0.289607	0.0496181	0.783921	-0.185858	0.300406	-0.215781	0.2278
AB10G01576	purple	0.7391	9e-07	0.845582	5.89e-10	0.390418	0.0246854	0.289176	0.102632	-0.0387969	0.830268	0.396709	0.0222691	0.586162	0.000337756	0.718346	2.51e-06	-0.30692	0.0823255	-0.120196	0.505236	-0.0876308	0.627729	-0.219788	0.219073	-0.112604	0.532688	0.0202729	0.910839	-0.042123	0.815955	-0.0907412	0.615522	-0.127823	0.478391	-0.218171	0.222568	-0.133493	0.458926	-0.178165	0.321206	-0.157973	0.379931	-0.0554273	0.759328	-0.0791743	0.661406	-0.173027	0.335582
AB05G04686	purple	0.73894	9.07e-07	0.639521	6.16e-05	0.363857	0.0373831	0.249137	0.162065	0.306841	0.0824088	0.371843	0.0331072	0.303244	0.0862546	0.443079	0.00981175	-0.449599	0.008665	-0.028623	0.874363	0.222104	0.214133	-0.381014	0.0286966	-0.212671	0.234737	0.229779	0.198312	0.0851428	0.637565	-0.230727	0.196415	-0.309087	0.0800754	-0.357297	0.0412203	-0.215018	0.22949	-0.270331	0.128123	-0.270041	0.128549	-0.274221	0.122513	-0.00059572	0.997375	-0.138568	0.44187
AB10G03572	purple	0.738882	9.1e-07	0.86832	5.89e-11	0.47548	0.00516542	0.451264	0.00839113	0.0466783	0.796447	0.589022	0.000310619	0.467742	0.00605433	0.477407	0.00496241	-0.381597	0.0284333	-0.213143	0.233675	0.00539879	0.976212	-0.307543	0.0816737	0.162269	0.366939	-0.0187043	0.917714	-0.0530058	0.769552	-0.0589313	0.744603	-0.225052	0.207957	-0.248802	0.162649	-0.131943	0.464207	-0.202665	0.258005	-0.192416	0.283366	-0.039632	0.826669	-0.119198	0.508806	-0.215587	0.22823
AB08G00890	purple	0.738493	9.28e-07	0.858886	1.61e-10	0.629678	8.63e-05	0.66198	2.72e-05	0.137784	0.444482	0.718958	2.44e-06	0.366452	0.0359471	0.248195	0.163711	-0.461523	0.00686071	-0.402624	0.0201788	0.146534	0.415803	-0.337027	0.0551166	-0.0850659	0.63787	-0.0685365	0.704705	-0.0160004	0.929577	-0.100123	0.579317	-0.265026	0.136078	-0.243578	0.171948	-0.0636397	0.724956	-0.20692	0.247931	-0.219843	0.218955	0.175731	0.32797	-0.112978	0.531321	-0.2584	0.146516
AB01G05938	purple	0.738382	9.34e-07	0.628176	9.08e-05	0.300695	0.0890624	0.285698	0.107022	0.211608	0.237138	0.138828	0.441006	0.676737	1.53e-05	0.627228	9.37e-05	-0.267326	0.132585	-0.136803	0.447761	-0.0297766	0.869342	-0.18937	0.291202	-0.12818	0.477154	0.139459	0.438912	0.369713	0.0342066	-0.100602	0.577496	-0.149076	0.407672	-0.161729	0.368557	-0.0709875	0.694641	-0.13171	0.465002	-0.128923	0.474583	-0.0809221	0.654389	-0.123698	0.492818	-0.142926	0.4275
AB10G05674	purple	0.736275	1.04e-06	0.770135	1.6e-07	0.626591	9.57e-05	0.56768	0.000569802	0.225655	0.206708	0.649296	4.35e-05	0.413393	0.0167904	0.245123	0.169158	-0.159494	0.3753	-0.434452	0.0115246	0.0986211	0.585049	0.0734255	0.684682	-0.149785	0.405419	0.0756086	0.675808	0.152911	0.395574	-0.187011	0.297365	0.0597573	0.741144	-0.00890794	0.96076	-0.190849	0.287379	-0.109561	0.543887	-0.0302828	0.86714	0.210655	0.239305	-0.214515	0.230607	-0.299245	0.0906908
AB08G01922	purple	0.736177	1.05e-06	0.931482	3.7e-15	0.460431	0.00701134	0.408454	0.0182803	0.0724033	0.688852	0.735079	1.11e-06	0.509835	0.00243889	0.253036	0.155382	-0.374946	0.031557	-0.102993	0.568435	0.0789195	0.662431	-0.294791	0.0958349	-0.0695991	0.700336	-0.0157208	0.930805	0.0127427	0.94389	-0.0126212	0.944424	-0.252143	0.156895	-0.237234	0.18374	-0.171876	0.338856	-0.191829	0.284866	-0.235762	0.186555	-0.0597173	0.741312	0.0308551	0.864652	-0.20165	0.260447
AB09G05039	purple	0.736123	1.05e-06	0.876672	2.26e-11	0.385544	0.0267025	0.36321	0.037748	0.0312048	0.863133	0.585508	0.000344244	0.625754	9.84e-05	0.484417	0.00428044	-0.204398	0.25387	-0.147334	0.413234	0.0530599	0.769324	-0.217308	0.224446	0.124893	0.488616	-0.0290343	0.872573	0.0229331	0.899196	0.0290879	0.872339	-0.148677	0.408943	-0.0288568	0.873345	-0.0782468	0.665141	-0.1316	0.465379	-0.0671836	0.71028	-0.0519022	0.774226	-0.0827178	0.64721	-0.135284	0.452867
AB03G03040	purple	0.736011	1.05e-06	0.841312	8.72e-10	0.62695	9.46e-05	0.620848	0.000115709	0.0985213	0.585431	0.634255	7.39e-05	0.494361	0.00345232	0.336882	0.0552274	-0.318312	0.0710215	-0.383599	0.0275443	0.0228733	0.899457	-0.207221	0.247228	0.0523992	0.77212	0.00855622	0.962308	-0.030299	0.86707	-0.00420186	0.981485	-0.168265	0.349256	-0.105009	0.560848	-0.0422711	0.815319	-0.134904	0.454148	-0.164103	0.361476	0.162777	0.365421	-0.175756	0.327898	-0.153445	0.393908
AB03G02351	purple	0.735914	1.06e-06	0.853548	2.75e-10	0.756626	3.5e-07	0.565712	0.000601342	0.134823	0.454425	0.481889	0.0045164	0.467354	0.00610221	0.22713	0.203678	-0.502605	0.0028746	-0.220791	0.216924	0.053917	0.765701	-0.417887	0.0155244	-0.243619	0.171872	-0.0488675	0.787115	-0.0162774	0.928361	-0.246876	0.166034	-0.328887	0.0616461	-0.310217	0.0789201	-0.267434	0.132423	-0.282665	0.110963	-0.275381	0.120875	0.00217518	0.990415	0.016155	0.928898	-0.123719	0.492745
AB01G05985	purple	0.735635	1.07e-06	0.82158	4.64e-09	0.779597	8.97e-08	0.720379	2.28e-06	0.198499	0.268126	0.589144	0.00030951	0.336254	0.0557122	0.246875	0.166035	-0.51451	0.00218879	-0.356903	0.04146	0.0994836	0.581755	-0.365433	0.0365055	-0.0630889	0.727246	-0.0414401	0.818889	0.022585	0.900718	-0.122035	0.498697	-0.273615	0.123375	-0.301154	0.0885517	-0.16328	0.36392	-0.278505	0.116547	-0.258483	0.14638	0.125696	0.485805	-0.154821	0.389629	-0.253645	0.154357
AB08G05213	purple	0.73481	1.12e-06	0.922982	2.13e-14	0.470985	0.00566704	0.476704	0.00503563	0.0485695	0.788383	0.732447	1.26e-06	0.436963	0.0110018	0.381967	0.0282673	-0.428106	0.0129396	-0.168602	0.348277	-0.000492391	0.99783	-0.36532	0.0365677	-0.0208071	0.9085	-0.0382246	0.832736	0.0379501	0.83392	-0.0714865	0.692599	-0.274987	0.121429	-0.245374	0.16871	-0.159932	0.373971	-0.22163	0.215138	-0.237964	0.182354	0.0387737	0.830368	-0.0803282	0.65677	-0.237869	0.182534
AB06G01596	purple	0.734147	1.16e-06	0.860552	1.35e-10	0.764716	2.21e-07	0.543766	0.00107277	0.155928	0.386207	0.720153	2.3e-06	0.252258	0.1567	0.209131	0.242801	-0.4329	0.0118579	-0.196693	0.272594	0.101846	0.572772	-0.346642	0.0481227	-0.21667	0.225844	-0.0609683	0.736083	-0.0256438	0.887352	-0.208873	0.243397	-0.289134	0.102685	-0.265996	0.134597	-0.361116	0.0389495	-0.237144	0.183912	-0.247486	0.164957	-0.0536377	0.76688	-0.168217	0.349395	-0.204585	0.253427
AB01G05549	purple	0.733318	1.21e-06	0.724275	1.89e-06	0.520553	0.00189879	0.557101	0.000758271	0.399489	0.0212654	0.429781	0.0125527	0.363138	0.037789	0.357677	0.0409893	-0.326499	0.0636728	-0.118564	0.511076	0.345499	0.048915	-0.318442	0.0708998	0.148424	0.409748	0.1186	0.51095	0.149799	0.405377	0.00244592	0.989222	-0.288542	0.103422	-0.177004	0.32442	-0.273517	0.123514	-0.15925	0.376041	-0.184566	0.303838	-0.0294304	0.870849	0.100106	0.579381	-0.205316	0.251697
AB09G01619	purple	0.733201	1.22e-06	0.841275	8.75e-10	0.71513	2.92e-06	0.502688	0.00286921	0.0344345	0.849121	0.702109	5.27e-06	0.247553	0.164838	0.421802	0.0144873	-0.318087	0.0712324	-0.356015	0.042006	-0.0100297	0.955823	-0.236052	0.185999	-0.144896	0.421092	-0.0885276	0.624199	-0.0897567	0.619375	-0.146157	0.417018	-0.172475	0.337152	-0.123798	0.492465	-0.17443	0.33162	-0.1456	0.418815	-0.15109	0.401293	-0.00985649	0.956585	-0.18146	0.312189	-0.201436	0.260965
AB11G03736	purple	0.732743	1.24e-06	0.85354	2.75e-10	0.755874	3.65e-07	0.676211	1.56e-05	0.150545	0.403014	0.653895	3.68e-05	0.334771	0.0568683	0.250144	0.160319	-0.425214	0.0136315	-0.408217	0.0183543	0.0740532	0.682126	-0.301969	0.0876501	-0.121138	0.501883	-0.0575827	0.750259	0.0330687	0.855041	-0.133744	0.458074	-0.241082	0.176521	-0.171772	0.339154	-0.117401	0.515261	-0.202404	0.258631	-0.236342	0.185443	0.161887	0.368084	-0.0211793	0.90687	-0.196294	0.273587
AB04G05898	purple	0.732136	1.28e-06	0.784048	6.76e-08	0.426364	0.0133527	0.471999	0.00555046	0.124342	0.490553	0.633532	7.57e-05	0.419482	0.0150946	0.407766	0.0184962	-0.414441	0.0164878	-0.281969	0.111884	0.127184	0.480612	-0.279554	0.11512	0.13179	0.464728	-0.015342	0.932468	0.0363044	0.841029	0.155895	0.386308	-0.239454	0.17955	-0.282535	0.111136	0.109004	0.545949	-0.202545	0.258294	-0.239402	0.179648	-0.102017	0.572124	-0.225816	0.206377	-0.0474405	0.793195
AB08G03549	purple	0.732041	1.29e-06	0.629548	8.67e-05	0.478288	0.00487193	0.442167	0.00998207	0.337664	0.0546296	0.660038	2.93e-05	0.199431	0.26584	0.273165	0.124018	-0.266709	0.133515	-0.307705	0.081505	0.113069	0.530985	0.0449033	0.804035	-0.197405	0.270828	0.188138	0.29441	0.266145	0.13437	-0.175862	0.327603	-0.0205081	0.909809	-0.193587	0.28039	-0.20252	0.258354	-0.173495	0.334259	-0.158468	0.37842	0.0467825	0.796003	-0.205706	0.250778	-0.211639	0.237069
AB05G00019	purple	0.731932	1.3e-06	0.961034	7.21e-19	0.485514	0.00418146	0.382363	0.0280901	-0.0113731	0.949913	0.610871	0.000159501	0.614727	0.000141075	0.367931	0.0351491	-0.336627	0.0554239	-0.0859156	0.634504	-0.0220699	0.902972	-0.308709	0.0804643	-0.0686209	0.704357	-0.0734719	0.684493	-0.0107171	0.952798	-0.157294	0.382006	-0.232629	0.19265	-0.19115	0.286605	-0.240823	0.177001	-0.190081	0.289359	-0.188369	0.293806	-0.0158232	0.930355	0.104123	0.564176	-0.178753	0.319587
AB04G03549	purple	0.731471	1.33e-06	0.855775	2.2e-10	0.644418	5.18e-05	0.726098	1.73e-06	0.177894	0.321955	0.702239	5.24e-06	0.403887	0.0197541	0.239903	0.178712	-0.423109	0.0141542	-0.412197	0.0171415	0.0882275	0.62538	-0.279927	0.114615	0.0166523	0.926716	0.0292536	0.871618	0.0389915	0.829429	-0.0300775	0.868033	-0.203904	0.255044	-0.207074	0.247571	-0.0519488	0.774028	-0.193978	0.2794	-0.203223	0.256669	0.257644	0.147742	-0.155224	0.388382	-0.311863	0.0772612
AB07G03643	purple	0.731295	1.34e-06	0.760037	2.89e-07	0.524546	0.00172608	0.295621	0.0948597	0.0815428	0.651904	0.651872	3.96e-05	0.175408	0.328874	0.560771	0.00068745	-0.257228	0.14842	-0.232135	0.193621	0.0664267	0.713406	-0.144762	0.421527	-0.272877	0.12443	-0.0541056	0.764904	0.023942	0.894785	-0.0994445	0.581904	-0.216988	0.225148	-0.120234	0.505102	-0.218804	0.221195	-0.0623366	0.730377	-0.193627	0.280289	-0.180203	0.315611	-0.0538721	0.76589	-0.251482	0.158021
AB10G02285	purple	0.730746	1.37e-06	0.817632	6.32e-09	0.780451	8.5e-08	0.602131	0.000209451	0.165632	0.356957	0.7183	2.52e-06	0.265073	0.136007	0.200193	0.26398	-0.400903	0.0207692	-0.384821	0.0270127	-0.0163617	0.927991	-0.274148	0.122616	-0.0802402	0.657123	0.0388715	0.829946	0.0397658	0.826092	-0.106252	0.556193	-0.240224	0.178112	-0.133612	0.458522	-0.156037	0.385871	-0.188154	0.294368	-0.246268	0.167113	-0.0245185	0.892266	-0.170777	0.342002	-0.265071	0.136009
AB07G02978	purple	0.730662	1.38e-06	0.820504	5.05e-09	0.499449	0.00308498	0.330071	0.0606603	0.0464987	0.797214	0.672861	1.79e-05	0.365041	0.0367221	0.36846	0.0348667	-0.383912	0.0274073	-0.157986	0.379889	0.000975627	0.995701	-0.272869	0.124441	-0.237267	0.183678	-0.00863716	0.961952	0.000286933	0.998736	-0.209238	0.242554	-0.223966	0.210217	-0.296981	0.0932782	-0.141565	0.431961	-0.209666	0.24157	-0.237897	0.182482	-0.134551	0.455342	-0.172995	0.335675	-0.0277103	0.878339
AB01G05312	purple	0.730411	1.4e-06	0.882154	1.16e-11	0.516139	0.00210703	0.597038	0.000244599	0.0656144	0.716766	0.794858	3.31e-08	0.40658	0.0188736	0.272629	0.124786	-0.41756	0.0156137	-0.418845	0.015265	0.0149493	0.934193	-0.28551	0.107263	-0.0135155	0.940493	-0.00459491	0.979753	0.00531074	0.9766	-0.0627002	0.728863	-0.200751	0.262624	-0.231207	0.195461	0.0432798	0.81099	-0.186981	0.297443	-0.181176	0.312962	0.189332	0.291299	-0.143167	0.426715	-0.218004	0.222931
AB05G02570	purple	0.730391	1.4e-06	0.900265	9.98e-13	0.335449	0.056337	0.218053	0.222824	-0.10613	0.556648	0.640269	6e-05	0.486804	0.0040675	0.66646	2.29e-05	-0.213753	0.232308	-0.116274	0.51933	-0.0641828	0.722701	-0.172106	0.338201	-0.100472	0.577991	-0.0698792	0.699186	-0.0711048	0.694161	-0.117124	0.51626	-0.120716	0.503383	-0.125113	0.487844	-0.164068	0.361578	-0.10299	0.568448	-0.104764	0.561766	-0.0948169	0.599677	-0.0863767	0.63268	-0.117284	0.515683
AB04G01278	purple	0.729597	1.46e-06	0.927016	9.53e-15	0.511708	0.00233584	0.462405	0.00674102	-0.0579656	0.748652	0.592847	0.00027736	0.578243	0.000424196	0.460455	0.00700801	-0.401053	0.0207175	-0.257182	0.148496	-0.0697151	0.699859	-0.306828	0.0824225	0.0071411	0.968539	-0.100725	0.577028	-0.0627786	0.728537	0.0423182	0.815117	-0.226322	0.205335	-0.234451	0.189089	-0.0129176	0.943121	-0.207416	0.246773	-0.208541	0.244163	0.00747814	0.967055	-0.00410604	0.981907	-0.161813	0.368306
AB03G02092	purple	0.729068	1.49e-06	0.879883	1.54e-11	0.761901	2.6e-07	0.508319	0.00252516	0.093924	0.603134	0.654452	3.6e-05	0.365425	0.0365097	0.215844	0.227663	-0.418907	0.0152484	-0.176916	0.324666	0.0197982	0.912919	-0.358161	0.0406971	-0.159451	0.375429	-0.0926551	0.608059	0.000470457	0.997927	-0.181251	0.312759	-0.273323	0.123791	-0.244359	0.170534	-0.290112	0.101475	-0.236492	0.185156	-0.226687	0.204585	-0.0999588	0.579943	-0.0158814	0.9301	-0.172103	0.338211
AB06G06096	purple	0.728892	1.51e-06	0.90511	4.77e-13	0.351261	0.0450248	0.248447	0.163269	-0.0771104	0.669728	0.731887	1.3e-06	0.38464	0.0270908	0.613926	0.000144737	-0.243976	0.171226	-0.11601	0.520286	0.0137543	0.939443	-0.207296	0.247054	-0.105028	0.560775	-0.09108	0.614198	-0.0910705	0.614235	-0.134763	0.454627	-0.143992	0.424028	-0.14392	0.424259	-0.174713	0.330823	-0.119462	0.50786	-0.119764	0.506778	-0.0802589	0.657048	0.0636023	0.725111	-0.13802	0.443696
AB10G01808	purple	0.727966	1.58e-06	0.847613	4.87e-10	0.691978	8.17e-06	0.403012	0.0200474	0.150144	0.404283	0.55883	0.00072415	0.402565	0.0201987	0.286152	0.106441	-0.29858	0.091445	-0.00740156	0.967392	0.264978	0.136152	-0.27397	0.122869	-0.221516	0.215379	-0.150385	0.403519	-0.0792511	0.661097	-0.201718	0.260285	-0.242683	0.173578	-0.197886	0.269639	-0.460881	0.00694899	-0.169105	0.346818	-0.193395	0.280877	-0.180343	0.31523	-0.0186105	0.918125	-0.0975642	0.589097
AB08G01792	purple	0.727553	1.61e-06	0.757376	3.36e-07	0.623684	0.000105408	0.306738	0.0825167	0.0414497	0.818847	0.385537	0.0267053	0.602964	0.000204151	0.437953	0.0108013	-0.135977	0.450533	-0.201902	0.25984	0.000544628	0.9976	-0.0379396	0.833966	-0.116141	0.519812	-0.0567693	0.753678	-0.0390915	0.828998	-0.0182853	0.919551	-0.0897786	0.619289	-0.0223492	0.90175	-0.185269	0.301968	-0.0208694	0.908227	-0.121361	0.50109	-0.215307	0.228849	-0.0655828	0.716897	-0.206532	0.248838
AB10G05051	purple	0.727002	1.65e-06	0.904866	4.96e-13	0.371548	0.0332575	0.256591	0.149463	-0.0946679	0.600253	0.701157	5.5e-06	0.700254	5.72e-06	0.312146	0.0769786	-0.211617	0.237119	-0.169848	0.344672	-0.0582682	0.747382	-0.162776	0.365423	-0.108469	0.547933	-0.0674387	0.709228	-0.0629583	0.727789	-0.110342	0.541002	-0.111655	0.536168	-0.106664	0.554652	-0.0821567	0.64945	-0.0966673	0.592542	-0.0947121	0.600082	-0.0848499	0.638727	-0.0851093	0.637698	-0.113492	0.529441
AB02G05268	purple	0.72683	1.67e-06	0.840565	9.32e-10	0.325794	0.0642815	0.217898	0.223161	-0.118331	0.511914	0.572666	0.000496333	0.653131	3.78e-05	0.543278	0.0010862	-0.184969	0.302764	-0.288907	0.102967	-0.116517	0.51845	-0.156026	0.385904	-0.137691	0.444793	-0.0316954	0.861002	-0.0451338	0.803048	-0.122481	0.497116	-0.124022	0.491677	0.0240619	0.894261	0.0228975	0.899351	-0.0633074	0.726337	-0.0791556	0.661481	-0.0834675	0.644222	-0.119279	0.508516	-0.181408	0.312332
AB04G00581	purple	0.726812	1.67e-06	0.804605	1.67e-08	0.485819	0.00415426	0.379925	0.0291937	-0.00110434	0.995133	0.63253	7.83e-05	0.404859	0.0194324	0.496395	0.00330114	-0.252994	0.155453	-0.376794	0.0306623	-0.00424669	0.981288	-0.133891	0.457578	-0.203073	0.257028	-0.0569981	0.752716	-0.0374952	0.835884	-0.174287	0.332023	-0.148726	0.408785	-0.0130768	0.942421	-0.117106	0.516323	-0.0553656	0.759588	-0.202336	0.258795	0.0480504	0.790595	-0.124998	0.488247	-0.283255	0.110189
AB09G04224	purple	0.726674	1.68e-06	0.651617	4e-05	0.453762	0.00799408	0.458302	0.00731325	0.322941	0.0667894	0.478312	0.00486938	0.309508	0.0796438	0.415379	0.0162208	-0.2558	0.150766	-0.268846	0.130314	0.214429	0.2308	-0.0049928	0.978001	-0.269099	0.129939	0.156162	0.385486	0.195545	0.27546	-0.225149	0.207755	0.0623032	0.730516	-0.226381	0.205212	-0.293122	0.0978189	-0.211338	0.23775	-0.0834153	0.64443	0.150653	0.402674	-0.27129	0.126723	-0.169543	0.345553
AB07G02195	purple	0.726526	1.69e-06	0.75296	4.29e-07	0.623524	0.000105967	0.318	0.0713136	0.208571	0.244094	0.299626	0.090261	0.433894	0.0116434	0.363236	0.0377332	-0.423971	0.0139381	0.00661273	0.970865	0.0327338	0.856494	-0.330238	0.0605227	-0.170697	0.342233	0.0731458	0.685822	0.0446337	0.805189	-0.216486	0.226249	-0.304142	0.0852815	-0.331836	0.059214	-0.475154	0.00520054	-0.266822	0.133346	-0.279882	0.114677	-0.302339	0.0872442	-0.0152903	0.932696	-0.253436	0.154708
AB07G02300	purple	0.726462	1.7e-06	0.901183	8.7e-13	0.311591	0.077534	0.185635	0.300998	-0.139312	0.439398	0.621927	0.00011169	0.550555	0.000900703	0.639793	6.1e-05	-0.210488	0.239687	-0.0865995	0.631799	-0.0811255	0.653574	-0.192617	0.282854	-0.109981	0.542337	-0.0823883	0.648525	-0.0835027	0.644082	-0.126029	0.48464	-0.123468	0.49363	-0.129755	0.47171	-0.142885	0.427634	-0.0971178	0.590811	-0.101277	0.574931	-0.103743	0.565605	-0.0421152	0.815988	-0.118376	0.511754
AB01G04836	purple	0.726113	1.73e-06	0.82125	4.76e-09	0.417697	0.0155762	0.316891	0.0723616	0.121688	0.499926	0.583728	0.00036249	0.55247	0.000856782	0.331734	0.0592965	-0.180221	0.31556	-0.14798	0.411167	0.0425213	0.814245	-0.163379	0.363627	-0.131822	0.464619	0.0270605	0.881172	0.189526	0.290797	-0.148686	0.408914	-0.161291	0.369872	-0.0292916	0.871453	-0.160663	0.371766	-0.0878242	0.626968	-0.0899134	0.618761	-0.0367439	0.839129	-0.000455338	0.997993	-0.141991	0.430561
AB06G01540	purple	0.725989	1.74e-06	0.896294	1.78e-12	0.587143	0.000328217	0.515458	0.00214089	0.0104053	0.95417	0.662791	2.64e-05	0.42925	0.0126742	0.332038	0.0590502	-0.445167	0.00943143	-0.286237	0.106332	-0.0403884	0.823412	-0.237742	0.182775	-0.120587	0.503842	-0.102691	0.569578	-0.0278641	0.877669	-0.1945	0.278083	-0.186993	0.297412	-0.32838	0.0620726	-0.185565	0.301183	-0.259004	0.14554	-0.233501	0.190939	0.126233	0.483928	-0.141063	0.433612	-0.267261	0.132684
AB06G02525	purple	0.725537	1.78e-06	0.905241	4.68e-13	0.643485	5.35e-05	0.317932	0.0713779	-0.092379	0.609134	0.648073	4.55e-05	0.493526	0.00351605	0.346595	0.0481549	-0.28632	0.106227	-0.185457	0.301469	-0.0956673	0.596394	-0.207775	0.245938	-0.206427	0.249084	-0.146484	0.415964	-0.134302	0.456184	-0.188037	0.294673	-0.175617	0.328287	-0.161464	0.369353	-0.247602	0.164752	-0.159247	0.376051	-0.153803	0.392792	-0.175575	0.328404	-0.0215384	0.905298	-0.143261	0.426408
AB09G01369	purple	0.724929	1.83e-06	0.878355	1.85e-11	0.581308	0.00038865	0.314036	0.0751131	0.102441	0.570521	0.660501	2.88e-05	0.343784	0.0501232	0.286352	0.106186	-0.407186	0.0186799	0.0707515	0.695608	0.0816718	0.651388	-0.421947	0.0144501	-0.301869	0.0877608	-0.104394	0.563157	0.0789124	0.662459	-0.287416	0.104836	-0.319063	0.0703207	-0.289367	0.102396	-0.42931	0.0126606	-0.262601	0.139833	-0.245268	0.1689	-0.206798	0.248217	0.0653782	0.717745	-0.116712	0.517746
AB03G01531	purple	0.722856	2.02e-06	0.83074	2.19e-09	0.675433	1.61e-05	0.410609	0.0176172	0.203253	0.256596	0.709433	3.79e-06	0.30377	0.0856834	0.205797	0.250563	-0.207438	0.246722	-0.0277941	0.877974	0.215611	0.228177	-0.134364	0.455975	-0.260879	0.142545	-0.026863	0.882033	0.0258281	0.886548	-0.246616	0.166495	-0.0598945	0.74057	-0.145353	0.419612	-0.4872	0.00403305	-0.164919	0.359059	-0.116139	0.519816	-0.0799339	0.658353	-0.059178	0.743569	-0.0127068	0.944048
AB11G02047	purple	0.722842	2.03e-06	0.699513	5.91e-06	0.535237	0.00132946	0.716998	2.67e-06	0.254776	0.152465	0.608541	0.00017165	0.403458	0.0198973	0.259776	0.144301	-0.394477	0.0231028	-0.560674	0.000689248	-0.00252582	0.98887	-0.229123	0.199632	-0.00665643	0.970673	0.12404	0.491614	0.300739	0.0890138	-0.0638123	0.724239	-0.188003	0.294762	-0.138386	0.442476	0.159497	0.375292	-0.156192	0.385392	-0.167878	0.35038	0.329868	0.0608283	-0.291778	0.0994383	-0.227728	0.202457
AB01G06146	purple	0.722823	2.03e-06	0.944555	1.52e-16	0.505195	0.0027113	0.365452	0.0364948	0.0131314	0.942181	0.659087	3.03e-05	0.452688	0.00816275	0.406727	0.0188266	-0.382016	0.0282452	0.00936926	0.958729	0.0141987	0.937491	-0.293433	0.0974465	-0.0947637	0.599883	-0.103855	0.565186	-0.00620953	0.972641	-0.138367	0.442537	-0.229019	0.199842	-0.33367	0.0577398	-0.351415	0.0449247	-0.230749	0.196371	-0.215004	0.22952	-0.0822398	0.649118	-0.00201447	0.991123	-0.19787	0.269677
AB05G00982	purple	0.7226	2.05e-06	0.733086	1.22e-06	0.405249	0.0193046	0.36574	0.0363365	0.217181	0.224724	0.701769	5.35e-06	0.48288	0.00442262	0.260637	0.142929	-0.0656189	0.716748	-0.229007	0.199865	0.117698	0.514189	-0.0980063	0.587402	-0.0769945	0.670196	0.154258	0.391376	0.186902	0.29765	-0.102473	0.570402	-0.137605	0.445078	0.195456	0.275683	-0.114566	0.525525	0.0117322	0.948333	-0.0585375	0.746253	-0.00233564	0.989708	-0.16739	0.351804	-0.0452669	0.802479
AB01G07073	purple	0.722046	2.1e-06	0.84236	7.93e-10	0.762723	2.48e-07	0.643451	5.36e-05	0.135555	0.451954	0.731258	1.34e-06	0.298911	0.0910694	0.162234	0.367045	-0.444155	0.00961426	-0.357521	0.0410842	0.0666636	0.712428	-0.312275	0.0768506	-0.161994	0.367762	-0.0774935	0.66818	0.00455944	0.97991	-0.194341	0.278485	-0.217383	0.224284	-0.259802	0.14426	-0.168627	0.348204	-0.240306	0.177961	-0.215751	0.227867	0.102286	0.571107	-0.175889	0.327527	-0.209503	0.241944
AB05G00844	purple	0.721465	2.16e-06	0.841522	8.55e-10	0.730224	1.41e-06	0.357207	0.0412746	0.0916916	0.611811	0.591178	0.000291466	0.288981	0.102875	0.304145	0.0852787	-0.376388	0.0308569	-0.0555291	0.758898	0.0191	0.915979	-0.339452	0.053281	-0.244761	0.16981	-0.0605655	0.737765	-0.0758826	0.674697	-0.194972	0.276895	-0.281981	0.111868	-0.26038	0.143338	-0.434948	0.0114197	-0.19244	0.283303	-0.242158	0.17454	-0.297158	0.0930747	0.0330088	0.855301	-0.210492	0.239678
AB09G00097	purple	0.721355	2.18e-06	0.859906	1.45e-10	0.724473	1.87e-06	0.499775	0.00306267	0.0884019	0.624694	0.520235	0.00191317	0.488373	0.00393252	0.265084	0.135989	-0.376626	0.0307426	-0.225384	0.207269	-0.0379941	0.83373	-0.292281	0.0988295	-0.213225	0.23349	-0.058033	0.748369	0.0488894	0.787021	-0.17812	0.321331	-0.238127	0.182046	-0.217697	0.223598	-0.281667	0.112285	-0.150238	0.403984	-0.224053	0.210035	-0.0399325	0.825375	-0.0145604	0.935902	-0.303708	0.0857506
AB04G00928	purple	0.720829	2.23e-06	0.642494	5.55e-05	0.439008	0.0105911	0.322766	0.0669458	0.208812	0.243536	0.511974	0.00232151	0.194159	0.278943	0.670334	1.97e-05	-0.0883357	0.624954	-0.263052	0.139129	0.201508	0.260791	-0.118879	0.509947	-0.185666	0.300914	0.151773	0.399143	-0.00458167	0.979812	-0.0136431	0.939932	-0.119418	0.508017	0.0744526	0.680502	-0.196307	0.273555	0.00973001	0.957142	-0.00883788	0.961068	-0.0691818	0.70205	-0.176366	0.326197	-0.104422	0.563051
AB06G04430	purple	0.720752	2.24e-06	0.759705	2.94e-07	0.328151	0.0622655	0.276999	0.118619	-0.00248119	0.989066	0.340186	0.0527354	0.847889	4.75e-10	0.443932	0.00965487	-0.174045	0.332706	-0.239968	0.178591	0.11203	0.534791	-0.0729241	0.686726	-0.063052	0.727399	-0.0450679	0.80333	-0.0774413	0.668391	-0.0740576	0.682108	-0.0380562	0.833463	-0.0499605	0.782466	-0.0425852	0.81397	-0.0694586	0.700913	-0.0864171	0.63252	-0.0324922	0.857542	-0.108235	0.548804	-0.116465	0.518637
AB09G01499	purple	0.720569	2.26e-06	0.834919	1.53e-09	0.539787	0.00118654	0.700832	5.58e-06	0.218184	0.222538	0.547281	0.000980374	0.393999	0.0232847	0.323736	0.0660834	-0.555605	0.000788931	-0.294467	0.0962174	0.140906	0.434129	-0.426828	0.0132416	0.0749419	0.678514	0.0534776	0.767557	0.0591285	0.743776	0.033923	0.851337	-0.312739	0.0763903	-0.376167	0.0309632	-0.0766874	0.671438	-0.291901	0.099289	-0.283211	0.110246	0.221602	0.215196	-0.125832	0.485327	-0.286395	0.106131
AB02G06498	purple	0.718838	2.45e-06	0.613496	0.000146739	0.467103	0.00613322	0.468094	0.0060113	0.353674	0.0434717	0.545229	0.00103344	0.153763	0.392917	0.541043	0.00114952	-0.173088	0.33541	-0.274734	0.121787	0.0407736	0.821755	-0.0208637	0.908252	-0.0470465	0.794876	0.358656	0.0404001	0.244587	0.170123	0.155139	0.388644	0.0696419	0.70016	-0.120031	0.505825	-0.10583	0.55777	-0.0824203	0.648398	-0.0391318	0.828824	-0.00946903	0.95829	-0.164443	0.360467	-0.184188	0.304847
AB03G04704	purple	0.718766	2.46e-06	0.935765	1.4e-15	0.437948	0.0108024	0.296307	0.0940595	-0.0992104	0.582797	0.802155	1.99e-08	0.443985	0.00964515	0.46726	0.00611381	-0.20691	0.247953	-0.175248	0.329322	-0.065046	0.71912	-0.122361	0.497541	-0.0937027	0.603991	-0.0878286	0.62695	-0.0845841	0.639782	-0.134666	0.454955	-0.102787	0.569214	-0.0903105	0.617206	-0.164929	0.35903	-0.113593	0.529073	-0.112387	0.533482	-0.0362821	0.841126	-0.0813711	0.652591	-0.139205	0.439752
AB03G05472	purple	0.71846	2.5e-06	0.920811	3.23e-14	0.565359	0.000607156	0.429291	0.012665	-0.066751	0.712067	0.79362	3.6e-08	0.43275	0.0118907	0.301389	0.088291	-0.332029	0.059057	-0.286587	0.105887	-0.047644	0.792327	-0.246404	0.166871	-0.1515	0.400001	-0.121944	0.499018	-0.0976008	0.588957	-0.16093	0.370959	-0.165869	0.356259	-0.183777	0.305946	-0.119901	0.50629	-0.169022	0.34706	-0.146095	0.417219	0.0210008	0.907652	-0.099095	0.583238	-0.166015	0.355828
AB02G04833	purple	0.71816	2.53e-06	0.67119	1.91e-05	0.283827	0.109441	0.352559	0.0441842	0.121983	0.498881	0.263173	0.13894	0.678552	1.42e-05	0.424338	0.013847	-0.450491	0.00851747	-0.314868	0.0743032	0.140999	0.433823	-0.354715	0.0428147	-0.11347	0.529521	0.09401	0.6028	-0.0189749	0.916527	-0.0440103	0.807859	-0.250539	0.159638	-0.293808	0.0969993	0.195838	0.274725	-0.220848	0.216802	-0.201853	0.259958	-0.0695158	0.700678	0.0857357	0.635216	-0.0888205	0.623048
AB02G02502	purple	0.718054	2.54e-06	0.834707	1.56e-09	0.66032	2.9e-05	0.373382	0.0323306	0.0399584	0.825263	0.617822	0.000127687	0.494142	0.00346894	0.273992	0.122837	-0.151195	0.400964	-0.276531	0.119268	0.0254267	0.8883	-0.155595	0.387235	-0.171113	0.341039	-0.08408	0.641785	-0.0248113	0.890987	-0.146653	0.415423	-0.177739	0.322383	0.138305	0.442746	-0.220294	0.217987	-0.029571	0.870237	-0.118921	0.509797	-0.114811	0.524633	0.0279774	0.877175	-0.244275	0.170686
AB07G02215	purple	0.717673	2.59e-06	0.796581	2.94e-08	0.772647	1.38e-07	0.689921	8.92e-06	0.179446	0.317682	0.727068	1.65e-06	0.246117	0.167382	0.155159	0.388582	-0.428737	0.0127927	-0.45609	0.00763844	0.0419445	0.816721	-0.274128	0.122645	-0.163065	0.364561	-0.0116665	0.948622	0.062398	0.730121	-0.175597	0.328343	-0.200208	0.263943	-0.225094	0.20787	-0.102126	0.571714	-0.215847	0.227656	-0.195259	0.276174	0.164731	0.359615	-0.203015	0.257166	-0.185585	0.301128
AB10G05067	purple	0.715995	2.8e-06	0.827536	2.86e-09	0.375189	0.0314379	0.467767	0.00605125	0.106679	0.554597	0.698664	6.13e-06	0.459015	0.00721093	0.393346	0.0235353	-0.207936	0.245566	-0.327476	0.0628379	0.168375	0.348934	-0.162128	0.367362	0.153741	0.392986	-0.0234771	0.896817	0.0294312	0.870845	-0.0312791	0.86281	-0.135069	0.453594	-0.0594646	0.742369	-0.0145759	0.935834	-0.0299888	0.868419	-0.0837461	0.643113	0.112152	0.534343	-0.0815092	0.652038	-0.259963	0.144003
AB02G05662	purple	0.7157	2.84e-06	0.695193	7.13e-06	0.467569	0.00607558	0.348012	0.047187	0.211317	0.237798	0.415795	0.0161035	0.464767	0.0064294	0.32442	0.0654794	-0.321211	0.0683475	-0.193091	0.281646	0.0185314	0.918472	-0.186955	0.297512	-0.0581457	0.747896	0.217458	0.224119	0.0704713	0.696757	0.0358247	0.843104	-0.216795	0.22557	-0.197836	0.26976	-0.0760645	0.67396	-0.134027	0.457117	-0.213283	0.23336	-0.21043	0.239821	-0.0573663	0.751169	-0.176859	0.324824
AB04G05485	purple	0.715258	2.9e-06	0.976392	3.4e-22	0.480194	0.00468083	0.374486	0.0317828	-0.105768	0.558005	0.696302	6.79e-06	0.50876	0.00249976	0.438366	0.0107186	-0.367923	0.0351533	-0.142164	0.429994	-0.10573	0.558145	-0.283228	0.110225	-0.0984774	0.585599	-0.123819	0.492393	-0.07307	0.686131	-0.147327	0.413256	-0.217279	0.22451	-0.235155	0.187726	-0.193557	0.280465	-0.206117	0.249812	-0.203974	0.254878	0.0227935	0.899806	0.00794936	0.96498	-0.19375	0.279976
AB06G03387	purple	0.714834	2.96e-06	0.770535	1.56e-07	0.359062	0.0401579	0.200363	0.263566	-0.0233407	0.897414	0.255647	0.151019	0.715589	2.86e-06	0.584719	0.000352225	-0.327918	0.0624625	-0.0462369	0.798333	-0.042429	0.814641	-0.233437	0.191064	-0.134236	0.456407	0.00336526	0.985171	-0.0623388	0.730368	-0.198666	0.267717	-0.192067	0.284257	-0.258776	0.145909	-0.169386	0.346005	-0.209484	0.241989	-0.205059	0.252304	-0.170493	0.342818	-0.0917998	0.61139	-0.0678573	0.707502
AB02G03846	purple	0.714712	2.98e-06	0.791287	4.21e-08	0.547852	0.000966061	0.497742	0.00320427	0.205109	0.252187	0.490766	0.00373407	0.431862	0.0120854	0.308756	0.0804152	-0.452324	0.00822069	-0.17969	0.317013	0.158812	0.377372	-0.211819	0.236659	-0.265427	0.135464	0.0182966	0.919502	0.0678271	0.707626	-0.280622	0.11368	-0.242719	0.173512	-0.266284	0.13416	-0.313424	0.0757135	-0.344679	0.0494896	-0.262234	0.140408	0.104867	0.561382	-0.114862	0.52445	-0.295982	0.0944378
AB09G05125	purple	0.71411	3.06e-06	0.921511	2.83e-14	0.628271	9.05e-05	0.453572	0.00802377	-0.0333301	0.853907	0.692378	8.04e-06	0.406579	0.0188739	0.377473	0.0303387	-0.359041	0.0401701	-0.210987	0.238549	-0.0444775	0.805858	-0.307947	0.0812533	-0.0317181	0.860903	-0.142242	0.42974	-0.0661358	0.714609	-0.0418729	0.817029	-0.211866	0.236554	-0.210081	0.240618	-0.167071	0.352734	-0.193544	0.2805	-0.173943	0.332993	-0.0697609	0.699671	-0.0555684	0.758733	-0.190422	0.28848
AB10G00124	purple	0.713211	3.19e-06	0.642878	5.47e-05	0.451229	0.00839682	0.364718	0.0369012	0.244889	0.169579	0.542796	0.00109957	0.336291	0.0556835	0.386424	0.0263287	-0.155088	0.388801	-0.258381	0.146546	0.306341	0.0829356	0.0116477	0.948705	0.147471	0.412797	0.0183424	0.919301	0.0374613	0.83603	-0.130064	0.470648	-0.139873	0.437539	0.0130085	0.942722	-0.164228	0.361104	-0.0753833	0.676722	-0.141691	0.431548	-0.140234	0.436345	-0.171366	0.340315	-0.174407	0.331683
AB10G02542	purple	0.712855	3.24e-06	0.624342	0.000103139	0.296533	0.093797	0.231182	0.195509	0.150227	0.404019	0.205824	0.250501	0.604525	0.00019454	0.610709	0.000160319	-0.254328	0.153212	-0.113452	0.529586	-0.0457653	0.800348	-0.213966	0.231831	-0.161382	0.3696	0.0526015	0.771264	0.356233	0.0418713	-0.0932609	0.605706	-0.142254	0.4297	-0.165198	0.358234	-0.0271993	0.880567	-0.120358	0.504659	-0.137184	0.446487	-0.157098	0.382608	-0.0873274	0.628926	0.189021	0.292107
AB01G03561	purple	0.712662	3.27e-06	0.905254	4.67e-13	0.645093	5.06e-05	0.331302	0.0596483	0.00157476	0.993061	0.692799	7.89e-06	0.426447	0.0133328	0.270639	0.127673	-0.285592	0.107158	-0.0439526	0.808106	-0.0309067	0.864428	-0.326885	0.0633419	-0.268784	0.130407	-0.124181	0.49112	-0.00695449	0.96936	-0.245852	0.167854	-0.246702	0.166342	-0.13884	0.440963	-0.351546	0.0448396	-0.156401	0.38475	-0.180004	0.316156	-0.15089	0.401924	-0.0874641	0.628387	-0.158638	0.377901
AB09G01309	purple	0.711588	3.44e-06	0.790396	4.46e-08	0.439653	0.0104643	0.222326	0.213663	-0.0788767	0.662603	0.331334	0.0596224	0.613968	0.000144544	0.658378	3.12e-05	-0.258	0.147163	-0.125635	0.486018	-0.0868204	0.630926	-0.219082	0.220593	-0.172104	0.338208	-0.0822659	0.649014	-0.0709326	0.694866	-0.158979	0.376864	-0.16154	0.369124	-0.159187	0.376233	-0.136251	0.449613	-0.139524	0.438696	-0.139681	0.438175	-0.165469	0.357436	-0.122094	0.498487	-0.112015	0.534848
AB07G04588	purple	0.711403	3.47e-06	0.947371	6.92e-17	0.528206	0.00158001	0.464176	0.00650614	0.0170948	0.924773	0.627188	9.38e-05	0.419301	0.0151428	0.415313	0.0162393	-0.424866	0.0137168	-0.138715	0.441382	0.0163964	0.927839	-0.323367	0.0664103	-0.0524675	0.771831	-0.119219	0.50873	-0.00389665	0.98283	-0.120893	0.502753	-0.233587	0.190772	-0.293269	0.0976423	-0.244418	0.170427	-0.252034	0.15708	-0.237546	0.183148	0.0652513	0.71827	0.110254	0.541329	-0.234528	0.18894
AB11G02478	purple	0.711258	3.49e-06	0.756164	3.59e-07	0.541893	0.00112506	0.460739	0.00696862	0.293667	0.0971669	0.440076	0.0103818	0.282649	0.110985	0.290142	0.101438	-0.477504	0.00495235	-0.0771906	0.669404	0.247358	0.165183	-0.357321	0.0412053	-0.10787	0.550159	0.0624864	0.729753	0.0729505	0.686618	-0.150518	0.403098	-0.303284	0.0862108	-0.362823	0.0379675	-0.352769	0.0440492	-0.289433	0.102313	-0.286465	0.106042	-0.0536052	0.767018	0.281441	0.112585	-0.270598	0.127733
AB06G05050	purple	0.711121	3.51e-06	0.761965	2.59e-07	0.467649	0.00606583	0.256377	0.149816	-0.0238079	0.895371	0.646629	4.79e-05	0.441928	0.010027	0.315024	0.074152	-0.26835	0.131053	-0.336301	0.0556758	-0.0543173	0.76401	-0.0124726	0.945078	-0.316624	0.0726154	-0.103961	0.564788	0.061593	0.733476	-0.200828	0.262436	-0.017823	0.921579	-0.180347	0.315218	-0.0516196	0.775423	-0.164412	0.360559	-0.0962144	0.594285	-0.140418	0.435738	-0.0275526	0.879027	-0.226058	0.205877
AB06G03013	purple	0.71105	3.52e-06	0.859059	1.58e-10	0.543819	0.00107134	0.494711	0.00342589	0.085077	0.637826	0.710522	3.61e-06	0.329327	0.0612785	0.374817	0.0316202	-0.397348	0.0220348	-0.205235	0.251888	-0.0949981	0.598977	-0.342664	0.0509251	-0.123279	0.494294	0.0970922	0.590909	0.0275043	0.879237	-0.0925016	0.608656	-0.248415	0.163326	-0.247514	0.164908	-0.157995	0.379862	-0.158281	0.378988	-0.212676	0.234724	0.0506939	0.77935	-0.0350445	0.84648	-0.26141	0.141705
AB08G03028	purple	0.710614	3.6e-06	0.852114	3.16e-10	0.490801	0.00373126	0.262732	0.139628	0.108297	0.548571	0.706096	4.41e-06	0.386465	0.0263114	0.377517	0.0303178	-0.103996	0.564656	0.0116631	0.948637	-0.00766222	0.966244	-0.242062	0.174716	-0.200381	0.263523	0.0294397	0.870808	0.172855	0.336072	-0.193637	0.280262	-0.22272	0.212832	0.0778478	0.66675	-0.388925	0.0252894	-0.0113712	0.949921	-0.0894836	0.620445	-0.138221	0.443026	-0.0224649	0.901243	-0.147841	0.411612
AB08G03805	purple	0.710356	3.64e-06	0.634904	7.22e-05	0.386688	0.0262173	0.646357	4.83e-05	0.430292	0.0124366	0.512327	0.00230263	0.296802	0.0934856	0.350881	0.0452734	-0.402363	0.0202674	-0.316347	0.0728796	0.348066	0.0471502	-0.250026	0.160524	0.241587	0.175589	0.242298	0.174283	0.154092	0.391893	0.0946374	0.600371	-0.183092	0.307784	-0.241731	0.175323	-0.0320471	0.859474	-0.20539	0.251524	-0.181639	0.311704	0.128695	0.47537	-0.179801	0.31671	-0.29118	0.100166
AB03G05169	purple	0.709853	3.72e-06	0.838658	1.11e-09	0.477491	0.00495366	0.32795	0.0624349	0.111783	0.535698	0.538986	0.00121067	0.392956	0.0236857	0.492869	0.00356692	-0.219584	0.219511	-0.0223876	0.901582	-0.0490327	0.786411	-0.218964	0.220847	0.000878005	0.996131	0.10105	0.575791	0.0829488	0.646289	0.000933953	0.995884	-0.203038	0.257112	-0.141924	0.430781	-0.281333	0.112729	-0.0212428	0.906592	-0.210823	0.238924	-0.122522	0.496972	0.218291	0.222306	-0.131725	0.464952
AB11G03616	purple	0.709618	3.76e-06	0.767263	1.9e-07	0.578002	0.000427117	0.479791	0.00472071	0.265308	0.135647	0.387224	0.0259922	0.415838	0.0160913	0.336364	0.0556271	-0.418798	0.0152777	-0.058255	0.747438	0.138641	0.441625	-0.334801	0.056845	0.154092	0.391892	0.112056	0.534698	0.0293093	0.871376	0.174922	0.330237	-0.290758	0.100682	-0.331608	0.0593987	-0.261459	0.141627	-0.23773	0.182798	-0.234343	0.189299	-0.212538	0.235035	0.130332	0.469725	-0.253423	0.154729
AB09G00597	purple	0.709111	3.85e-06	0.720148	2.3e-06	0.526297	0.0016548	0.69829	6.23e-06	0.110906	0.538924	0.416446	0.0159213	0.492182	0.00362084	0.375432	0.0313197	-0.540608	0.00116223	-0.640055	6.04e-05	-0.00576666	0.974592	-0.354595	0.0428901	0.0433518	0.810681	0.00935784	0.95878	0.0384341	0.831832	-0.0850148	0.638073	-0.242678	0.173587	-0.294397	0.0963007	0.211131	0.238222	-0.221817	0.214741	-0.221681	0.215029	0.294049	0.0967124	-0.214552	0.230525	-0.31264	0.0764882
AB05G03048	purple	0.708368	3.98e-06	0.802863	1.89e-08	0.324851	0.0651017	0.414558	0.0164542	0.17181	0.339046	0.565976	0.000597016	0.406392	0.0189339	0.40322	0.0199773	-0.469432	0.00584975	-0.0933641	0.605305	0.147879	0.411489	-0.286477	0.106026	-0.019863	0.912635	0.0761257	0.673712	0.0712214	0.693684	0.00186894	0.991764	-0.213217	0.233508	-0.384024	0.0273585	-0.166573	0.354192	-0.278216	0.116943	-0.263494	0.138441	-0.0149608	0.934142	0.0826614	0.647435	-0.267018	0.13305
AB09G03193	purple	0.708039	4.04e-06	0.932323	3.07e-15	0.306054	0.0832388	0.222652	0.212976	-0.155746	0.386766	0.64116	5.81e-05	0.660992	2.82e-05	0.497208	0.00324236	-0.256725	0.149243	-0.0776222	0.667661	-0.0990375	0.583457	-0.226693	0.204573	-0.062947	0.727836	-0.0961637	0.594481	-0.0995142	0.581638	-0.11678	0.517501	-0.153461	0.393857	-0.166595	0.354128	-0.133663	0.45835	-0.131958	0.464155	-0.130771	0.468217	-0.0732896	0.685236	-0.0492722	0.785392	-0.133986	0.457254
AB04G05914	purple	0.706434	4.35e-06	0.781189	8.11e-08	0.550771	0.00089565	0.233566	0.190812	0.0439791	0.807992	0.52606	0.00166429	0.507975	0.00254508	0.399929	0.0211098	-0.00996679	0.9561	-0.0552463	0.760091	0.148255	0.410287	-0.206391	0.249169	-0.261852	0.141007	-0.10593	0.557397	-0.0857307	0.635235	-0.136667	0.448219	-0.169391	0.345994	0.0952476	0.598013	-0.281591	0.112385	0.084848	0.638734	0.0289641	0.872878	-0.213924	0.231925	0.0395989	0.826811	0.0722535	0.689463
AB06G03902	purple	0.705752	4.48e-06	0.911697	1.64e-13	0.475557	0.0051572	0.427628	0.0130521	-0.024358	0.892967	0.58429	0.000356641	0.49305	0.00355285	0.486954	0.00405437	-0.394997	0.0229064	-0.146308	0.41653	-0.150675	0.402602	-0.338977	0.0536369	-0.0990531	0.583398	-0.0702239	0.697771	0.133954	0.457364	-0.0666029	0.712678	-0.24837	0.163404	-0.271271	0.12675	-0.0752956	0.677078	-0.215805	0.227747	-0.197835	0.269763	0.0598773	0.740642	0.0689764	0.702895	-0.12146	0.500738
AB09G03245	purple	0.703537	4.95e-06	0.877822	1.97e-11	0.313557	0.0755825	0.214749	0.230087	-0.131912	0.464312	0.625143	0.000100436	0.700086	5.76e-06	0.473093	0.00542686	-0.113666	0.528804	-0.168173	0.349523	-0.0783131	0.664873	-0.0432113	0.811284	-0.0815293	0.651958	-0.0796331	0.659561	-0.0622397	0.73078	-0.117753	0.513994	-0.0474726	0.793058	-0.0258374	0.886507	-0.0962396	0.594188	-0.0536421	0.766862	-0.0305448	0.866001	-0.0216028	0.905016	-0.096683	0.592482	-0.120778	0.503162
AB09G04223	purple	0.703522	4.95e-06	0.871771	4e-11	0.624956	0.000101061	0.464147	0.00650995	0.130963	0.46756	0.680634	1.31e-05	0.380022	0.0291488	0.278086	0.117121	-0.201358	0.261154	-0.149979	0.404804	0.124093	0.491427	-0.097846	0.588017	-0.176842	0.324872	-0.0191461	0.915777	-0.022769	0.899913	-0.175667	0.328147	-0.0799348	0.658349	-0.0935854	0.604446	-0.414239	0.0165458	-0.126339	0.483558	-0.1147	0.525039	0.0848921	0.638559	-0.114823	0.524592	-0.200304	0.26371
AB01G04829	purple	0.703181	5.03e-06	0.807515	1.35e-08	0.39636	0.0223979	0.308222	0.0809671	0.103635	0.566015	0.563675	0.000635606	0.554424	0.000813908	0.339556	0.0532033	-0.153362	0.394167	-0.148547	0.409355	0.0478487	0.791454	-0.145727	0.418404	-0.120238	0.505088	0.00809359	0.964345	0.176055	0.327064	-0.142751	0.428074	-0.146566	0.415701	-0.00925649	0.959226	-0.147041	0.414175	-0.0726758	0.687739	-0.064699	0.720559	-0.0114171	0.949719	0.0159079	0.929983	-0.137491	0.445459
AB04G02234	purple	0.702461	5.19e-06	0.808415	1.27e-08	0.531485	0.00145846	0.543221	0.00108778	0.156804	0.383512	0.658708	3.08e-05	0.318814	0.0705525	0.332512	0.0586671	-0.468769	0.00592932	-0.217797	0.223381	0.0149194	0.934325	-0.355632	0.0422431	-0.0930458	0.606541	0.0434323	0.810336	0.132355	0.462798	-0.163661	0.362786	-0.281883	0.111999	-0.26882	0.130354	-0.157779	0.380523	-0.271528	0.126376	-0.246555	0.166603	0.0941182	0.602381	-0.164714	0.359664	-0.258894	0.145718
AB08G05313	purple	0.702441	5.19e-06	0.696251	6.81e-06	0.366212	0.0360777	0.269393	0.129505	0.205271	0.251804	0.579385	0.00041063	0.122603	0.496684	0.624331	0.000103177	-0.242058	0.174723	-0.0754377	0.676501	-0.0216066	0.904999	-0.193759	0.279954	-0.135658	0.451609	0.0518021	0.77465	0.42497	0.0136912	-0.143601	0.425297	-0.149076	0.407672	-0.155874	0.386374	-0.189749	0.290219	-0.127372	0.479958	-0.130177	0.470258	-0.133334	0.459467	0.142637	0.428445	-0.115576	0.521857
AB06G00857	purple	0.702404	5.2e-06	0.901481	8.32e-13	0.513944	0.00221783	0.3224	0.0672734	-0.105984	0.557193	0.617963	0.000127106	0.436274	0.0111433	0.48316	0.00439647	-0.341825	0.051532	-0.175847	0.327644	-0.117674	0.514276	-0.268851	0.130307	-0.135917	0.450736	-0.129152	0.473792	-0.101256	0.575011	-0.10688	0.553847	-0.19042	0.288483	-0.210829	0.23891	-0.145729	0.418399	-0.177817	0.322168	-0.178852	0.319313	-0.0944931	0.60093	0.211492	0.237401	-0.190769	0.287586
AB08G05278	purple	0.702191	5.25e-06	0.848677	4.4e-10	0.637118	6.69e-05	0.485114	0.00421731	0.0135069	0.940531	0.508401	0.00252043	0.51445	0.00219186	0.394738	0.0230041	-0.324269	0.0656124	-0.278035	0.117191	-0.00685302	0.969807	-0.136741	0.447971	0.0315064	0.861822	-0.136011	0.45042	-0.0206907	0.909009	-0.0255062	0.887953	-0.1358	0.45113	-0.198017	0.269313	-0.118091	0.512778	-0.195634	0.275235	-0.204047	0.254704	-0.0244972	0.892359	-0.160967	0.370849	-0.0681339	0.706362
AB01G06048	purple	0.702175	5.26e-06	0.779109	9.24e-08	0.493048	0.00355302	0.351237	0.0450406	0.187258	0.296714	0.571558	0.000511884	0.331393	0.0595741	0.359448	0.0399286	-0.345463	0.0489401	0.0135466	0.940356	0.0681806	0.70617	-0.298911	0.0910694	-0.0264679	0.883756	0.0661744	0.714449	0.0607925	0.736817	-0.0610676	0.735668	-0.277911	0.11736	-0.187385	0.296382	-0.337801	0.0545256	-0.228557	0.200774	-0.261212	0.142017	-0.178594	0.320023	0.15271	0.396206	-0.0837498	0.643099
AB05G04164	purple	0.702114	5.27e-06	0.796452	2.97e-08	0.471118	0.00565167	0.759483	2.98e-07	0.189818	0.290039	0.594233	0.00026612	0.427514	0.0130788	0.302992	0.0865289	-0.539773	0.00118695	-0.472183	0.00552951	0.140338	0.436002	-0.383265	0.0276909	0.128858	0.474806	0.0175076	0.922962	0.0994137	0.582021	0.0168724	0.925749	-0.272667	0.124732	-0.31226	0.076865	0.147211	0.413628	-0.249644	0.161185	-0.244724	0.169876	0.365155	0.0366592	-0.135707	0.451444	-0.259895	0.144111
AB06G01114	purple	0.702032	5.29e-06	0.835699	1.43e-09	0.783943	6.8e-08	0.619947	0.000119166	0.0956179	0.596584	0.670793	1.94e-05	0.301998	0.0876182	0.167906	0.350298	-0.48028	0.00467239	-0.334646	0.0569673	0.0514881	0.775981	-0.36857	0.0348086	-0.211701	0.236928	-0.117221	0.515908	-0.041879	0.817003	-0.224696	0.208696	-0.277309	0.118189	-0.271594	0.126282	-0.192469	0.283231	-0.257796	0.147495	-0.25385	0.154013	0.0776911	0.667382	-0.126585	0.482697	-0.15247	0.396956
AB09G02048	purple	0.701481	5.42e-06	0.771917	1.44e-07	0.393251	0.0235718	0.577336	0.000435261	0.130807	0.468096	0.592326	0.000281699	0.527111	0.00162252	0.297013	0.0932414	-0.424608	0.0137804	-0.333356	0.0579897	0.16502	0.358761	-0.308795	0.0803758	-0.0743666	0.680851	-0.0274795	0.879345	0.0520222	0.773717	-0.0985072	0.585485	-0.209588	0.241749	-0.233159	0.191609	0.010933	0.951849	-0.201262	0.261385	-0.18813	0.294431	0.25795	0.147245	-0.207132	0.247435	-0.190207	0.289035
AB09G04229	purple	0.701038	5.53e-06	0.730844	1.37e-06	0.454327	0.00790645	0.409309	0.0180147	0.187459	0.296187	0.523338	0.00177681	0.554422	0.000813954	0.175772	0.327854	-0.311884	0.0772403	-0.202557	0.258265	-0.0453868	0.801966	-0.235521	0.187019	-0.098033	0.5873	-0.0914463	0.612768	0.527278	0.00161597	-0.104379	0.563212	-0.180868	0.313799	-0.188001	0.294768	-0.0578287	0.749227	-0.146877	0.414701	-0.158246	0.379095	-0.0431726	0.81145	-0.127139	0.480771	-0.071278	0.693452
AB08G02284	purple	0.69982	5.83e-06	0.783257	7.11e-08	0.68501	1.09e-05	0.399088	0.0214078	0.0697784	0.699599	0.515584	0.00213459	0.359233	0.040056	0.311434	0.0776916	-0.430579	0.0123718	-0.109409	0.54445	-0.0166648	0.926661	-0.366218	0.0360745	-0.31474	0.0744268	-0.0648766	0.719823	-0.0392798	0.828186	-0.300358	0.0894395	-0.298597	0.0914257	-0.281687	0.112258	-0.334515	0.05707	-0.267023	0.133042	-0.278734	0.116234	-0.100844	0.576573	-0.193622	0.280302	-0.0828445	0.646705
AB07G02456	purple	0.69836	6.21e-06	0.842259	8e-10	0.563411	0.000640185	0.270254	0.128236	0.0926328	0.608146	0.45786	0.00737724	0.435922	0.011216	0.386277	0.0263905	-0.317668	0.0716258	0.0564215	0.755141	0.0433989	0.810479	-0.149399	0.406646	-0.181319	0.312572	-0.0135642	0.940279	-0.0254652	0.888132	-0.147404	0.413011	-0.226631	0.204699	-0.284781	0.108202	-0.461309	0.00689005	-0.230553	0.196763	-0.258995	0.145556	-0.241208	0.176288	0.133244	0.459773	-0.224006	0.210135
AB09G02845	purple	0.698291	6.23e-06	0.839239	1.05e-09	0.740882	8.2e-07	0.617378	0.000129536	0.0917846	0.611449	0.528555	0.00156666	0.403284	0.019956	0.234796	0.18842	-0.566014	0.000596401	-0.229969	0.197931	-0.00389489	0.982837	-0.472347	0.00551089	-0.178758	0.319573	-0.114576	0.525491	0.00499573	0.977988	-0.204008	0.254797	-0.342521	0.0510279	-0.391499	0.0242553	-0.201102	0.261773	-0.345723	0.048759	-0.279302	0.115461	0.0575887	0.750235	-0.133101	0.460261	-0.0954264	0.597323
AB06G03951	purple	0.698195	6.26e-06	0.769055	1.71e-07	0.65689	3.29e-05	0.350908	0.045256	0.231209	0.195457	0.415686	0.0161341	0.271887	0.125857	0.277068	0.118523	-0.466221	0.00624368	0.0835305	0.643971	0.179138	0.318526	-0.302003	0.087613	-0.265583	0.135227	-0.0250506	0.889942	0.0579696	0.748635	-0.267253	0.132696	-0.276084	0.119891	-0.405554	0.0192052	-0.537117	0.00126867	-0.382659	0.0279585	-0.29509	0.0954827	-0.21564	0.228112	0.116618	0.518084	-0.217901	0.223154
AB09G04509	purple	0.698102	6.28e-06	0.929137	6.13e-15	0.507704	0.00256088	0.501043	0.0029771	-0.0704806	0.696718	0.612044	0.000153679	0.540122	0.00117655	0.381824	0.028331	-0.515202	0.00215372	-0.236441	0.185252	-0.0860668	0.633905	-0.386358	0.0263562	-0.103123	0.567945	-0.117406	0.515244	-0.0472986	0.7938	-0.0955213	0.596957	-0.277102	0.118476	-0.355485	0.0423338	-0.0282341	0.876057	-0.295326	0.0952053	-0.269236	0.129737	0.123985	0.491808	-0.0880582	0.626046	-0.211712	0.236902
AB08G02387	purple	0.697932	6.33e-06	0.776611	1.08e-07	0.432147	0.0120227	0.524274	0.00173739	0.13	0.470867	0.644644	5.14e-05	0.358133	0.0407141	0.372193	0.032929	-0.437737	0.0108448	-0.266158	0.134351	-0.0157009	0.930892	-0.427536	0.0130738	0.119985	0.50599	0.0790282	0.661994	0.113862	0.528089	0.0743891	0.68076	-0.292493	0.0985746	-0.279448	0.115264	0.0712296	0.69365	-0.196737	0.272484	-0.18781	0.295268	0.0155344	0.931623	-0.13894	0.440633	-0.147044	0.414164
AB11G01898	purple	0.697768	6.38e-06	0.725273	1.8e-06	0.33906	0.0535743	0.264283	0.13722	0.12262	0.496625	0.761541	2.65e-07	0.170671	0.342306	0.442032	0.0100074	-0.246746	0.166264	-0.174327	0.33191	-0.0500098	0.782256	-0.165651	0.3569	-0.130951	0.467601	0.215471	0.228486	0.0548199	0.761889	-0.132358	0.462789	-0.140586	0.435184	-0.159995	0.373783	-0.155866	0.386399	-0.125772	0.485536	-0.127745	0.478662	-0.110705	0.539666	-0.125173	0.487635	-0.137256	0.446246
AB04G04556	purple	0.697279	6.51e-06	0.810632	1.08e-08	0.649393	4.33e-05	0.500176	0.0030354	0.0717908	0.691354	0.630482	8.4e-05	0.377963	0.0301068	0.307451	0.0817694	-0.289982	0.101635	-0.336741	0.0553361	-0.159559	0.375103	-0.167515	0.35144	-0.000791345	0.996513	0.0585562	0.746175	0.0535944	0.767064	0.0173983	0.923442	-0.170807	0.341915	-0.12599	0.484777	-0.0777893	0.666986	-0.11457	0.525511	-0.16151	0.369215	-0.022635	0.900499	-0.0866097	0.631758	-0.254864	0.152318
AB07G03766	purple	0.697255	6.52e-06	0.893789	2.53e-12	0.693012	7.82e-06	0.472994	0.00543789	0.00121277	0.994656	0.681291	1.27e-05	0.355027	0.0426193	0.335825	0.0560445	-0.30796	0.0812395	-0.196628	0.272755	-0.0476937	0.792115	-0.316445	0.0727857	-0.0365808	0.839834	-0.112031	0.534789	-0.081355	0.652656	0.00894537	0.960595	-0.252676	0.15599	-0.158036	0.379737	-0.215863	0.22762	-0.106105	0.556741	-0.168116	0.349687	-0.0937079	0.603971	-0.0330772	0.855004	-0.164701	0.359704
AB06G05849	purple	0.697073	6.57e-06	0.78675	5.67e-08	0.27283	0.124497	0.169258	0.346378	-0.108814	0.546653	0.299122	0.0908297	0.79705	2.85e-08	0.643652	5.32e-05	-0.178502	0.320276	-0.110117	0.541833	-0.0635324	0.725402	-0.154592	0.39034	-0.106733	0.554397	-0.059409	0.742602	-0.0599549	0.740317	-0.108042	0.549522	-0.0956187	0.596581	-0.103523	0.566438	-0.0587449	0.745384	-0.0882148	0.62543	-0.0683417	0.705507	-0.0944178	0.601221	-0.0789614	0.662262	-0.0931534	0.606123
AB02G06443	purple	0.696907	6.62e-06	0.677331	1.5e-05	0.414502	0.0164704	0.301473	0.0881984	0.289142	0.102675	0.429475	0.0126227	0.313696	0.0754459	0.389347	0.0251174	-0.394157	0.0232246	0.1119	0.535271	0.0601758	0.739394	-0.43333	0.0117649	-0.175148	0.329601	0.253335	0.154878	0.192769	0.282467	-0.225666	0.206686	-0.330512	0.0602965	-0.288162	0.103898	-0.326158	0.0639667	-0.272709	0.124672	-0.254544	0.152851	-0.169078	0.346897	0.0369718	0.838145	0.138307	0.442737
AB02G03216	purple	0.696589	6.71e-06	0.731747	1.31e-06	0.67524	1.63e-05	0.330581	0.0602397	0.268242	0.131214	0.598637	0.000233038	0.195635	0.275234	0.189833	0.290002	-0.332536	0.0586474	0.131712	0.464997	0.176294	0.326396	-0.363614	0.0375197	-0.334187	0.0573291	0.0654776	0.717333	0.034321	0.849613	-0.269372	0.129535	-0.291054	0.100319	-0.235963	0.18617	-0.547115	0.000984586	-0.216049	0.227211	-0.243948	0.171277	-0.284861	0.108099	-0.000803692	0.996458	0.0340966	0.850585
AB06G03024	purple	0.696179	6.83e-06	0.860176	1.41e-10	0.712795	3.25e-06	0.49892	0.00312154	0.0708178	0.695336	0.478653	0.0048348	0.486523	0.00409208	0.324335	0.0655546	-0.333985	0.0574897	-0.129094	0.473991	0.0934457	0.604988	-0.221069	0.216331	-0.163976	0.361853	-0.13693	0.447336	-0.0507634	0.779055	-0.20394	0.25496	-0.125109	0.487859	-0.198402	0.268365	-0.321661	0.0679393	-0.23116	0.195553	-0.180481	0.314852	0.0145511	0.935942	0.005889	0.974053	-0.174771	0.33066
AB08G01152	purple	0.695988	6.89e-06	0.89047	3.98e-12	0.292346	0.0987518	0.256656	0.149356	-0.161248	0.370003	0.683677	1.16e-05	0.634793	7.25e-05	0.451757	0.00831146	-0.255383	0.151455	-0.219569	0.219544	-0.100537	0.577742	-0.159013	0.376761	-0.108301	0.548559	-0.0937052	0.603982	-0.0881792	0.62557	-0.0214403	0.905727	-0.0881194	0.625805	-0.145314	0.419738	0.0147286	0.935163	-0.124104	0.491389	-0.11824	0.51224	-0.010893	0.952025	-0.101386	0.574519	-0.129573	0.472339
AB04G06029	purple	0.695751	6.96e-06	0.696575	6.71e-06	0.471506	0.00560685	0.249268	0.161838	0.251595	0.157828	0.310269	0.0788675	0.335195	0.0565356	0.425936	0.0134559	-0.431594	0.0121449	0.186229	0.299425	0.299956	0.0898902	-0.417237	0.0157024	-0.239616	0.179248	0.0384093	0.831939	-0.046525	0.797102	-0.228095	0.201711	-0.339113	0.0535344	-0.35706	0.0413644	-0.527218	0.00161833	-0.288882	0.102998	-0.288599	0.103351	-0.294516	0.0961595	0.190095	0.289325	-0.141549	0.432011
AB06G04820	purple	0.695155	7.14e-06	0.665606	2.37e-05	0.464446	0.006471	0.468008	0.00602175	0.373053	0.0324954	0.506097	0.00265636	0.308434	0.0807485	0.271376	0.126598	-0.381958	0.0282711	-0.0688631	0.703361	0.187613	0.295784	-0.273743	0.123192	0.0267621	0.882473	0.159376	0.375658	0.27197	0.125736	0.0907388	0.615531	-0.233349	0.191237	-0.25921	0.14521	-0.196564	0.272916	-0.274859	0.12161	-0.254692	0.152604	-0.0945485	0.600715	-0.116784	0.517486	0.0124723	0.945079
AB01G04100	purple	0.69476	7.26e-06	0.877191	2.13e-11	0.305983	0.0833135	0.161419	0.369488	-0.141327	0.432742	0.722648	2.04e-06	0.467603	0.00607149	0.582583	0.000374671	-0.12623	0.483938	-0.0728347	0.687091	-0.0854304	0.636425	-0.139515	0.438725	-0.128431	0.476285	-0.0836547	0.643477	-0.0844688	0.64024	-0.12568	0.48586	-0.0948617	0.599504	-0.0750072	0.678248	-0.178354	0.320684	-0.0681713	0.706208	-0.00509762	0.977539	-0.115928	0.520582	-0.103769	0.56551	-0.121933	0.499059
AB09G02077	purple	0.693563	7.64e-06	0.824421	3.69e-09	0.58493	0.000350082	0.692827	7.88e-06	0.208372	0.244554	0.612846	0.000149813	0.317373	0.0719049	0.280705	0.113569	-0.526982	0.00162759	-0.26619	0.134303	0.237424	0.183378	-0.309223	0.0799354	-0.00374956	0.983478	-0.0777409	0.667181	0.0509585	0.778227	-0.0805755	0.655778	-0.229613	0.198645	-0.395856	0.0225846	-0.14768	0.412126	-0.314005	0.0751436	-0.260255	0.143537	0.233056	0.19181	0.00250961	0.988941	-0.297373	0.0928266
AB01G05966	purple	0.69335	7.71e-06	0.918235	5.21e-14	0.424183	0.0138854	0.458678	0.0072591	0.0226358	0.900496	0.700387	5.69e-06	0.392689	0.0237893	0.38543	0.026751	-0.454019	0.00795416	-0.121988	0.498864	0.0590657	0.744039	-0.370427	0.0338349	0.153063	0.395101	-0.066755	0.71205	-0.0437136	0.80913	-0.133792	0.457912	-0.276479	0.119341	-0.318878	0.0704932	-0.158679	0.377778	-0.264799	0.136427	-0.260432	0.143255	0.0415949	0.818224	0.0427085	0.813441	-0.202121	0.259311
AB08G05029	purple	0.692229	8.09e-06	0.80822	1.29e-08	0.562436	0.000657286	0.472004	0.00554982	0.150533	0.403051	0.612279	0.000152535	0.464574	0.00645435	0.219398	0.219913	-0.248584	0.16303	-0.229581	0.19871	-0.0541278	0.76481	-0.220074	0.218458	-0.0273642	0.879848	0.18352	0.306635	-0.0119414	0.947414	-0.0434216	0.810382	-0.202426	0.25858	-0.0565705	0.754514	-0.223122	0.211986	-0.0770798	0.669851	-0.152831	0.395825	0.0291824	0.871928	-0.0660948	0.714779	-0.33686	0.0552448
AB05G02576	purple	0.6922	8.1e-06	0.896418	1.75e-12	0.386422	0.0263294	0.265469	0.135401	-0.0886392	0.623761	0.856692	2.01e-10	0.509912	0.00243455	0.245027	0.169331	-0.2033	0.256484	-0.171512	0.339898	-0.0558155	0.757692	-0.155774	0.38668	-0.107209	0.552622	-0.0692857	0.701623	-0.0631189	0.727121	-0.107922	0.549968	-0.107806	0.550399	-0.101274	0.574943	-0.103032	0.568289	-0.0927672	0.607624	-0.0917114	0.611734	-0.0813755	0.652574	-0.0843837	0.640578	-0.110146	0.541725
AB04G03773	purple	0.691931	8.19e-06	0.873694	3.21e-11	0.361953	0.0384653	0.311066	0.0780611	-0.0421067	0.816025	0.566239	0.000592754	0.372436	0.032806	0.689647	9.02e-06	-0.31563	0.0735666	-0.0768769	0.670672	0.0228302	0.899646	-0.261919	0.140901	-0.00377761	0.983354	-0.110639	0.539909	-0.0499021	0.782714	-0.0236438	0.896089	-0.190208	0.289033	-0.219335	0.220048	-0.167972	0.350108	-0.176928	0.324633	-0.177637	0.322667	-0.0432646	0.811055	0.169393	0.345985	-0.164455	0.360433
AB03G00085	purple	0.691746	8.26e-06	0.82959	2.41e-09	0.412252	0.0171252	0.3559	0.0420766	0.0931683	0.606065	0.578475	0.00042141	0.310749	0.0783807	0.580061	0.000402779	-0.203609	0.255748	-0.0874659	0.62838	0.215792	0.227776	-0.18736	0.296448	0.0305376	0.866032	-0.0885447	0.624132	0.0204574	0.910031	-0.123215	0.494522	-0.163784	0.362423	-0.116103	0.519948	-0.219585	0.219509	-0.112582	0.532767	-0.073326	0.685088	-0.012315	0.94577	0.110139	0.541752	-0.16813	0.349649
AB09G02720	purple	0.691397	8.38e-06	0.784526	6.55e-08	0.566059	0.000595675	0.585627	0.000343063	0.32524	0.064762	0.613432	0.000147038	0.270284	0.128193	0.115452	0.522308	-0.518955	0.00197198	-0.135255	0.452967	0.155709	0.386882	-0.375131	0.0314665	-0.110114	0.541843	0.177678	0.322553	0.117754	0.513989	-0.120062	0.505716	-0.296956	0.0933075	-0.375558	0.0312581	-0.297557	0.0926153	-0.315327	0.0738585	-0.301084	0.0886302	0.0837154	0.643236	-0.00326873	0.985596	-0.286105	0.106501
AB04G06036	purple	0.691338	8.4e-06	0.706642	4.31e-06	0.497724	0.00320551	0.247233	0.165403	0.221086	0.216295	0.32322	0.0665406	0.35207	0.0444992	0.422264	0.0143688	-0.420556	0.0148108	0.187956	0.294884	0.243892	0.171378	-0.419399	0.0151168	-0.24943	0.161556	0.0195761	0.913892	-0.0361468	0.84171	-0.231741	0.194402	-0.333546	0.0578383	-0.35394	0.0433026	-0.515909	0.0021184	-0.283062	0.110442	-0.271363	0.126616	-0.301527	0.0881388	0.160228	0.373076	-0.155707	0.386889
AB08G03919	purple	0.690895	8.56e-06	0.919203	4.36e-14	0.332936	0.0583263	0.201378	0.261106	-0.131506	0.465699	0.762449	2.52e-07	0.567889	0.000566527	0.343085	0.050622	-0.229954	0.19796	-0.0728207	0.687148	-0.0841397	0.641548	-0.197061	0.271681	-0.122981	0.495349	-0.0877072	0.627429	-0.0887576	0.623295	-0.140991	0.433847	-0.139686	0.438158	-0.143811	0.424616	-0.185002	0.302678	-0.120502	0.504146	-0.119279	0.508514	-0.115631	0.521659	-0.0849474	0.63834	-0.139828	0.437688
AB11G04095	purple	0.69045	8.72e-06	0.841763	8.37e-10	0.611827	0.000154743	0.637412	6.62e-05	0.180781	0.314034	0.603977	0.000197868	0.336264	0.0557039	0.296987	0.0932717	-0.500631	0.00300467	-0.251492	0.158004	0.163246	0.364022	-0.256961	0.148858	0.039224	0.828427	-0.0316868	0.861039	-0.0232861	0.897652	0.152046	0.398287	-0.24292	0.173144	-0.351992	0.0445495	-0.170507	0.342776	-0.283622	0.109709	-0.318039	0.071277	0.0633846	0.726016	-0.0537507	0.766403	-0.289344	0.102424
AB09G02322	purple	0.689196	9.19e-06	0.816887	6.7e-09	0.683817	1.15e-05	0.344547	0.0495829	0.0388466	0.830054	0.450846	0.0084593	0.448781	0.00880241	0.31356	0.07558	-0.417839	0.0155373	0.0235854	0.896344	0.0579108	0.748882	-0.397299	0.0220527	-0.373068	0.0324879	-0.178987	0.318942	-0.0392938	0.828126	-0.349115	0.0464437	-0.305499	0.0838278	-0.289991	0.101624	-0.419514	0.0150861	-0.29757	0.0925998	-0.24153	0.175695	-0.173394	0.334544	-0.0308964	0.864473	0.0323961	0.857959
AB04G02271	purple	0.68889	9.31e-06	0.804783	1.65e-08	0.281575	0.112407	0.198818	0.267343	-0.104507	0.562734	0.345591	0.0488506	0.888698	5.03e-12	0.448346	0.00887619	-0.209389	0.242207	-0.137843	0.444286	-0.0624985	0.729703	-0.164899	0.359118	-0.0957167	0.596203	-0.0606781	0.737295	-0.0606175	0.737548	-0.0914745	0.612658	-0.110637	0.539916	-0.115091	0.523618	-0.0460444	0.799155	-0.0969367	0.591507	-0.0940871	0.602502	-0.0792043	0.661285	-0.0804829	0.65615	-0.111844	0.535474
AB04G02284	purple	0.68886	9.32e-06	0.846287	5.52e-10	0.320025	0.0694313	0.216698	0.225782	-0.102255	0.571225	0.505493	0.00269304	0.85473	2.44e-10	0.290836	0.100586	-0.205725	0.250735	-0.132761	0.461416	-0.0615393	0.7337	-0.16287	0.365144	-0.103475	0.566618	-0.0655378	0.717084	-0.0634552	0.725723	-0.108305	0.548543	-0.112191	0.534201	-0.111362	0.537245	-0.0638623	0.724031	-0.0973047	0.590093	-0.0949149	0.599299	-0.0863365	0.632838	-0.0543398	0.763915	-0.110256	0.54132
AB03G05973	purple	0.688841	9.33e-06	0.8199	5.3e-09	0.376612	0.0307491	0.144768	0.421507	-0.130621	0.468734	0.537721	0.00124967	0.431437	0.0121797	0.674062	1.7e-05	-0.211022	0.23847	-0.0558665	0.757477	-0.107623	0.551079	-0.0962976	0.593965	-0.168402	0.348858	-0.0966085	0.592769	-0.116414	0.518822	-0.135477	0.452217	-0.105054	0.56068	-0.164406	0.360577	-0.224999	0.208066	-0.147431	0.412925	-0.14438	0.422766	-0.17204	0.338389	-0.0751303	0.677749	-0.0501161	0.781805
AB01G00039	purple	0.687897	9.71e-06	0.940422	4.51e-16	0.463712	0.00656697	0.334186	0.0573298	-0.134193	0.456554	0.705623	4.51e-06	0.479644	0.00473533	0.37354	0.0322516	-0.414956	0.0163406	-0.145045	0.420609	-0.115547	0.521963	-0.354153	0.0431685	-0.136904	0.447425	-0.131386	0.46611	-0.111251	0.537655	-0.174737	0.330756	-0.247463	0.164998	-0.283206	0.110253	-0.136285	0.4495	-0.228261	0.201374	-0.218065	0.222798	-0.0478734	0.791349	0.144756	0.421546	-0.13174	0.4649
AB02G05021	purple	0.687774	9.76e-06	0.746312	6.16e-07	0.420781	0.0147519	0.369883	0.0341177	0.123745	0.492653	0.463741	0.00656323	0.466494	0.00620929	0.451476	0.0083569	-0.384748	0.0270444	-0.00467539	0.979399	0.040104	0.824636	-0.375237	0.0314144	-0.160316	0.372811	0.057147	0.75209	0.080198	0.657293	-0.144201	0.423346	-0.289299	0.102479	-0.268504	0.130823	-0.194229	0.278767	-0.23883	0.180722	-0.236967	0.184248	-0.0245843	0.891979	-0.182712	0.308806	0.144476	0.422453
AB01G05967	purple	0.686909	1.01e-05	0.912651	1.4e-13	0.328637	0.0618564	0.441842	0.0100433	-0.047358	0.793547	0.638852	6.3e-05	0.558445	0.000731621	0.440253	0.0103473	-0.421608	0.0145373	-0.17881	0.319428	-0.0526319	0.771135	-0.320486	0.0690087	0.148975	0.407994	-0.051891	0.774273	-0.0214626	0.90563	-0.0741896	0.681571	-0.229975	0.197918	-0.288005	0.104095	-0.0330485	0.855129	-0.226641	0.204679	-0.226903	0.204141	0.124423	0.490267	-0.0432416	0.811154	-0.189268	0.291466
AB10G03163	purple	0.686878	1.01e-05	0.643146	5.42e-05	0.250486	0.15973	0.230928	0.196014	0.130396	0.469507	0.415022	0.016322	0.580474	0.000398051	0.496557	0.00328938	-0.160503	0.372248	-0.218798	0.221207	-0.0723684	0.688994	0.0241556	0.893851	-0.0764923	0.672228	0.185374	0.301688	0.257795	0.147497	-0.0225173	0.901015	-0.0389111	0.829776	-0.00397801	0.982471	-0.016602	0.926936	-0.0924697	0.608781	-0.128063	0.477559	-0.0603926	0.738487	-0.157686	0.380808	-0.15507	0.388859
AB04G04985	purple	0.686707	1.02e-05	0.762986	2.44e-07	0.328561	0.0619199	0.319435	0.0699761	0.0365604	0.839923	0.745186	6.54e-07	0.326964	0.063274	0.349133	0.046432	-0.335793	0.0560698	-0.323445	0.0663411	0.114056	0.527384	-0.242148	0.174558	-0.16644	0.354583	-0.00825578	0.963631	-0.0589209	0.744646	-0.0914313	0.612827	-0.18316	0.307601	-0.159191	0.376221	0.0434352	0.810324	-0.147381	0.413083	-0.151154	0.401091	-0.087585	0.62791	-0.127368	0.479974	-0.221235	0.215978
AB02G05251	purple	0.686335	1.04e-05	0.865385	8.11e-11	0.59655	0.000248227	0.464833	0.00642087	0.0326587	0.85682	0.408534	0.0182554	0.521649	0.00184993	0.336118	0.0558169	-0.529372	0.0015358	-0.112388	0.53348	-0.0231803	0.898115	-0.483483	0.00436635	-0.1403	0.436126	-0.0340568	0.850757	-0.117545	0.51474	-0.15633	0.384969	-0.407022	0.0187321	-0.322623	0.0670734	-0.246536	0.166637	-0.289922	0.101708	-0.350169	0.0457425	-0.0221358	0.902683	0.027962	0.877243	-0.136397	0.449122
AB01G03498	purple	0.685155	1.09e-05	0.874573	2.9e-11	0.25932	0.145033	0.238177	0.181952	-0.151086	0.401306	0.479038	0.00479592	0.662569	2.66e-05	0.632987	7.71e-05	-0.282597	0.111054	-0.148418	0.409768	-0.100277	0.578732	-0.228	0.201904	-0.106197	0.556397	-0.0730851	0.68607	-0.0921856	0.609887	-0.110062	0.542038	-0.150586	0.402885	-0.180835	0.313888	-0.0607323	0.737068	-0.139129	0.440006	-0.133135	0.460142	0.0202767	0.910823	-0.0134127	0.940945	-0.152468	0.396962
AB08G00315	purple	0.684551	1.12e-05	0.820289	5.14e-09	0.295412	0.0951052	0.180297	0.315356	-0.104685	0.562062	0.564347	0.000624113	0.349618	0.0461079	0.803623	1.79e-08	-0.194248	0.278718	-0.106818	0.554079	-0.0616931	0.733058	-0.146965	0.414418	-0.098683	0.584812	-0.0649055	0.719703	-0.0675705	0.708684	-0.110135	0.541768	-0.107601	0.551162	-0.117707	0.514157	-0.168241	0.349326	-0.0985828	0.585196	-0.0966898	0.592456	-0.0906611	0.615835	-0.0811005	0.653675	-0.103654	0.565941
AB01G07329	purple	0.684435	1.12e-05	0.737337	9.85e-07	0.590745	0.000295227	0.281109	0.113028	0.253676	0.154303	0.465207	0.00637267	0.371876	0.03309	0.190227	0.288982	-0.313392	0.0757454	0.131211	0.466711	0.00118821	0.994764	-0.357078	0.0413534	-0.286599	0.105872	0.19465	0.277705	0.186359	0.299082	-0.312441	0.0766851	-0.2947	0.0959419	-0.21261	0.234873	-0.48974	0.00381808	-0.240013	0.178507	-0.170597	0.342519	-0.248923	0.162438	0.139532	0.438668	-0.068911	0.703164
AB02G00334	purple	0.684181	1.13e-05	0.928561	6.92e-15	0.285033	0.107878	0.13544	0.452341	-0.171496	0.339942	0.603015	0.000203833	0.578215	0.000424533	0.56361	0.000636739	-0.249868	0.160798	0.0130693	0.942454	-0.104885	0.561314	-0.234015	0.189936	-0.129581	0.47231	-0.103914	0.564964	-0.107553	0.551339	-0.153526	0.393655	-0.162243	0.367018	-0.181254	0.31275	-0.22369	0.210794	-0.145144	0.42029	-0.141766	0.431301	-0.130627	0.468713	0.0972392	0.590345	-0.14348	0.425693
AB10G03439	purple	0.684054	1.14e-05	0.709681	3.75e-06	0.489562	0.00383283	0.712221	3.34e-06	0.32037	0.0691147	0.418434	0.0153757	0.421812	0.0144847	0.319611	0.0698129	-0.517985	0.00201762	-0.299508	0.0903943	0.170633	0.342414	-0.37409	0.0319783	0.252498	0.156293	0.0890305	0.622224	0.208378	0.244541	0.173223	0.335029	-0.299161	0.090786	-0.350255	0.0456859	-0.0019723	0.991309	-0.241579	0.175604	-0.272773	0.12458	0.155404	0.387823	-0.183907	0.305598	-0.31167	0.077455
AB03G02058	purple	0.683818	1.15e-05	0.943775	1.88e-16	0.488099	0.00395582	0.365821	0.0362921	-0.113764	0.528448	0.833009	1.81e-09	0.441289	0.0101483	0.276541	0.119254	-0.324994	0.0649767	-0.209398	0.242186	-0.0986343	0.584999	-0.241674	0.175428	-0.089834	0.619072	-0.122075	0.498554	-0.103535	0.56639	-0.113914	0.527901	-0.177382	0.323372	-0.192571	0.28297	-0.129897	0.471224	-0.166019	0.355818	-0.167537	0.351375	-0.0225184	0.90101	-0.0478452	0.791469	-0.193145	0.281511
AB10G00842	purple	0.683701	1.15e-05	0.931984	3.31e-15	0.55417	0.000819379	0.470854	0.00568227	-0.0967902	0.59207	0.694965	7.2e-06	0.546382	0.00100332	0.314572	0.0745905	-0.318323	0.0710107	-0.300264	0.0895446	-0.0991805	0.582911	-0.235982	0.186133	-0.122498	0.497057	-0.121942	0.499025	-0.0907901	0.615331	-0.14276	0.428044	-0.169596	0.345401	-0.124897	0.488603	-0.0923563	0.609222	-0.160359	0.372683	-0.154771	0.389783	0.137171	0.446531	-0.115988	0.520366	-0.206268	0.249459
AB08G02083	purple	0.683513	1.16e-05	0.927307	8.98e-15	0.329109	0.0614607	0.29106	0.100312	-0.131327	0.466313	0.774644	1.22e-07	0.390361	0.0247083	0.574145	0.000476213	-0.250222	0.160186	-0.144232	0.423246	-0.0833248	0.644791	-0.204311	0.254076	-0.015207	0.933061	-0.0886081	0.623883	-0.0862981	0.63299	-0.0167977	0.926077	-0.136703	0.448098	-0.14799	0.411133	-0.0939391	0.603075	-0.119894	0.506315	-0.119375	0.508173	-0.00183251	0.991925	0.00621605	0.972612	-0.145361	0.419588
AB01G02304	purple	0.682904	1.19e-05	0.669238	2.06e-05	0.448003	0.0089346	0.225902	0.206199	0.117973	0.513202	0.443225	0.00978473	0.348864	0.0466122	0.438922	0.010608	-0.199503	0.265664	-0.0958809	0.59557	0.0270274	0.881316	-0.220485	0.217578	-0.214355	0.230964	0.0564618	0.754971	0.0132423	0.941694	-0.20879	0.243589	-0.146929	0.414533	-0.146001	0.41752	-0.300497	0.0892836	-0.084164	0.641451	-0.0782612	0.665083	-0.19975	0.265061	-0.0647463	0.720363	-0.154306	0.391226
AB01G07396	purple	0.68229	1.22e-05	0.910288	2.08e-13	0.37287	0.032587	0.37385	0.0320973	-0.0911906	0.613766	0.724223	1.89e-06	0.573364	0.000486736	0.412409	0.0170789	-0.207207	0.247262	-0.246248	0.167148	-0.0187185	0.917651	-0.095688	0.596314	0.00757879	0.966611	-0.0783912	0.664559	-0.0990758	0.583311	0.0349765	0.846774	-0.0675303	0.70885	-0.0715283	0.692428	-0.0427255	0.813368	-0.105256	0.559921	-0.0881364	0.625739	0.075768	0.675162	-0.0742177	0.681457	-0.190445	0.288421
AB05G04146	purple	0.681342	1.27e-05	0.813343	8.78e-09	0.414289	0.0165313	0.520815	0.00188702	-0.0416062	0.818175	0.555142	0.000798643	0.585726	0.000342074	0.416897	0.0157962	-0.352825	0.0440132	-0.482675	0.00444192	-0.0328197	0.856121	-0.177363	0.323426	0.0391948	0.828553	-0.0712765	0.693458	-0.0268386	0.882139	-0.080535	0.655941	-0.119096	0.50917	-0.150375	0.40355	0.121417	0.500891	-0.169102	0.346827	-0.149592	0.406031	0.239542	0.179385	-0.184625	0.30368	-0.166231	0.355196
AB02G01639	purple	0.680149	1.34e-05	0.759867	2.92e-07	0.438353	0.0107212	0.401254	0.0206477	0.143572	0.425392	0.502395	0.00288815	0.415635	0.0161484	0.31272	0.0764087	-0.548777	0.000943242	0.0141559	0.937679	0.0512419	0.777025	-0.537986	0.0012414	-0.236386	0.185359	0.0325951	0.857096	0.109722	0.543291	-0.234173	0.189628	-0.39603	0.0225202	-0.412849	0.0169496	-0.193999	0.279346	-0.342151	0.0512956	-0.321827	0.067789	-0.0488578	0.787156	-0.08953	0.620264	0.0691766	0.702072
AB08G04483	purple	0.679975	1.34e-05	0.930229	4.85e-15	0.515836	0.00212201	0.363115	0.0378019	-0.0637106	0.724662	0.738832	9.12e-07	0.360875	0.0390897	0.338315	0.0541357	-0.412214	0.0171365	-0.0708099	0.695369	-0.0567606	0.753714	-0.37157	0.0332461	-0.0680651	0.706646	-0.11199	0.534938	-0.108511	0.547777	-0.193684	0.280143	-0.276728	0.118995	-0.288222	0.103823	-0.270749	0.127511	-0.25688	0.14899	-0.236653	0.184848	-0.0721563	0.68986	-0.0202217	0.911064	-0.123052	0.495097
AB03G04108	purple	0.679657	1.36e-05	0.844006	6.82e-10	0.73159	1.32e-06	0.527997	0.00158804	0.157888	0.380188	0.52708	0.00162377	0.339416	0.0533075	0.298553	0.0914755	-0.393855	0.0233397	-0.0156636	0.931056	0.0309567	0.864211	-0.306775	0.0824777	-0.193263	0.28121	-0.0228431	0.899589	0.02078	0.908618	-0.187692	0.295576	-0.277157	0.1184	-0.31452	0.0746406	-0.444735	0.00950909	-0.259578	0.144619	-0.231906	0.194074	0.0143174	0.936969	-0.00748978	0.967003	-0.148499	0.409511
AB08G02976	purple	0.678984	1.4e-05	0.879167	1.68e-11	0.651698	3.99e-05	0.412846	0.0169504	0.0630879	0.72725	0.76117	2.71e-07	0.275024	0.121377	0.278862	0.116059	-0.186345	0.299119	-0.111408	0.537077	0.0515406	0.775758	-0.201452	0.260925	-0.204213	0.254309	-0.0489952	0.786571	-0.0639537	0.723652	-0.189089	0.29193	-0.175261	0.329284	-0.0111494	0.950897	-0.371947	0.0330539	-0.110038	0.542125	-0.0919581	0.610772	0.00335262	0.985227	0.0962171	0.594275	-0.259947	0.144028
AB09G03268	purple	0.678819	1.41e-05	0.773184	1.33e-07	0.364627	0.0369518	0.279247	0.115536	0.112359	0.533585	0.727133	1.64e-06	0.203189	0.25675	0.468774	0.00592875	-0.180838	0.313879	-0.140384	0.435851	0.127561	0.479303	-0.125706	0.485767	-0.118692	0.510617	0.0439707	0.808029	0.033146	0.854706	-0.0508373	0.778742	-0.140337	0.436004	-0.115225	0.523132	-0.229154	0.199568	-0.0370478	0.837816	-0.133215	0.459873	-0.104649	0.562201	-0.0164221	0.927726	-0.144868	0.421183
AB08G04756	purple	0.678431	1.43e-05	0.803709	1.78e-08	0.538569	0.00122339	0.341111	0.0520532	-0.0140115	0.938313	0.317463	0.0718191	0.649742	4.28e-05	0.476329	0.00507509	-0.248523	0.163136	-0.150536	0.403042	0.0776918	0.667379	-0.255892	0.150615	-0.0666762	0.712375	-0.146659	0.415403	-0.0953009	0.597807	-0.099927	0.580064	-0.215006	0.229516	-0.0732989	0.685198	-0.179976	0.316232	-0.127172	0.480654	-0.142383	0.429278	-0.106268	0.556132	0.101813	0.572898	-0.0445159	0.805693
AB03G05839	purple	0.678297	1.44e-05	0.731941	1.3e-06	0.264032	0.137608	0.189724	0.290282	0.0249716	0.890287	0.439577	0.0104791	0.677208	1.5e-05	0.494362	0.00345226	-0.0492749	0.785381	-0.134375	0.455938	-0.0695179	0.700669	0.182526	0.309307	-0.116843	0.517274	0.077549	0.667956	0.12924	0.47349	-0.110127	0.541797	0.0517437	0.774897	-0.0579666	0.748648	-0.151289	0.400668	-0.0860406	0.634009	0.0138343	0.939092	-0.0107825	0.952511	-0.125975	0.484829	-0.145109	0.420403
AB06G00829	purple	0.678252	1.44e-05	0.847055	5.14e-10	0.322235	0.0674216	0.363814	0.0374072	0.0194282	0.91454	0.683488	1.17e-05	0.471278	0.0056331	0.454086	0.00794368	-0.148733	0.408764	-0.224096	0.209946	-0.0270984	0.881006	-0.222418	0.21347	-0.0330495	0.855124	0.0565	0.754811	0.0633576	0.726128	-0.12748	0.479582	-0.132462	0.462435	0.0781735	0.665436	-0.0573104	0.751404	-0.0602555	0.739061	-0.0248946	0.890623	0.154964	0.389185	-0.0289836	0.872793	-0.123897	0.492116
ABUnG00248	purple	0.677582	1.48e-05	0.804352	1.7e-08	0.332595	0.0586004	0.228412	0.201069	-0.0882315	0.625364	0.520198	0.00191483	0.768879	1.73e-07	0.34563	0.0488237	-0.115433	0.522377	-0.207016	0.247706	-0.0193013	0.915097	-0.052914	0.769941	-0.00241989	0.989336	-0.0517358	0.77493	-0.0878799	0.626748	-0.101726	0.573226	-0.0045632	0.979893	0.0763518	0.672796	-0.0507012	0.779319	-0.0894048	0.620755	-0.0612294	0.734993	-0.0518037	0.774643	-0.0638517	0.724075	-0.0573325	0.751311
AB05G05087	purple	0.677574	1.48e-05	0.666556	2.28e-05	0.365611	0.0364074	0.258826	0.145827	0.145435	0.419349	0.663359	2.58e-05	0.443583	0.00971888	0.241875	0.17506	0.0699112	0.699054	-0.226177	0.205632	-0.034819	0.847456	0.0284273	0.875215	-0.146475	0.415995	0.0664387	0.713357	0.314917	0.0742553	-0.141535	0.432059	0.199011	0.266869	0.0437056	0.809165	-0.0617136	0.732973	-0.0787869	0.662965	0.353917	0.0433177	-0.0266881	0.882796	-0.120942	0.502578	-0.115116	0.523525
AB11G03243	purple	0.676142	1.57e-05	0.942823	2.42e-16	0.364702	0.0369105	0.244746	0.169836	-0.139271	0.439534	0.792648	3.84e-08	0.501423	0.00295188	0.345633	0.0488218	-0.239341	0.179763	-0.0899476	0.618627	-0.0783422	0.664756	-0.183557	0.306537	-0.106849	0.553961	-0.104831	0.561517	-0.0980079	0.587396	-0.12829	0.476772	-0.148071	0.410877	-0.161999	0.367748	-0.169688	0.345135	-0.123599	0.493169	-0.129818	0.471493	-0.0482696	0.789661	0.103169	0.567769	-0.131189	0.466785
AB08G03338	purple	0.675652	1.6e-05	0.839652	1.01e-09	0.678529	1.43e-05	0.367636	0.0353068	0.0805405	0.655918	0.702158	5.26e-06	0.227789	0.202334	0.230827	0.196217	-0.333854	0.0575936	-0.0506781	0.779418	0.113812	0.528273	-0.370539	0.0337764	-0.178413	0.320522	-0.144502	0.422369	-0.0370617	0.837757	-0.0630031	0.727602	-0.281168	0.11295	-0.185581	0.301139	-0.334757	0.0568799	-0.134803	0.45449	-0.224329	0.20946	-0.27058	0.127759	0.0108169	0.95236	-0.186177	0.299564
AB10G00267	purple	0.675489	1.61e-05	0.822793	4.21e-09	0.698489	6.18e-06	0.381076	0.0286686	0.0332645	0.854192	0.587919	0.000320842	0.395203	0.022829	0.254766	0.152481	-0.328262	0.0621718	-0.0617028	0.733018	-0.0281313	0.876505	-0.332209	0.0589111	-0.320988	0.0685498	-0.0903085	0.617214	-0.0292299	0.871721	-0.287591	0.104616	-0.26196	0.140837	-0.187712	0.295524	-0.326517	0.0636577	-0.212806	0.234433	-0.19268	0.282692	-0.117122	0.516266	-0.110201	0.541524	-0.00209759	0.990757
AB10G05468	purple	0.675456	1.61e-05	0.901028	8.91e-13	0.602521	0.000206957	0.283552	0.109799	-0.0983972	0.585906	0.534276	0.0013615	0.512085	0.00231557	0.432013	0.0120522	-0.267371	0.132518	-0.0533674	0.768023	-0.126452	0.483164	-0.231614	0.194653	-0.267103	0.132921	-0.132105	0.463653	-0.0778948	0.66656	-0.249128	0.162081	-0.170302	0.343366	-0.110825	0.539223	-0.328884	0.0616486	-0.173289	0.334842	-0.188877	0.292483	-0.106597	0.554902	0.0455852	0.801118	-0.181723	0.311476
AB03G01620	purple	0.675412	1.62e-05	0.624529	0.000102502	0.456176	0.00762558	0.467332	0.00610488	0.301232	0.088465	0.651993	3.94e-05	0.280336	0.114065	0.223302	0.211609	-0.137446	0.445609	-0.262001	0.140772	0.307341	0.0818847	-0.200458	0.263335	-0.251691	0.157665	0.118183	0.512447	0.0989798	0.583678	-0.173007	0.33564	-0.155148	0.388615	0.0134057	0.940976	-0.182588	0.30914	0.0218834	0.903788	-0.0331437	0.854716	0.115886	0.520733	-0.265681	0.135077	0.0333136	0.853979
AB04G05725	purple	0.674783	1.66e-05	0.875495	2.6e-11	0.53902	0.00120963	0.551847	0.000870855	-0.0238124	0.895352	0.671588	1.88e-05	0.463369	0.00661238	0.288226	0.103817	-0.433029	0.01183	-0.365982	0.036204	-0.0630064	0.727589	-0.327186	0.0630845	0.114188	0.526903	-0.0732423	0.685429	-0.0898605	0.618968	0.128996	0.474329	-0.234469	0.189055	-0.249078	0.162168	0.0573385	0.751285	-0.204994	0.252459	-0.19891	0.267118	0.0513162	0.77671	-0.0555028	0.759009	-0.256811	0.149102
AB09G01779	purple	0.674035	1.71e-05	0.831161	2.12e-09	0.559876	0.000704166	0.335143	0.0565767	0.0692868	0.701619	0.755457	3.74e-07	0.303081	0.0864327	0.19773	0.270024	-0.252468	0.156343	-0.085874	0.634668	0.0936078	0.604359	-0.310847	0.078282	-0.190082	0.289357	-0.0803942	0.656505	-0.044529	0.805637	-0.214932	0.22968	-0.236699	0.184759	-0.114846	0.524506	-0.362901	0.0379231	-0.0988928	0.58401	-0.115643	0.521613	-0.151224	0.400872	-0.0501939	0.781474	-0.232919	0.19208
AB06G01654	purple	0.673244	1.76e-05	0.931113	4.01e-15	0.334808	0.0568394	0.171374	0.340292	-0.138712	0.44139	0.759408	2.99e-07	0.456782	0.00753545	0.414383	0.0165043	-0.243659	0.171801	0.0043422	0.980867	-0.0526861	0.770905	-0.218447	0.221967	-0.11963	0.507258	-0.129588	0.472286	-0.108706	0.547056	-0.135358	0.452617	-0.161773	0.368424	-0.173626	0.333887	-0.232844	0.192227	-0.122809	0.495958	-0.155343	0.388014	-0.136647	0.448285	0.157356	0.381817	-0.153142	0.394854
AB10G04497	purple	0.67308	1.77e-05	0.707016	4.23e-06	0.388071	0.0256403	0.275568	0.120612	0.0265832	0.883253	0.384793	0.0270248	0.34528	0.0490677	0.627936	9.15e-05	-0.318481	0.0708627	-0.149064	0.407711	-0.187579	0.295873	-0.284396	0.108701	-0.131033	0.467321	0.10315	0.567844	0.0479147	0.791173	-0.160542	0.372128	-0.184144	0.304966	-0.284842	0.108123	-0.20586	0.250416	-0.185071	0.302494	-0.121082	0.50208	-0.0571057	0.752263	-0.167746	0.350764	-0.0861045	0.633756
AB02G06020	purple	0.67286	1.79e-05	0.810658	1.07e-08	0.498095	0.00317926	0.300919	0.0888128	-0.0925502	0.608468	0.355398	0.0423878	0.572975	0.000492058	0.537085	0.00126967	-0.322626	0.0670713	-0.163904	0.362065	-0.113136	0.530741	-0.25483	0.152375	-0.14225	0.429712	-0.134285	0.456243	-0.101552	0.573889	-0.191303	0.286213	-0.17433	0.331902	-0.202099	0.259364	-0.210452	0.239769	-0.174975	0.330088	-0.167204	0.352345	-0.0488371	0.787244	-0.038663	0.830845	-0.187553	0.295941
AB03G01393	purple	0.671492	1.89e-05	0.717801	2.58e-06	0.507636	0.00256485	0.549899	0.000916182	0.162296	0.36686	0.38521	0.0268455	0.515835	0.00212206	0.308232	0.0809571	-0.449406	0.00869729	-0.301432	0.0882434	0.0760399	0.67406	-0.349443	0.0462244	0.162364	0.366656	0.0738886	0.682796	-0.0112421	0.950489	0.209922	0.240983	-0.256834	0.149066	-0.278322	0.116797	0.0997137	0.580877	-0.219856	0.218926	-0.223158	0.21191	-0.0443839	0.806259	0.048525	0.788573	-0.170375	0.343158
AB04G02586	purple	0.671465	1.89e-05	0.927631	8.4e-15	0.372932	0.0325561	0.334567	0.057029	-0.149858	0.405188	0.798941	2.5e-08	0.48978	0.00381475	0.403718	0.0198104	-0.263036	0.139154	-0.219951	0.218723	-0.107206	0.552633	-0.165931	0.356075	-0.0228197	0.899692	-0.111203	0.537831	-0.108582	0.547516	-0.0368908	0.838495	-0.116876	0.517153	-0.151178	0.401016	-0.0689525	0.702993	-0.12896	0.474456	-0.130697	0.468472	0.0393377	0.827937	-0.099335	0.582322	-0.171544	0.339805
AB09G03094	purple	0.670861	1.93e-05	0.83398	1.66e-09	0.340401	0.0525763	0.238992	0.180417	-0.0896271	0.619883	0.59498	0.000260229	0.810138	1.12e-08	0.164608	0.359977	-0.197967	0.269437	-0.163016	0.364707	-0.0551739	0.760396	-0.150777	0.402282	-0.102316	0.570993	-0.0626323	0.729146	-0.057709	0.749729	-0.10173	0.573214	-0.103899	0.565022	-0.0979828	0.587493	-0.0442289	0.806922	-0.0897926	0.619234	-0.0871079	0.629792	-0.0780016	0.66613	-0.0796832	0.65936	-0.106358	0.555795
AB09G01319	purple	0.666524	2.29e-05	0.860477	1.36e-10	0.678348	1.44e-05	0.69543	7.05e-06	0.0883685	0.624825	0.65363	3.71e-05	0.342146	0.051299	0.212192	0.235817	-0.531491	0.00145822	-0.329744	0.0609311	0.070104	0.698263	-0.403169	0.0199944	0.0189508	0.916633	-0.102811	0.569124	-0.0630419	0.727441	-0.0433981	0.810483	-0.305376	0.0839592	-0.307024	0.0822168	-0.0978584	0.587969	-0.284253	0.108886	-0.283447	0.109937	0.178475	0.320351	-0.118758	0.510381	-0.242402	0.174091
AB09G01084	purple	0.665744	2.36e-05	0.879104	1.69e-11	0.531943	0.00144215	0.344422	0.0496709	-0.00611973	0.973037	0.555991	0.000780929	0.466325	0.00623051	0.362592	0.0380996	-0.294801	0.0958235	-0.0472615	0.793958	0.0219907	0.903318	-0.249091	0.162146	0.106505	0.555249	-0.0840514	0.641899	-0.124926	0.4885	0.060292	0.738908	-0.234974	0.188075	-0.193028	0.281807	-0.269552	0.129269	-0.14146	0.432304	-0.204141	0.254481	-0.177027	0.324356	0.0253648	0.88857	-0.271901	0.125837
AB10G03711	purple	0.665593	2.37e-05	0.935136	1.62e-15	0.526608	0.00164241	0.402354	0.0202704	-0.0537794	0.766282	0.71885	2.45e-06	0.451937	0.00828259	0.289898	0.101738	-0.345772	0.0487247	-0.140524	0.435389	-0.123837	0.492329	-0.213101	0.233769	-0.0814686	0.652201	-0.0367042	0.839301	-0.0680616	0.70666	-0.120671	0.503544	-0.165458	0.357468	-0.209518	0.24191	-0.250135	0.160336	-0.213081	0.233814	-0.210305	0.240106	0.0316788	0.861074	-0.0692787	0.701652	-0.294989	0.0956019
AB05G06433	purple	0.665436	2.38e-05	0.764204	2.27e-07	0.370007	0.0340529	0.172833	0.336134	-0.0192337	0.915393	0.408179	0.0183663	0.473118	0.00542403	0.586621	0.000333267	-0.191421	0.285911	-0.107025	0.553308	-0.125548	0.48632	-0.121734	0.499762	-0.166391	0.354725	0.110474	0.540516	-0.0531063	0.769127	-0.113134	0.530749	-0.192004	0.284417	-0.0906805	0.615759	-0.209412	0.242154	-0.0311454	0.863391	-0.184286	0.304586	-0.152222	0.397735	-0.119827	0.506556	-0.215843	0.227665
AB02G03404	purple	0.665094	2.42e-05	0.809216	1.2e-08	0.569542	0.000541311	0.365061	0.0367113	0.182255	0.31004	0.531557	0.00145587	0.30893	0.0802364	0.312961	0.0761705	-0.373664	0.0321897	0.181407	0.312335	0.126821	0.481876	-0.440403	0.0103184	-0.0718194	0.691237	-0.00649093	0.971402	0.0706955	0.695837	-0.104899	0.56126	-0.308509	0.0806709	-0.34014	0.0527695	-0.404767	0.0194627	-0.264387	0.137061	-0.215119	0.229264	-0.199582	0.265471	0.102502	0.57029	-0.0423931	0.814795
AB01G02041	purple	0.665007	2.42e-05	0.937367	9.58e-16	0.511928	0.00232401	0.49355	0.00351422	-0.0710099	0.69455	0.619466	0.000121051	0.51492	0.00216797	0.362277	0.0382795	-0.440236	0.0103507	-0.139414	0.43906	-0.0375748	0.83554	-0.439858	0.0104243	-0.0633808	0.726032	-0.123083	0.494989	-0.106279	0.556092	-0.149933	0.40495	-0.289886	0.101753	-0.287558	0.104657	-0.132043	0.463864	-0.262876	0.139404	-0.203065	0.257047	0.144661	0.421854	-0.0100832	0.955588	-0.0952654	0.597944
AB02G03395	purple	0.663717	2.55e-05	0.947738	6.23e-17	0.416022	0.0160398	0.330845	0.0600223	-0.150808	0.402182	0.75862	3.13e-07	0.416856	0.0158076	0.479024	0.00479736	-0.318537	0.0708112	-0.130612	0.468765	-0.12514	0.487752	-0.263954	0.137729	-0.0429057	0.812595	-0.12775	0.478646	-0.11724	0.515841	-0.0821126	0.649626	-0.199993	0.264467	-0.194457	0.278191	-0.179532	0.317447	-0.175211	0.329425	-0.1765	0.325822	-0.00768174	0.966158	-0.0762113	0.673365	-0.16234	0.366725
AB07G02192	purple	0.663429	2.58e-05	0.777844	1e-07	0.475904	0.00512014	0.42728	0.0131342	0.0440852	0.807538	0.76569	2.08e-07	0.348948	0.0465555	0.297324	0.0928827	-0.132403	0.462635	-0.341642	0.0516654	0.0942945	0.601698	-0.00894148	0.960612	0.0150639	0.93369	-0.130609	0.468776	0.0238886	0.895018	-0.0704193	0.69697	-0.0129112	0.943149	0.0733914	0.684821	-0.093156	0.606113	-0.0447619	0.80464	-0.0977094	0.58854	0.0991109	0.583177	-0.165744	0.356627	-0.203647	0.255656
AB02G06525	purple	0.662589	2.66e-05	0.799674	2.37e-08	0.461182	0.00690739	0.387214	0.0259965	0.0264031	0.884039	0.751953	4.54e-07	0.283073	0.110427	0.468762	0.00593023	-0.0904486	0.616666	-0.258424	0.146477	0.0621245	0.73126	0.12783	0.478368	-0.0688809	0.703288	-0.039287	0.828155	-0.0208698	0.908225	-0.0429155	0.812553	0.000650807	0.997132	-0.0300275	0.86825	-0.172407	0.337344	-0.0245416	0.892165	-0.0768084	0.670949	0.11277	0.532079	-0.0789714	0.662222	-0.172111	0.338189
AB01G06844	purple	0.662316	2.69e-05	0.850143	3.83e-10	0.556845	0.000763435	0.467903	0.00603464	0.0726741	0.687746	0.478899	0.00480989	0.446123	0.0092613	0.333525	0.0578548	-0.514806	0.00217374	-0.0448146	0.804414	-0.0638502	0.724081	-0.455814	0.00767997	0.0942116	0.602019	-0.0224189	0.901445	3.05e-05	0.999866	-0.0256268	0.887427	-0.349235	0.0463635	-0.34922	0.0463733	-0.240066	0.178407	-0.314372	0.074785	-0.313297	0.0758384	-0.0879679	0.626402	-0.0250262	0.890048	-0.302845	0.0866901
AB08G04880	purple	0.661551	2.77e-05	0.864214	9.2e-11	0.292701	0.0983242	0.259506	0.144734	-0.182365	0.309743	0.652061	3.93e-05	0.679602	1.37e-05	0.337784	0.0545382	-0.294592	0.0960702	-0.258673	0.146074	-0.130036	0.470744	-0.140433	0.435687	-0.0984064	0.58587	-0.1135	0.52941	-0.0996811	0.581001	-0.0449445	0.803859	-0.121795	0.499549	-0.183251	0.307356	0.0527817	0.770501	-0.14147	0.432272	-0.142389	0.429257	-0.0198321	0.912771	-0.0528173	0.77035	-0.191017	0.286948
AB05G03707	purple	0.661058	2.82e-05	0.577627	0.000431679	0.261707	0.141236	0.51567	0.00213031	0.361168	0.0389192	0.364539	0.0370012	0.530551	0.00149221	0.28535	0.107468	-0.21117	0.238132	-0.387562	0.0258516	0.284256	0.108883	0.00156521	0.993103	0.0060447	0.973367	0.199979	0.264502	0.292885	0.0981026	0.0988205	0.584287	-0.0924264	0.608949	-0.0650136	0.719255	0.0629675	0.727751	-0.0458678	0.79991	-0.124779	0.489016	0.261764	0.141147	-0.146238	0.416756	-0.30142	0.0882568
AB06G01330	purple	0.66077	2.85e-05	0.802795	1.9e-08	0.393275	0.0235626	0.259169	0.145275	-0.0439872	0.807958	0.536158	0.00129936	0.370567	0.0337622	0.606437	0.000183325	-0.290753	0.100687	-0.0775406	0.66799	0.0630955	0.727218	-0.248746	0.162747	-0.031009	0.863983	-0.121589	0.500278	-0.111451	0.536918	-0.0700973	0.69829	-0.16238	0.366606	-0.199208	0.266385	-0.171689	0.339392	-0.160117	0.373414	-0.156225	0.38529	-0.146246	0.416731	-0.133266	0.459699	-0.163461	0.363381
AB09G02859	purple	0.660512	2.88e-05	0.83941	1.03e-09	0.703013	5.06e-06	0.361535	0.0387068	0.0644464	0.721607	0.534092	0.00136771	0.346623	0.0481361	0.240516	0.17757	-0.43599	0.0112019	0.0523424	0.77236	-0.0491709	0.785823	-0.42277	0.0142399	-0.311813	0.077312	-0.054905	0.76153	-0.00619833	0.972691	-0.273695	0.12326	-0.360436	0.039346	-0.280578	0.11374	-0.467546	0.00607847	-0.293353	0.0975421	-0.287838	0.104305	-0.188059	0.294616	-0.0378854	0.8342	-0.163571	0.363054
AB11G02965	purple	0.660399	2.89e-05	0.538919	0.00121269	0.355805	0.0421358	0.373911	0.0320673	0.424197	0.0138819	0.540631	0.00116155	0.255132	0.151872	0.11747	0.515013	-0.267272	0.132668	-0.175819	0.327722	0.241856	0.175093	0.0149808	0.934055	-0.162508	0.366225	0.372796	0.0326247	0.186634	0.298357	-0.214166	0.231385	-0.000526407	0.99768	-0.255187	0.151781	-0.224151	0.209832	-0.203096	0.256974	-0.169103	0.346825	0.00139322	0.99386	-0.235524	0.187013	0.0562455	0.755882
AB09G00853	purple	0.660337	2.89e-05	0.827905	2.78e-09	0.616391	0.00013373	0.357792	0.0409199	0.0423776	0.814861	0.503709	0.00280395	0.497504	0.0032212	0.240351	0.177877	-0.357069	0.0413591	-0.0190448	0.916221	-0.0214641	0.905623	-0.27798	0.117266	-0.220403	0.217753	-0.0667833	0.711933	0.00619337	0.972712	-0.250917	0.158989	-0.261836	0.141032	-0.201981	0.25965	-0.332659	0.0585485	-0.24123	0.176247	-0.261902	0.140929	-0.120404	0.504496	0.092525	0.608566	-0.0746003	0.679901
AB09G01759	purple	0.660203	2.91e-05	0.821396	4.71e-09	0.601982	0.000210408	0.689496	9.08e-06	0.0555303	0.758894	0.708261	4e-06	0.323573	0.066227	0.217793	0.223389	-0.484906	0.00423608	-0.508275	0.00252766	0.0217568	0.904342	-0.328071	0.0623327	0.0340172	0.850929	-0.0925009	0.608659	-0.012376	0.945502	-0.011524	0.949249	-0.234696	0.188614	-0.260199	0.143626	0.11117	0.537952	-0.217458	0.22412	-0.220218	0.218149	0.238958	0.180481	-0.12007	0.505687	-0.257934	0.14727
AB04G04931	purple	0.659556	2.98e-05	0.83695	1.29e-09	0.620425	0.000117322	0.524109	0.0017443	0.174562	0.331246	0.56155	0.000673183	0.333063	0.0582239	0.273902	0.122965	-0.380876	0.028759	-0.0241603	0.893831	0.0988493	0.584177	-0.355648	0.042233	-0.14403	0.423904	0.0269038	0.881855	0.0251898	0.889334	-0.138487	0.442139	-0.284356	0.108753	-0.266147	0.134368	-0.327835	0.0625331	-0.260461	0.143208	-0.244833	0.169679	0.0916167	0.612103	0.0501459	0.781678	0.132059	0.463809
AB07G00107	purple	0.659454	2.99e-05	0.742922	7.37e-07	0.581185	0.000390031	0.0967801	0.592109	0.0886495	0.62372	0.514203	0.00220447	0.355945	0.0420491	0.249918	0.16071	-0.167217	0.352309	0.215824	0.227707	0.00369623	0.983713	-0.181405	0.312341	-0.447599	0.00900403	-0.0354325	0.8448	0.0759305	0.674503	-0.329669	0.060994	-0.149794	0.405392	-0.172019	0.33845	-0.548144	0.000958805	-0.157317	0.381936	-0.152511	0.396829	-0.367648	0.0353008	0.0578153	0.749283	0.125982	0.484804
AB08G00189	purple	0.659203	3.02e-05	0.879711	1.57e-11	0.646915	4.74e-05	0.567827	0.000567497	0.115316	0.522801	0.524388	0.00173266	0.424282	0.013861	0.254222	0.15339	-0.49749	0.00322218	-0.0912131	0.613678	0.0426994	0.81348	-0.402916	0.0200799	0.0249622	0.890328	-0.0766324	0.671661	0.0489582	0.786728	-0.116134	0.519837	-0.363339	0.0376747	-0.273928	0.122929	-0.273844	0.123049	-0.32223	0.0674264	-0.327948	0.0624372	0.05035	0.780811	0.0246404	0.891733	-0.190997	0.287
AB06G01348	purple	0.658605	3.09e-05	0.815853	7.25e-09	0.70276	5.12e-06	0.286556	0.105926	0.0265786	0.883273	0.377772	0.0301971	0.451006	0.00843305	0.299212	0.0907287	-0.334595	0.0570069	0.0393304	0.827968	0.00636805	0.971943	-0.249556	0.161338	-0.348583	0.0468012	-0.141891	0.430889	-0.0730476	0.686222	-0.326843	0.063378	-0.210925	0.238691	-0.245859	0.167841	-0.519075	0.00196641	-0.246294	0.167068	-0.222942	0.212364	-0.213008	0.233977	0.14189	0.430893	-0.163076	0.36453
AB01G05330	purple	0.657924	3.17e-05	0.688009	9.66e-06	0.450551	0.00850746	0.332491	0.0586839	0.170146	0.343816	0.431458	0.0121749	0.333334	0.0580071	0.313816	0.075328	-0.566412	0.000589943	-0.0494987	0.784429	0.0882735	0.625199	-0.413755	0.0166854	-0.228046	0.20181	0.0463644	0.797788	0.0470636	0.794803	-0.053436	0.767733	-0.365157	0.0366576	-0.485378	0.00419361	-0.198971	0.266968	-0.343717	0.0501709	-0.360847	0.0391062	-0.249202	0.161952	-0.220667	0.21719	-0.127127	0.480811
AB02G01348	purple	0.657791	3.18e-05	0.866807	6.95e-11	0.486289	0.00411266	0.363923	0.0373458	-0.0871869	0.62948	0.531586	0.00145484	0.554931	0.000803105	0.401322	0.0206243	-0.326696	0.0635041	-0.176736	0.325166	-0.234081	0.189808	-0.227581	0.202757	-0.146626	0.415509	0.0247292	0.891346	-0.0671836	0.71028	-0.141793	0.431212	-0.159908	0.374045	-0.197217	0.271293	-0.179183	0.318403	-0.173198	0.335098	-0.170122	0.343884	0.0439015	0.808325	-0.0492723	0.785392	-0.226203	0.205579
AB10G01082	purple	0.657773	3.19e-05	0.833865	1.68e-09	0.524325	0.00173528	0.412273	0.0171192	0.0106411	0.953133	0.842975	7.5e-10	0.170049	0.344095	0.322043	0.0675948	-0.310862	0.0782675	-0.236439	0.185258	-0.0856116	0.635707	-0.224662	0.208766	-0.0200755	0.911704	-0.00773566	0.965921	-0.0276553	0.878579	-0.137235	0.446317	-0.176403	0.326093	-0.180951	0.313573	-0.168842	0.347582	-0.155627	0.387136	-0.156844	0.383386	-0.0170434	0.924999	-0.101061	0.575749	-0.181507	0.312063
AB06G04549	purple	0.657241	3.25e-05	0.855759	2.21e-10	0.583427	0.000365651	0.643396	5.37e-05	0.0856937	0.635382	0.502354	0.00289084	0.429524	0.0126115	0.294907	0.0956977	-0.653117	3.78e-05	-0.187175	0.296933	0.0363829	0.84069	-0.480352	0.00466536	0.111698	0.536011	-0.0925464	0.608482	-0.0280757	0.876747	-0.0391463	0.828761	-0.374903	0.0315777	-0.505173	0.00271265	-0.14179	0.431221	-0.378311	0.0299433	-0.383165	0.0277348	0.107731	0.550678	-0.149336	0.406846	-0.221382	0.215665
AB10G03587	purple	0.65693	3.29e-05	0.818132	6.08e-09	0.405531	0.0192126	0.483539	0.00436115	0.0239852	0.894596	0.586594	0.000333521	0.416509	0.0159037	0.436314	0.011135	-0.382511	0.0280244	-0.225787	0.206435	-0.00332239	0.98536	-0.30717	0.0820631	0.297963	0.0921492	-0.0217524	0.904361	-0.0676039	0.708547	-0.00131869	0.994189	-0.218142	0.22263	-0.253012	0.155423	-0.0608942	0.736392	-0.200392	0.263496	-0.188753	0.292805	0.0556606	0.758344	-0.115611	0.521729	-0.215815	0.227725
AB09G04032	purple	0.656213	3.38e-05	0.836957	1.28e-09	0.54635	0.00100415	0.343433	0.0503732	-0.0103842	0.954263	0.705997	4.43e-06	0.426547	0.0133089	0.201811	0.260059	-0.187186	0.296904	-0.219935	0.218757	-0.0665027	0.713093	-0.206155	0.249722	-0.114425	0.526039	-0.0373927	0.836327	-0.0219253	0.903604	-0.126488	0.483039	-0.152719	0.396175	0.014037	0.938201	-0.143971	0.424093	-0.129853	0.471376	-0.0346377	0.848241	-0.0756879	0.675486	0.0886593	0.623682	-0.216678	0.225827
AB09G04418	purple	0.65612	3.39e-05	0.861501	1.23e-10	0.604178	0.000196641	0.463641	0.00657637	0.0107559	0.952628	0.75124	4.72e-07	0.31355	0.0755896	0.217018	0.225083	-0.423166	0.0141398	-0.164596	0.360014	0.0119633	0.947317	-0.325049	0.064929	-0.126525	0.482908	-0.134408	0.455827	-0.0412522	0.819696	-0.164717	0.359655	-0.2537	0.154263	-0.278339	0.116773	-0.196951	0.271954	-0.242551	0.173819	-0.257729	0.147604	-0.0156722	0.931019	-0.118029	0.513	-0.214906	0.229739
AB09G00486	purple	0.655462	3.47e-05	0.863653	9.77e-11	0.514654	0.00218142	0.338578	0.0539364	-0.00104122	0.995412	0.624587	0.000102307	0.464655	0.00644383	0.27786	0.11743	-0.345524	0.0488978	-0.0030438	0.986587	-0.16055	0.372105	-0.29289	0.0980963	-0.210411	0.239864	-0.103576	0.566236	0.198736	0.267544	-0.243665	0.17179	-0.18225	0.310051	-0.274552	0.122044	-0.271376	0.126597	-0.241105	0.176478	-0.170942	0.341528	-0.0375257	0.835753	-0.0671115	0.710578	-0.173551	0.334099
AB11G03898	purple	0.654822	3.55e-05	0.809405	1.18e-08	0.185552	0.301217	0.212512	0.235095	-0.137536	0.445309	0.500119	0.00303921	0.627482	9.29e-05	0.575767	0.000454979	-0.214419	0.230822	-0.202761	0.257775	-0.125256	0.487345	-0.232111	0.193669	0.0311693	0.863287	-0.0013284	0.994146	-0.0540858	0.764987	-0.0760659	0.673954	-0.129288	0.473322	-0.0334279	0.853483	0.0473339	0.793649	-0.0776423	0.667579	-0.0930969	0.606343	0.0140762	0.938029	-0.0957096	0.59623	-0.190227	0.288983
AB03G01997	purple	0.654462	3.6e-05	0.829024	2.53e-09	0.414401	0.0164993	0.284767	0.10822	-0.0442884	0.806668	0.830357	2.26e-09	0.476269	0.00508147	0.125168	0.487654	-0.204066	0.254659	-0.221076	0.216317	-0.0549781	0.761221	-0.127529	0.479414	-0.135117	0.453431	-0.00892294	0.960694	-0.061359	0.734452	-0.0352128	0.845751	-0.117512	0.514859	-0.108331	0.548448	-0.0161401	0.928964	-0.0437929	0.80879	-0.119871	0.506397	-0.116263	0.519368	-0.0172634	0.924034	-0.142003	0.430522
AB07G04196	purple	0.653978	3.67e-05	0.752384	4.43e-07	0.419384	0.0151206	0.251344	0.158257	-0.0552027	0.760274	0.714086	3.06e-06	0.486837	0.0040646	0.344581	0.0495589	0.0668592	0.71162	-0.351972	0.044563	-0.0625276	0.729581	0.166521	0.354344	-0.151042	0.401445	-0.0570089	0.752671	0.0298048	0.869219	-0.119529	0.50762	0.0937233	0.603911	0.192213	0.283884	-0.073335	0.685051	0.159077	0.376565	0.00455461	0.979931	0.0266487	0.882968	-0.159838	0.374256	-0.18591	0.300269
AB01G01879	purple	0.65333	3.76e-05	0.82197	4.5e-09	0.465721	0.00630703	0.198519	0.268078	-0.0108685	0.952132	0.563752	0.000634282	0.452264	0.0082303	0.275934	0.120101	-0.297386	0.0928113	-0.0070864	0.96878	0.121677	0.499967	-0.19435	0.278462	-0.269699	0.129053	-0.1534	0.39405	-0.106971	0.553508	-0.190981	0.287039	-0.202401	0.25864	-0.22753	0.20286	-0.319663	0.0697648	-0.197588	0.270374	-0.223383	0.211438	-0.247976	0.164095	0.0331233	0.854804	-0.003317	0.985384
AB07G01871	purple	0.652503	3.87e-05	0.644614	5.14e-05	0.496882	0.00326583	0.304824	0.0845482	0.134141	0.456729	0.411188	0.0174425	0.384942	0.0269605	0.452146	0.00824914	-0.0837087	0.643262	-0.207188	0.247304	-0.054899	0.761555	0.0322478	0.858603	-0.0816343	0.651538	0.263813	0.137948	-0.0730291	0.686298	-0.0326541	0.85684	0.106727	0.554417	-0.068659	0.704201	-0.181261	0.31273	-0.0474271	0.793252	-0.00018739	0.999174	-0.120854	0.502891	-0.0979818	0.587496	-0.152985	0.395344
AB04G03151	purple	0.652421	3.88e-05	0.688717	9.38e-06	0.506066	0.00265825	0.767929	1.83e-07	0.255931	0.15055	0.419727	0.0150295	0.450927	0.00844599	0.290555	0.100931	-0.451233	0.00839618	-0.439943	0.0104076	0.243067	0.172877	-0.302588	0.0869706	0.323031	0.066709	0.0239336	0.894822	0.0266952	0.882765	0.254624	0.152718	-0.222066	0.214213	-0.256473	0.149656	0.142401	0.429219	-0.20558	0.251076	-0.203105	0.256952	0.262629	0.139788	-0.14012	0.436721	-0.247971	0.164103
AB11G01367	purple	0.651119	4.07e-05	0.872702	3.6e-11	0.365101	0.0366891	0.0973286	0.590001	-0.168121	0.349675	0.664545	2.47e-05	0.504063	0.00278167	0.47963	0.00473669	-0.0670258	0.710932	-0.0475992	0.792518	-0.0933703	0.605281	0.059109	0.743858	-0.173894	0.333131	-0.124812	0.488902	-0.107598	0.551172	-0.133948	0.457384	-0.0133542	0.941202	0.000186222	0.999179	-0.279771	0.114825	-0.0564547	0.755001	-0.087361	0.628793	-0.162235	0.36704	0.0278319	0.877809	-0.154916	0.389335
AB11G00013	purple	0.650909	4.1e-05	0.887173	6.15e-12	0.573648	0.000482892	0.283018	0.1105	-0.101593	0.573733	0.596717	0.000246983	0.485089	0.00421954	0.320137	0.0693281	-0.31253	0.0765974	-0.00540168	0.976199	-0.0896549	0.619774	-0.317456	0.0718262	-0.332361	0.0587883	-0.225551	0.206924	-0.0196338	0.913639	-0.300001	0.089839	-0.243178	0.172675	-0.203726	0.255469	-0.334021	0.0574608	-0.170905	0.341634	-0.183009	0.308006	-0.10177	0.57306	-0.00783101	0.965501	-0.145741	0.418359
AB08G03577	purple	0.650846	4.11e-05	0.648652	4.45e-05	0.3336	0.0577955	0.206219	0.249572	0.0257849	0.886736	0.0839336	0.642368	0.649887	4.26e-05	0.685491	1.07e-05	-0.221876	0.214616	-0.104613	0.562336	-0.0491321	0.785988	-0.166353	0.354837	-0.124924	0.48851	-0.0663629	0.71367	0.159746	0.374536	-0.125294	0.48721	-0.134692	0.454865	-0.137984	0.443815	-0.108394	0.548212	-0.113158	0.53066	-0.118007	0.513078	-0.126259	0.483835	-0.101489	0.574128	-0.111527	0.536639
AB07G01742	purple	0.650789	4.12e-05	0.893488	2.63e-12	0.440937	0.0102156	0.530336	0.00150007	-0.116498	0.518517	0.566013	0.000596421	0.617093	0.000130735	0.400044	0.0210696	-0.394143	0.0232298	-0.338461	0.0540247	-0.0977228	0.588489	-0.287326	0.10495	0.0153968	0.932228	-0.120415	0.504455	-0.10984	0.542858	-0.0700304	0.698565	-0.186131	0.299685	-0.232162	0.193569	0.0261887	0.884974	-0.189922	0.289771	-0.176588	0.325577	0.278293	0.116837	-0.144135	0.42356	-0.20518	0.252019
AB01G07255	purple	0.650765	4.12e-05	0.648934	4.41e-05	0.29994	0.0899079	0.39918	0.021375	0.221381	0.215667	0.685459	1.07e-05	0.227727	0.202459	0.294371	0.0963307	-0.315031	0.0741455	-0.262498	0.139994	-0.0551109	0.760661	-0.228152	0.201595	0.0689663	0.702936	0.536391	0.00129183	-0.0770175	0.670103	-0.0664485	0.713317	-0.163501	0.363262	-0.190933	0.287163	0.00675814	0.970225	-0.146463	0.416032	-0.14347	0.425726	0.0124779	0.945054	-0.0715645	0.69228	-0.168861	0.347526
AB11G04145	purple	0.64979	4.27e-05	0.897642	1.46e-12	0.398911	0.021471	0.196095	0.274084	-0.174534	0.331325	0.694923	7.21e-06	0.373236	0.0324036	0.495948	0.00333387	-0.318921	0.070453	-0.0558247	0.757653	-0.127552	0.479333	-0.342028	0.0513848	-0.137441	0.445628	-0.143274	0.426364	-0.130094	0.470544	-0.164246	0.36105	-0.254389	0.15311	-0.17515	0.329597	-0.182814	0.308532	-0.155043	0.388942	-0.215835	0.227682	-0.148783	0.408603	-0.0345198	0.848751	-0.0640718	0.723161
AB04G06312	purple	0.649461	4.32e-05	0.945886	1.05e-16	0.362731	0.0380202	0.320259	0.0692161	-0.176879	0.324768	0.780796	8.31e-08	0.517431	0.00204409	0.383394	0.0276339	-0.279729	0.114883	-0.154245	0.391418	-0.149151	0.407432	-0.227178	0.203579	0.0539709	0.765473	-0.115722	0.521329	-0.108017	0.549614	-0.0392892	0.828146	-0.143479	0.425695	-0.168307	0.349133	-0.0627789	0.728535	-0.151379	0.400383	-0.12359	0.493199	0.00430049	0.98105	-0.0166125	0.92689	-0.187253	0.296728
AB08G03673	purple	0.649134	4.38e-05	0.888554	5.13e-12	0.329447	0.0611787	0.308899	0.0802684	-0.096779	0.592113	0.537902	0.00124402	0.598066	0.000237105	0.436145	0.0111699	-0.357274	0.0412342	-0.0425723	0.814025	-0.0417538	0.817541	-0.300154	0.0896674	0.0818729	0.650584	-0.10241	0.570639	-0.0921303	0.610102	0.09642	0.593494	-0.210154	0.240451	-0.271265	0.12676	-0.0603935	0.738484	-0.208889	0.243359	-0.206962	0.247832	-0.0709657	0.694731	0.246196	0.167241	-0.0342456	0.849939
AB04G06321	purple	0.648733	4.44e-05	0.709575	3.77e-06	0.441466	0.0101147	0.310683	0.0784483	0.0898446	0.619031	0.77089	1.53e-07	0.423792	0.0139828	0.12078	0.503157	0.0556115	0.758551	-0.329181	0.0614001	0.197533	0.27051	-0.0446296	0.805206	-0.141209	0.433131	-0.0342082	0.850101	-0.00760967	0.966475	-0.117496	0.514918	-0.041046	0.820583	0.2598	0.144263	-0.0856203	0.635673	0.182787	0.308605	0.0398365	0.825788	-0.0203583	0.910465	-0.0987618	0.584511	-0.162642	0.365822
AB07G01193	purple	0.648383	4.5e-05	0.691827	8.23e-06	0.429628	0.0125877	0.586018	0.000339172	0.174053	0.332683	0.623251	0.000106928	0.409158	0.0180613	0.140259	0.436263	-0.400502	0.0209091	-0.388515	0.0254573	0.125015	0.488188	-0.267929	0.131681	0.0693424	0.70139	0.026927	0.881754	0.0704413	0.69688	-4.15e-06	0.999982	-0.204896	0.252689	-0.214641	0.230326	0.0745152	0.680247	-0.183855	0.305738	-0.203884	0.255093	0.180881	0.313762	-0.241019	0.176637	-0.162209	0.367118
AB07G02031	purple	0.64821	4.52e-05	0.890665	3.87e-12	0.467562	0.00607647	0.528526	0.00156778	-0.0543705	0.763785	0.691298	8.41e-06	0.385168	0.0268635	0.46301	0.00666003	-0.376392	0.0308551	-0.283013	0.110506	-0.0949865	0.599022	-0.243873	0.171412	0.0358652	0.842928	-0.0538958	0.76579	-0.0554949	0.759043	0.155075	0.388843	-0.156104	0.385663	-0.238144	0.182015	0.0080235	0.964653	-0.198724	0.267575	-0.1892	0.291643	0.175549	0.328477	-0.0768016	0.670976	-0.194094	0.279107
AB04G04528	purple	0.647944	4.57e-05	0.91009	2.14e-13	0.503895	0.00279221	0.39438	0.0231398	-0.0576213	0.750098	0.630707	8.33e-05	0.439339	0.0105258	0.400945	0.0207546	-0.339873	0.0529673	-0.0526293	0.771146	-0.0456855	0.800689	-0.190999	0.286995	0.0027441	0.987908	-0.102074	0.571911	-0.113088	0.530916	-0.0987188	0.584675	-0.182983	0.308077	-0.246802	0.166166	-0.306267	0.0830132	-0.214807	0.229957	-0.217657	0.223687	0.0137065	0.939654	0.0126311	0.944381	-0.208293	0.244738
AB02G03753	purple	0.647938	4.57e-05	0.890173	4.14e-12	0.484796	0.00424599	0.377674	0.0302434	-0.014071	0.938052	0.450584	0.00850205	0.546872	0.000990763	0.384442	0.0271767	-0.390043	0.0248358	-0.0123846	0.945465	-0.121391	0.500983	-0.312487	0.0766397	-0.134031	0.457101	-0.0353076	0.845341	0.0254491	0.888202	-0.179225	0.318289	-0.22889	0.200101	-0.284802	0.108175	-0.301058	0.0886586	-0.263685	0.138145	-0.242917	0.173151	0.0593141	0.742999	0.199744	0.265076	-0.121202	0.501652
AB11G00952	purple	0.647859	4.58e-05	0.89158	3.42e-12	0.234031	0.189906	0.261144	0.142124	-0.169423	0.345899	0.508419	0.00251935	0.697128	6.55e-06	0.507664	0.00256325	-0.329547	0.061095	-0.120132	0.505465	-0.125512	0.486449	-0.276278	0.11962	0.0486706	0.787953	-0.0954631	0.597181	-0.0877936	0.627088	0.0761791	0.673496	-0.191183	0.286521	-0.22411	0.209916	0.016658	0.92669	-0.167674	0.350974	-0.166592	0.354137	-0.0248016	0.89103	0.0947551	0.599916	-0.168667	0.348089
AB09G01553	purple	0.647637	4.62e-05	0.844987	6.23e-10	0.404113	0.0196789	0.517779	0.00202744	0.0278418	0.877766	0.579136	0.000413558	0.448915	0.0087798	0.328488	0.0619814	-0.463929	0.00653854	-0.266219	0.134258	0.088056	0.626055	-0.34746	0.0475623	0.0300886	0.867985	-0.0886376	0.623767	-0.0341306	0.850438	0.0955994	0.596656	-0.268505	0.130821	-0.291555	0.0997094	0.0384714	0.831671	-0.202304	0.258872	-0.263845	0.137897	0.138013	0.443719	0.0985769	0.585218	-0.266211	0.13427
AB08G02237	purple	0.647519	4.64e-05	0.854725	2.45e-10	0.427975	0.0129703	0.265811	0.134879	0.0474221	0.793273	0.402418	0.0202485	0.654176	3.64e-05	0.281175	0.112941	-0.305988	0.0833082	0.134282	0.456251	-0.00919793	0.959484	-0.265601	0.135199	-0.101231	0.575104	-0.00913435	0.959763	0.0331931	0.854502	-0.164819	0.359355	-0.234505	0.188985	-0.264852	0.136344	-0.407336	0.0186323	-0.22052	0.217502	-0.19952	0.265623	-0.0894286	0.620661	0.0994977	0.581701	-0.233674	0.1906
AB10G02672	purple	0.646396	4.83e-05	0.964345	1.86e-19	0.506079	0.00265748	0.366022	0.0361817	-0.103705	0.56575	0.72294	2.02e-06	0.435126	0.0113823	0.345919	0.0486224	-0.318766	0.0705967	-0.0138983	0.938811	-0.0490863	0.786183	-0.29839	0.0916618	-0.0758209	0.674947	-0.149994	0.404756	-0.117126	0.516251	-0.114295	0.526514	-0.192055	0.284287	-0.256064	0.15033	-0.261161	0.142097	-0.218793	0.221219	-0.145939	0.41772	0.0113152	0.950167	0.133864	0.457668	-0.111583	0.536433
AB08G03764	purple	0.645534	4.98e-05	0.869748	5.02e-11	0.318124	0.0711976	0.0906105	0.616033	-0.18919	0.291668	0.468134	0.00600633	0.519119	0.00196435	0.690996	8.52e-06	-0.187665	0.295647	0.0597363	0.741232	-0.1277	0.478819	-0.220235	0.218114	-0.158129	0.379454	-0.122951	0.495456	-0.132735	0.461505	-0.149544	0.406186	-0.169672	0.345182	-0.0966607	0.592568	-0.280256	0.114172	-0.0950265	0.598867	-0.139016	0.440379	-0.184219	0.304765	0.192274	0.283728	-0.137673	0.444851
AB10G04466	purple	0.64543	5e-05	0.947818	6.08e-17	0.520784	0.0018884	0.238579	0.181193	-0.119578	0.507446	0.650229	4.21e-05	0.46047	0.00700597	0.306756	0.0824982	-0.363319	0.0376862	0.109138	0.545455	-0.10673	0.554407	-0.328268	0.0621668	-0.155725	0.386831	-0.139416	0.439052	-0.153342	0.394229	-0.140568	0.435244	-0.26079	0.142685	-0.315055	0.0741214	-0.397345	0.0220358	-0.233347	0.191241	-0.238564	0.181222	-0.206635	0.248598	0.130814	0.468071	-0.171077	0.341141
AB07G03259	purple	0.645398	5e-05	0.801342	2.11e-08	0.560386	0.000694584	0.34136	0.0518713	0.0214221	0.905807	0.703623	4.93e-06	0.175226	0.329383	0.317031	0.0722285	-0.411086	0.0174731	-0.0473286	0.793672	0.0828025	0.646872	-0.373988	0.0320289	-0.267993	0.131586	-0.0949396	0.599203	-0.152079	0.398183	-0.172092	0.338242	-0.254518	0.152894	-0.364467	0.0370414	-0.296509	0.0938254	-0.252385	0.156484	-0.221665	0.215063	-0.135729	0.451369	-0.141606	0.431825	-0.108006	0.549655
AB01G01402	purple	0.644461	5.17e-05	0.795194	3.23e-08	0.469805	0.00580543	0.610783	0.000159946	0.142606	0.428547	0.652389	3.89e-05	0.337496	0.0547577	0.253256	0.155011	-0.423144	0.0141455	-0.300756	0.0889948	0.104917	0.561194	-0.29908	0.0908779	0.0575682	0.75032	-0.0131683	0.942019	0.0514323	0.776217	-0.0382347	0.832692	-0.224054	0.210033	-0.269813	0.128884	-0.0903702	0.616972	-0.201731	0.260251	-0.202353	0.258754	0.224223	0.209681	-0.191187	0.286511	-0.256671	0.149332
AB02G04310	purple	0.644347	5.19e-05	0.840659	9.25e-10	0.388623	0.0254129	0.0803492	0.656686	-0.0255431	0.887792	0.509942	0.00243287	0.413979	0.0166205	0.427074	0.0131831	-0.269794	0.128912	0.24942	0.161573	0.013141	0.942139	-0.30211	0.0874952	-0.285846	0.106832	-0.0623802	0.730195	-0.0675594	0.70873	-0.280434	0.113933	-0.23195	0.193987	-0.231398	0.19508	-0.510255	0.00241545	-0.196632	0.272745	-0.222757	0.212754	-0.267937	0.13167	0.117712	0.51414	-0.107784	0.550481
AB08G02975	purple	0.643289	5.39e-05	0.826915	3.01e-09	0.462197	0.00676908	0.455355	0.00774923	-0.11502	0.523875	0.517023	0.00206382	0.50571	0.00267982	0.5367	0.00128195	-0.271046	0.127079	-0.338922	0.0536777	-0.118255	0.512188	-0.1418	0.431189	-0.0385831	0.83119	-0.121831	0.499421	-0.0629853	0.727677	-0.145199	0.420112	-0.00465898	0.979471	-0.144562	0.422174	-0.0440771	0.807573	-0.148876	0.408309	-0.0879639	0.626417	0.236843	0.184484	-0.149123	0.407524	-0.192985	0.281917
AB09G01337	purple	0.642636	5.52e-05	0.870679	4.53e-11	0.463962	0.00653414	0.150838	0.402089	-0.0917597	0.611546	0.605641	0.00018792	0.416088	0.0160213	0.389907	0.0248909	-0.188112	0.294477	0.0607139	0.737145	-0.0212557	0.906535	-0.191377	0.286022	-0.22755	0.20282	-0.155529	0.387438	-0.0852593	0.637103	-0.227615	0.202688	-0.162821	0.365288	-0.104594	0.562405	-0.385967	0.026522	-0.116273	0.519334	-0.122312	0.497716	-0.18651	0.298684	0.246423	0.166838	-0.170589	0.342542
AB11G00500	purple	0.641125	5.82e-05	0.845676	5.84e-10	0.356482	0.0417185	0.340646	0.0523949	0.0611861	0.735173	0.451258	0.00839208	0.449759	0.00863842	0.452469	0.00819763	-0.42757	0.0130655	0.0312202	0.863066	0.0427437	0.81329	-0.377464	0.0303429	0.0594801	0.742304	0.00720911	0.968239	-0.0233956	0.897173	-0.00278195	0.987741	-0.309105	0.0800563	-0.329861	0.0608339	-0.278713	0.116263	-0.266828	0.133337	-0.265626	0.13516	-0.0569209	0.753041	0.107277	0.552368	-0.217492	0.224046
AB08G05489	purple	0.641073	5.83e-05	0.871053	4.34e-11	0.446243	0.00924022	0.330097	0.0606391	-0.057038	0.752548	0.804356	1.7e-08	0.253362	0.154832	0.442777	0.00986783	-0.161811	0.368312	-0.129475	0.472677	-0.0781419	0.665564	-0.168877	0.34748	-0.0647552	0.720326	-0.0535149	0.7674	-0.064396	0.721816	0.0220568	0.903029	-0.108946	0.546164	-0.14488	0.421144	-0.202403	0.258633	-0.0241365	0.893935	-0.0492974	0.785285	-0.00732551	0.967727	-0.0473346	0.793646	-0.214451	0.230749
AB06G03615	purple	0.640806	5.89e-05	0.833017	1.81e-09	0.510104	0.00242382	0.512587	0.00228882	0.0706951	0.695839	0.71883	2.45e-06	0.336128	0.0558091	0.191832	0.284857	-0.412539	0.0170406	-0.227337	0.203255	0.207461	0.24667	-0.262352	0.140222	0.0310815	0.863669	-0.120305	0.504849	-0.130501	0.469147	0.0245433	0.892158	-0.214533	0.230567	-0.269172	0.129832	-0.100726	0.577025	-0.20996	0.240896	-0.230981	0.195909	0.0237732	0.895523	0.0550226	0.761034	-0.280708	0.113564
AB10G00085	purple	0.639741	6.11e-05	0.771207	1.5e-07	0.710947	3.54e-06	0.53796	0.0012422	0.0427531	0.81325	0.734941	1.11e-06	0.189362	0.291222	0.170139	0.343835	-0.344068	0.0499213	-0.394009	0.0232811	-0.0158603	0.930192	-0.223928	0.210297	-0.171904	0.338777	-0.105195	0.56015	-0.0535827	0.767113	-0.180293	0.315364	-0.185229	0.302074	-0.175186	0.329496	-0.137035	0.446986	-0.152545	0.396722	-0.177693	0.322509	0.0859346	0.634428	-0.187589	0.295846	-0.142143	0.430062
AB05G03543	purple	0.639355	6.19e-05	0.913662	1.17e-13	0.4936	0.00351035	0.497099	0.00325017	-0.098221	0.58658	0.614379	0.000142656	0.469301	0.00586547	0.394165	0.0232214	-0.481523	0.00455149	-0.208166	0.245031	-0.0894924	0.620411	-0.380671	0.0288521	0.0786644	0.663458	-0.133801	0.45788	-0.10874	0.546928	0.0376979	0.835009	-0.298329	0.0917306	-0.324567	0.0653507	-0.000472766	0.997917	-0.27054	0.127817	-0.247073	0.165686	0.0664801	0.713186	0.10408	0.564338	-0.182328	0.309843
AB02G00731	purple	0.639312	6.2e-05	0.764328	2.26e-07	0.563695	0.000635275	0.697746	6.38e-06	0.133603	0.458555	0.712809	3.25e-06	0.312585	0.076543	0.154888	0.389422	-0.409825	0.0178561	-0.518942	0.0019726	-0.0471479	0.794443	-0.263131	0.139006	0.175626	0.328262	0.051294	0.776804	0.101238	0.57508	0.0618928	0.732226	-0.224363	0.20939	-0.154523	0.390554	0.138404	0.442415	-0.195428	0.275753	-0.15308	0.395049	0.236462	0.185212	-0.159601	0.374975	-0.33158	0.0594214
AB01G03090	purple	0.638837	6.3e-05	0.719229	2.41e-06	0.581425	0.000387351	0.27409	0.122698	0.206592	0.248699	0.60911	0.000168611	0.0900187	0.618348	0.225919	0.206164	-0.379549	0.029367	0.154267	0.391347	0.199161	0.266502	-0.363751	0.0374425	-0.321262	0.0683006	-0.0423299	0.815066	0.0213627	0.906067	-0.313714	0.075429	-0.304696	0.0846862	-0.302462	0.0871088	-0.599266	0.00022862	-0.237338	0.183542	-0.282451	0.111246	-0.27004	0.12855	-0.0117448	0.948278	-0.111262	0.537612
AB06G05747	purple	0.638822	6.31e-05	0.864666	8.76e-11	0.319946	0.0695045	0.284002	0.109213	-0.114256	0.526656	0.806911	1.42e-08	0.568866	0.000551495	0.228664	0.200557	-0.201308	0.261273	-0.182591	0.309132	-0.079867	0.658621	-0.163741	0.36255	-0.0324735	0.857624	-0.0698336	0.699373	-0.0622545	0.730719	0.0711579	0.693944	-0.121339	0.501166	-0.0594149	0.742577	-0.0125604	0.944692	-0.0874852	0.628303	-0.0916195	0.612093	-0.0387979	0.830263	-0.104146	0.564091	-0.14378	0.424716
AB03G01406	purple	0.638486	6.38e-05	0.861831	1.18e-10	0.557358	0.000753112	0.322035	0.0676014	-0.0296191	0.870027	0.699595	5.89e-06	0.512223	0.00230818	0.110095	0.541916	-0.181457	0.312198	-0.119277	0.508523	0.00292357	0.987117	-0.195261	0.276172	-0.235331	0.187385	-0.110953	0.538752	-0.0511572	0.777384	-0.19837	0.268444	-0.170401	0.343081	-0.0591599	0.743645	-0.251485	0.158016	-0.053819	0.766114	-0.0987493	0.584559	-0.052792	0.770457	0.000531215	0.997659	-0.179869	0.316523
AB10G03553	purple	0.638131	6.46e-05	0.815271	7.58e-09	0.548492	0.000950202	0.634238	7.39e-05	0.127667	0.478933	0.727002	1.65e-06	0.232594	0.192717	0.290957	0.100438	-0.357869	0.0408736	-0.299551	0.0903456	0.217812	0.223348	-0.258358	0.146583	0.127503	0.479505	-0.0394594	0.827412	-0.114714	0.524989	0.0265176	0.883539	-0.195736	0.274981	-0.220342	0.217884	-0.106097	0.55677	-0.179048	0.318776	-0.159481	0.375339	0.190605	0.288008	-0.118746	0.510424	-0.1739	0.333114
AB10G05073	purple	0.637536	6.6e-05	0.876235	2.38e-11	0.672936	1.78e-05	0.407992	0.0184251	-0.051461	0.776096	0.540178	0.00117491	0.423044	0.0141706	0.284363	0.108745	-0.378218	0.0299869	-0.0435865	0.809675	-0.0582428	0.747489	-0.374504	0.0317738	-0.246467	0.166759	-0.189848	0.289963	-0.0728817	0.686899	-0.270488	0.127894	-0.280701	0.113575	-0.27344	0.123624	-0.342211	0.051252	-0.246122	0.167373	-0.196592	0.272845	-0.0166599	0.926682	-0.03461	0.848361	-0.0707194	0.695739
AB03G02311	purple	0.637359	6.64e-05	0.813544	8.65e-09	0.628928	8.85e-05	0.407661	0.0185295	0.0809902	0.654116	0.512998	0.00226712	0.321616	0.0679797	0.26002	0.143912	-0.468794	0.00592637	0.0414241	0.818957	0.120316	0.504808	-0.401203	0.0206653	-0.281793	0.112118	-0.14473	0.421629	-0.0546871	0.762449	-0.279659	0.114977	-0.311306	0.0778196	-0.341592	0.051702	-0.439566	0.0104813	-0.32113	0.0684205	-0.30458	0.0848104	-0.0755538	0.67603	0.0404526	0.823136	-0.0536247	0.766935
AB09G03775	purple	0.637137	6.69e-05	0.855645	2.23e-10	0.621774	0.000112254	0.263567	0.138328	-0.042972	0.81231	0.538094	0.00123806	0.429513	0.0126139	0.308009	0.0811891	-0.242336	0.174212	0.00457417	0.979845	-0.0677524	0.707934	-0.132797	0.461294	-0.330533	0.060279	-0.10032	0.578566	-0.0831825	0.645357	-0.258563	0.146251	-0.129871	0.471312	-0.17067	0.342308	-0.430715	0.0123412	-0.228794	0.200296	-0.166087	0.355619	-0.132517	0.462247	0.135337	0.452689	0.037104	0.837574
AB09G00545	purple	0.637136	6.69e-05	0.838979	1.07e-09	0.512409	0.00229828	0.198103	0.269103	-0.0564602	0.754978	0.620633	0.000116528	0.389181	0.0251851	0.358191	0.0406791	-0.229169	0.199537	0.0783755	0.664622	-0.0511852	0.777265	-0.191331	0.286141	-0.22246	0.213381	-0.112584	0.532761	-0.101181	0.575295	-0.149663	0.405808	-0.206829	0.248144	-0.185946	0.300172	-0.376117	0.0309874	-0.17331	0.334781	-0.171859	0.338907	-0.233112	0.191701	0.081375	0.652575	0.0328267	0.856091
AB03G01145	purple	0.637046	6.71e-05	0.879248	1.66e-11	0.435402	0.0113245	0.153552	0.393575	-0.0635843	0.725186	0.581143	0.000390504	0.459009	0.00721176	0.361377	0.0387981	-0.307716	0.0814929	0.177692	0.322512	-0.0277495	0.878168	-0.351772	0.0446922	-0.254351	0.153173	-0.105099	0.56051	-0.0518933	0.774263	-0.241814	0.175171	-0.278207	0.116955	-0.187162	0.296968	-0.432103	0.0120323	-0.212995	0.234008	-0.22496	0.208148	-0.229248	0.199379	0.0242394	0.893486	-0.189817	0.290044
AB11G03542	purple	0.63668	6.79e-05	0.722838	2.03e-06	0.532763	0.00141331	0.669665	2.03e-05	0.178292	0.320856	0.419708	0.0150344	0.432081	0.0120373	0.334482	0.0570962	-0.459624	0.00712451	-0.323551	0.0662464	0.194652	0.277701	-0.275744	0.120367	0.281656	0.112299	-0.0198215	0.912817	-0.0637206	0.72462	0.179873	0.316512	-0.228099	0.201703	-0.283849	0.109412	-0.00570046	0.974883	-0.22241	0.213487	-0.255596	0.151103	0.116221	0.519523	-0.113771	0.528422	-0.266905	0.133219
AB03G01733	purple	0.636556	6.82e-05	0.718602	2.48e-06	0.292762	0.098251	0.128341	0.476598	-0.0957147	0.596211	0.447619	0.00900061	0.731982	1.29e-06	0.444867	0.00948524	0.0890217	0.622258	-0.199412	0.265886	-0.00841287	0.962939	-0.0101493	0.955297	-0.139302	0.439431	-0.0790734	0.661812	-0.036818	0.838809	-0.107564	0.551298	-0.0200069	0.912005	0.296271	0.0941016	-0.0734272	0.684675	0.120144	0.505422	0.0590634	0.744049	-0.0602923	0.738907	-0.111103	0.538199	-0.127517	0.479455
AB03G00642	purple	0.635956	6.97e-05	0.774502	1.23e-07	0.455831	0.00767735	0.309447	0.079706	-0.0864028	0.632576	0.307651	0.0815609	0.714981	2.94e-06	0.372627	0.0327098	-0.276678	0.119064	-0.13774	0.44463	-0.0914312	0.612827	-0.218521	0.221808	-0.122954	0.495444	-0.131663	0.465162	-0.0494397	0.78468	-0.120601	0.503793	-0.152148	0.397965	-0.186875	0.297723	-0.107693	0.550817	-0.152676	0.396313	-0.161603	0.368937	-0.0150848	0.933598	0.0169817	0.92527	0.115408	0.522467
AB11G03121	purple	0.635701	7.03e-05	0.766524	1.98e-07	0.471667	0.00558833	0.209641	0.241627	0.00876583	0.961385	0.342262	0.0512151	0.583065	0.000369497	0.422866	0.0142156	-0.285293	0.107542	0.131331	0.466299	-0.0997827	0.580614	-0.307972	0.0812266	-0.243807	0.171532	-0.0401332	0.82451	0.100921	0.576282	-0.19587	0.274646	-0.284597	0.10844	-0.221072	0.216325	-0.346798	0.0480154	-0.12101	0.502336	-0.23642	0.185294	-0.216532	0.226147	-0.0738252	0.683054	-0.0631188	0.727121
AB11G03146	purple	0.634725	7.27e-05	0.827703	2.82e-09	0.297051	0.0931978	0.223874	0.210409	-0.134987	0.45387	0.779888	8.8e-08	0.574228	0.000475108	0.255848	0.150687	-0.106555	0.555059	-0.228502	0.200885	-0.0791331	0.661572	-0.113308	0.530114	-0.0599201	0.740463	-0.0817987	0.650881	-0.0666982	0.712285	0.0506654	0.779471	-0.0866329	0.631667	0.04773	0.79196	0.0138461	0.93904	-0.0849415	0.638363	0.0455307	0.801351	-0.057451	0.750813	-0.0958654	0.59563	-0.127022	0.481178
AB02G04941	purple	0.633474	7.59e-05	0.561377	0.000676323	0.435125	0.0113825	0.335107	0.0566048	0.40546	0.0192358	0.684242	1.13e-05	0.170276	0.343442	-0.0137434	0.939491	-0.143892	0.424351	-0.154172	0.391645	0.209616	0.241686	-0.103909	0.564983	-0.127971	0.47788	0.485972	0.00414068	0.00536894	0.976344	-0.141194	0.43318	-0.145159	0.420241	-0.0917937	0.611413	-0.276999	0.118619	0.040408	0.823328	-0.139697	0.438121	-0.127615	0.479114	0.00893096	0.960659	-0.14181	0.431155
AB11G02986	purple	0.633024	7.7e-05	0.853463	2.77e-10	0.33354	0.0578429	0.198331	0.268541	-0.121052	0.502188	0.867109	6.73e-11	0.376825	0.0306474	0.301215	0.0884848	-0.17893	0.319099	-0.131609	0.465346	-0.0761448	0.673635	-0.16644	0.354583	-0.118494	0.511328	-0.0846259	0.639616	-0.078028	0.666023	-0.123742	0.492664	-0.123208	0.494548	-0.0245848	0.891977	-0.153992	0.392203	-0.103244	0.567488	-0.105002	0.560876	-0.0967012	0.592412	-0.0956691	0.596387	-0.113381	0.529845
AB10G01076	purple	0.632944	7.72e-05	0.772096	1.42e-07	0.338318	0.0541334	0.233709	0.190533	-0.0172586	0.924055	0.825314	3.43e-09	0.0215392	0.905295	0.586202	0.000337364	-0.199086	0.266685	-0.131726	0.464948	-0.0459497	0.79956	-0.156752	0.383671	-0.101076	0.575695	-0.01736	0.92361	0.0259004	0.886232	-0.110799	0.539319	-0.108136	0.549172	-0.114771	0.52478	-0.186194	0.299517	-0.0954319	0.597302	-0.0957187	0.596196	-0.0766276	0.67168	-0.012909	0.943159	-0.104735	0.561875
AB03G00713	purple	0.632734	7.78e-05	0.697089	6.57e-06	0.478349	0.00486568	0.617164	0.000130437	0.218628	0.221575	0.419087	0.0152	0.457096	0.00748908	0.276317	0.119566	-0.429842	0.0125388	-0.262	0.140775	0.0811626	0.653426	-0.286108	0.106497	0.415863	0.0160843	0.122531	0.496939	0.0425175	0.814261	0.306848	0.0824016	-0.226115	0.20576	-0.310501	0.0786317	0.0573962	0.751043	-0.238157	0.18199	-0.219702	0.219257	0.0153486	0.93244	-0.127543	0.479363	-0.236701	0.184755
AB01G05998	purple	0.632276	7.9e-05	0.829433	2.45e-09	0.383657	0.0275189	0.101801	0.572945	-0.107555	0.551333	0.41915	0.0151833	0.576263	0.000448664	0.463177	0.0066378	-0.150625	0.402761	0.0970276	0.591158	-0.0589987	0.74432	-0.159936	0.373959	-0.161909	0.368017	-0.105132	0.560387	-0.0843568	0.640685	-0.159932	0.373973	-0.167765	0.35071	-0.0955001	0.597039	-0.317007	0.0722511	-0.101004	0.575968	-0.0886804	0.623599	-0.205259	0.251832	0.299883	0.089972	-0.202682	0.257966
AB06G04372	purple	0.631957	7.99e-05	0.906579	3.79e-13	0.2324	0.1931	0.134135	0.456749	-0.200947	0.262147	0.542483	0.00110837	0.670631	1.95e-05	0.472541	0.00548895	-0.253574	0.154476	0.0249255	0.890488	-0.109812	0.54296	-0.245676	0.168169	-0.0564396	0.755065	-0.117434	0.515141	-0.128711	0.475316	-0.128687	0.4754	-0.187934	0.294942	-0.172124	0.33815	-0.162963	0.364864	-0.144542	0.42224	-0.161836	0.368236	-0.0938864	0.603279	0.172034	0.338408	-0.0928177	0.607427
AB02G03651	purple	0.631724	8.05e-05	0.765339	2.13e-07	0.689974	8.9e-06	0.38455	0.0271299	-0.0308138	0.864832	0.655222	3.5e-05	0.196425	0.273261	0.365211	0.0366279	-0.222944	0.21236	-0.297437	0.0927534	-0.0818022	0.650867	-0.172162	0.338041	-0.195842	0.274716	-0.0940662	0.602582	-0.108426	0.548094	-0.159589	0.375011	-0.134884	0.454216	-0.0481141	0.790323	-0.193933	0.279513	-0.0960127	0.595062	-0.108213	0.548884	-0.108324	0.548473	-0.144304	0.423013	-0.155921	0.386227
AB02G04021	purple	0.630515	8.39e-05	0.871683	4.04e-11	0.530094	0.00150897	0.204402	0.253862	-0.19466	0.277681	0.767037	1.92e-07	0.381092	0.0286609	0.346029	0.0485466	-0.16095	0.370898	-0.124802	0.488936	-0.164179	0.361249	-0.1538	0.392803	-0.221249	0.215948	-0.183365	0.307051	-0.167028	0.352861	-0.193527	0.280542	-0.113949	0.527774	-0.039385	0.827733	-0.259949	0.144025	-0.0786774	0.663406	-0.0912665	0.61347	-0.161783	0.368395	-0.0994015	0.582068	-0.143884	0.424376
AB01G02873	purple	0.630193	8.48e-05	0.650153	4.22e-05	0.314795	0.0743734	0.577173	0.000437271	0.303533	0.0859412	0.458899	0.00722753	0.359289	0.0400226	0.18575	0.300691	-0.607299	0.000178461	-0.290274	0.101276	0.162833	0.365254	-0.39976	0.0211694	0.0628844	0.728096	0.181703	0.311531	0.193451	0.280735	0.0720033	0.690485	-0.30624	0.083042	-0.437545	0.0108836	0.0520721	0.773506	-0.335731	0.0561177	-0.332638	0.0585658	0.153182	0.39473	-0.14757	0.412478	-0.355179	0.0425243
[truncated: 928 more rows]
[truncated: 42 more columns]

## Sheet: Table S7
Table S7: Validation Results of qRT-PCR and FPKM for 31 Genes
[truncated: 32 more rows]

## Sheet: Table S8
Table S8: AbOMT expression (ΔCt values) and corresponding Osthole content (%) across multiple sample of A. biserrata.
[truncated: 27 more rows]

[truncated: 1 more sheets: Table S9]
